# Supplementary material for: Massilia strains facilitate root growth and reshape root microbiota through diverse salicylic acid hydrolysis pathways
Source: ISME J. 2026 May 26;20(1):wrag082. doi: 10.1093/ismejo/wrag082 (PMC13215587; doi:10.1093/ismejo/wrag082)
Supplement: Supplementary_material_wrag082 [file supplementary_material_wrag082.zip]

Archive with 4 entries (4 files):
- Supplementary material.docx
- dataset S1.xlsx
- dataset S2.xlsx
- dataset S3.xlsx
