# Supplementary material for: Massilia strains facilitate root growth and reshape root microbiota through diverse salicylic acid hydrolysis pathways
Source: ISME J. 2026 May 26;20(1):wrag082. doi: 10.1093/ismejo/wrag082 (PMC13215587; doi:10.1093/ismejo/wrag082)
Supplement: Supplementary_material_wrag082 [file supplementary_material_wrag082.zip › dataset S1.xlsx]

## Sheet: sheet
SUPPLEMENTARY DATASET S1: The differentially expressed genes (DEGs) and KEEG categories in root between M117 and control samples
Gene ID	Gene Name	Gene Description	FC(M117/CK)	Log2FC(M117/CK)	Pvalue	Padjust	Significant	Regulate	M117_1	M117_2	M117_3	M117_4	CK_1	CK_2	CK_3	CK_4	M117	CK	GO ID	GO Term	KO ID	KO Name	Pathway ID	Pathway Definition	NR Hit-name	NR Description	Swiss-Prot Hit-name	Swiss-Prot Description
Glyma.13G323800.Wm82.a4.v1		(1 of 5) K02575 - MFS transporter, NNP family, nitrate/nitrite transporter (NRT, narK, nrtP, nasA)	0.105	-3.24994	1.14310729803E-40	4.58991873376E-36	yes	down	1.03	2.1	1.91	2.36	17.08	19.6	11.36	20.57	1.85	17.1525	GO:0015706;GO:0055085;GO:0071249;GO:0016021;GO:0009705;GO:0005886;GO:0022857;GO:001511	BP:nitrate transport;BP:transmembrane transport;BP:cellular response to nitrate;CC:integral component of membrane;CC:plant-type vacuole membrane;CC:plasma membrane;MF:transmembrane transporter activity;MF:nitrate transmembrane transporter activity;	K02575	NRT, narK, nrtP, nasA	map00910	Nitrogen metabolism	NP_001236444.1	NRT2 protein [Glycine max]	sp|Q9FJH8|NRT24_ARATH;	High affinity nitrate transporter 2.4 OS=Arabidopsis thaliana OX=3702 GN=NRT2.4 PE=2 SV=1;
Glyma.02G148200.Wm82.a4.v1		(1 of 6) PTHR13683//PTHR13683:SF379 - ASPARTYL PROTEASES // ASPARTYL PROTEASE-LIKE PROTEIN	0.492	-1.02252	1.169079654E-26	2.34710276736E-22	yes	down	38.13	42.47	49.43	48.34	91.48	87.35	89.84	89.57	44.5925	89.56	GO:0006508;GO:0030163;GO:000419	BP:proteolysis;BP:protein catabolic process;MF:aspartic-type endopeptidase activity;	------	------	------	------	XP_003518926.1	basic 7S globulin [Glycine max]	sp|Q9FSH9|CONG1_LUPAL;	Gamma conglutin 1 OS=Lupinus albus OX=3870 GN=Cgamma PE=1 SV=1;
Glyma.12G091200.Wm82.a4.v1		(1 of 4) PTHR31989//PTHR31989:SF4 - FAMILY NOT NAMED // NAC DOMAIN-CONTAINING PROTEIN 61-RELATED	0.211	-2.24608	1.84666812152E-25	2.47164216944E-21	yes	down	1.11	1.4	1.74	1.57	6.64	6.14	8.74	7.39	1.455	7.2275	GO:0006355;GO:0016192;GO:0005634;GO:0016021;GO:000367	BP:regulation of transcription, DNA-templated;BP:vesicle-mediated transport;CC:nucleus;CC:integral component of membrane;MF:DNA binding;	------	------	------	------	XP_003539837.1	NAC domain-containing protein 90 isoform X1 [Glycine max]	sp|Q9FMR3|NAC90_ARATH;	NAC domain-containing protein 90 OS=Arabidopsis thaliana OX=3702 GN=NAC090 PE=1 SV=1;
Glyma.02G158350.Wm82.a4.v1		(1 of 4) PTHR11206//PTHR11206:SF143 - MULTIDRUG RESISTANCE PROTEIN // SUBFAMILY NOT NAMED	0.35	-1.51351	1.03453863718E-18	5.19247873732E-15	yes	down	10.57	13.17	13.87	14.76	32.76	37.23	38.32	40.96	13.0925	37.3175	GO:0006855;GO:0055085;GO:0016021;GO:0016020;GO:0015297;GO:0015238;GO:0022857;GO:004291	BP:drug transmembrane transport;BP:transmembrane transport;CC:integral component of membrane;CC:membrane;MF:antiporter activity;MF:drug transmembrane transporter activity;MF:transmembrane transporter activity;MF:xenobiotic transporter activity;	K03327	TC.MATE, SLC47A, norM, mdtK, dinF	------	------	KRH71607.1	hypothetical protein GLYMA_02G158300 [Glycine max]	sp|Q9LVD9|DTX40_ARATH;	Protein DETOXIFICATION 40 OS=Arabidopsis thaliana OX=3702 GN=DTX40 PE=1 SV=1;
Glyma.05G015400.Wm82.a4.v1		(1 of 18) K01530 - phospholipid-translocating ATPase (E3.6.3.1)	0.429	-1.22221	1.41438525985E-18	5.67918113389E-15	yes	down	7.58	9.38	11.24	11.53	20.17	21.83	26.01	24.57	9.9325	23.145	GO:0045332;GO:0015914;GO:0016021;GO:0005886;GO:0016787;GO:0140326;GO:0000287;GO:0004012;GO:0000166;GO:0046872;GO:000552	BP:phospholipid translocation;BP:phospholipid transport;CC:integral component of membrane;CC:plasma membrane;MF:hydrolase activity;MF:ATPase-coupled intramembrane lipid transporter activity;MF:magnesium ion binding;MF:phospholipid-translocating ATPase activity;MF:nucleotide binding;MF:metal ion binding;MF:ATP binding;	K01530	E7.6.2.1	------	------	XP_003525635.1	putative phospholipid-transporting ATPase 9 [Glycine max]	sp|Q9SX33|ALA9_ARATH;	Putative phospholipid-transporting ATPase 9 OS=Arabidopsis thaliana OX=3702 GN=ALA9 PE=3 SV=1;
Glyma.18G083900.Wm82.a4.v1		(1 of 33) K13457 - disease resistance protein RPM1 (RPM1, RPS3)	0.481	-1.05544	1.88087808737E-18	6.86571798564E-15	yes	down	3.42	5	4.64	4.55	9.38	9.44	9.56	8.67	4.4025	9.2625	GO:0006952;GO:0005524;GO:004353	BP:defense response;MF:ATP binding;MF:ADP binding;	K13457	RPM1, RPS3	map04626	Plant-pathogen interaction	XP_006601725.2	disease resistance protein isoform X1 [Glycine max]	sp|Q39214|RPM1_ARATH;	Disease resistance protein RPM1 OS=Arabidopsis thaliana OX=3702 GN=RPM1 PE=1 SV=1;
Glyma.06G191300.Wm82.a4.v1		(1 of 4) KOG0059 - Lipid exporter ABCA1 and related proteins, ABC superfamily	0.482	-1.05352	6.49950527222E-18	2.17478862663E-14	yes	down	6.26	6.88	6.19	7.24	11.53	12.73	15.21	14.77	6.6425	13.56	GO:0006869;GO:0006810;GO:0043231;GO:0016021;GO:0005319;GO:0042626;GO:0005215;GO:0016887;GO:000552	BP:lipid transport;BP:transport;CC:intracellular membrane-bounded organelle;CC:integral component of membrane;MF:lipid transporter activity;MF:ATPase activity, coupled to transmembrane movement of substances;MF:transporter activity;MF:ATPase activity;MF:ATP binding;	------	------	------	------	XP_003527064.1	ABC transporter A family member 2 [Glycine max]	sp|Q84K47|AB2A_ARATH;	ABC transporter A family member 2 OS=Arabidopsis thaliana OX=3702 GN=ABCA2 PE=2 SV=1;
Glyma.17G237900.Wm82.a4.v1		(1 of 2) PTHR10641//PTHR10641:SF644 - MYB-LIKE DNA-BINDING PROTEIN MYB // SUBFAMILY NOT NAMED	0.46	-1.12023	9.26117286342E-18	2.86049133834E-14	yes	down	6.5	6.06	8.24	8.59	14.36	15.19	16.83	16.75	7.3475	15.7825	GO:0005634;GO:000367	CC:nucleus;MF:DNA binding;	K09422	MYBP	------	------	NP_001237693.2	MYB transcription factor MYB70 [Glycine max]	sp|O23160|MYB73_ARATH;	Transcription factor MYB73 OS=Arabidopsis thaliana OX=3702 GN=MYB73 PE=1 SV=1;
Glyma.17G065000.Wm82.a4.v1		(1 of 9) PTHR31062//PTHR31062:SF32 - FAMILY NOT NAMED // XYLOGLUCAN ENDOTRANSGLUCOSYLASE/HYDROLASE PROTEIN 25-RELATED	0.325	-1.62125	1.03786898209E-17	2.97668237414E-14	yes	down	7.31	9.25	13.05	12.74	27.61	29.49	37.22	34.48	10.5875	32.2	GO:0042546;GO:0005975;GO:0071555;GO:0006073;GO:0010411;GO:0005618;GO:0048046;GO:0016762;GO:000455	BP:cell wall biogenesis;BP:carbohydrate metabolic process;BP:cell wall organization;BP:cellular glucan metabolic process;BP:xyloglucan metabolic process;CC:cell wall;CC:apoplast;MF:xylogluca;MF:hydrolase activity, hydrolyzing O-glycosyl compounds;	K14504	TCH4	map04075	Plant hormone signal transduction	NP_001237075.1	syringolide-induced protein 19-1-5 precursor [Glycine max]	sp|Q38910|XTH23_ARATH;	Probable xyloglucan endotransglucosylase/hydrolase protein 23 OS=Arabidopsis thaliana OX=3702 GN=XTH23 PE=2 SV=1;
Glyma.18G204800.Wm82.a4.v1		(1 of 4) PTHR11730//PTHR11730:SF38 - AMMONIUM TRANSPORTER // AMMONIUM TRANSPORTER 2	0.397	-1.33279	1.33350493779E-17	3.5696149178E-14	yes	down	4.03	4.76	4.27	5.09	9.29	10.26	14.03	11.41	4.5375	11.2475	GO:0019740;GO:0072488;GO:0015696;GO:0016021;GO:0016020;GO:0005887;GO:000851	BP:nitrogen utilization;BP:ammonium transmembrane transport;BP:ammonium transport;CC:integral component of membrane;CC:membrane;CC:integral component of plasma membrane;MF:ammonium transmembrane transporter activity;	K03320	amt, AMT, MEP	------	------	XP_003552268.1	ammonium transporter 2 [Glycine max]	sp|Q9M6N7|AMT2_ARATH;	Ammonium transporter 2 OS=Arabidopsis thaliana OX=3702 GN=AMT2 PE=1 SV=2;
Glyma.07G163200.Wm82.a4.v1		(1 of 4) PTHR10218//PTHR10218:SF226 - GTP-BINDING PROTEIN ALPHA SUBUNIT // EXTRA-LARGE GUANINE NUCLEOTIDE-BINDING PROTEIN 2	0.25	-2.00153	3.25301105758E-17	6.88509227202E-14	yes	down	2.62	3.47	4.66	5.97	12.59	13.55	19.06	20.71	4.18	16.4775	GO:0007188;GO:0007186;GO:0005834;GO:0031683;GO:0003924;GO:0019001;GO:0004871;GO:0001664;GO:000552	BP:adenylate cyclase-modulating G-protein coupled receptor signaling pathway;BP:G-protein coupled receptor signaling pathway;CC:heterotrimeric G-protein complex;MF:G-protein beta/gamma-subunit complex binding;MF:GTPase activity;MF:guanyl nucleotide binding;MF:signal transducer activity;MF:G-protein coupled receptor binding;MF:GTP binding;	------	------	------	------	XP_025985071.1	extra-large guanine nucleotide-binding protein 1-like isoform X1 [Glycine max]	sp|O80462|XLG1_ARATH;	Extra-large guanine nucleotide-binding protein 1 OS=Arabidopsis thaliana OX=3702 GN=XLG1 PE=1 SV=2;
Glyma.17G143800.Wm82.a4.v1		(1 of 2) 3.1.4.12 - Sphingomyelin phosphodiesterase / Neutral sphingomyelinase	0.459	-1.12194	3.25795714314E-17	6.88509227202E-14	yes	down	2.41	2.34	2.79	2.97	5.24	5.72	5.56	6.09	2.6275	5.6525	GO:0016021;GO:005029	CC:integral component of membrane;MF:sphingomyelin phosphodiesterase D activity;	------	------	------	------	XP_003550914.1	uncharacterized protein LOC100801649 [Glycine max]	------	------
Glyma.15G128800.Wm82.a4.v1		(1 of 13) PTHR31388//PTHR31388:SF22 - FAMILY NOT NAMED // PEROXIDASE 22-RELATED	2.098	1.06916	7.7096442004E-17	1.47412068371E-13	yes	up	82.85	90.47	80.07	90.1	31.65	50.44	43.51	36.65	85.8725	40.5625	GO:0006979;GO:0042744;GO:0055114;GO:0005576;GO:0020037;GO:0046872;GO:000460	BP:response to oxidative stress;BP:hydrogen peroxide catabolic process;BP:oxidation-reduction process;CC:extracellular region;MF:heme binding;MF:metal ion binding;MF:peroxidase activity;	K00430	E1.11.1.7	map00940	Phenylpropanoid biosynthesis	XP_028204305.1	uncharacterized protein LOC114388171 [Glycine soja]	sp|Q9LEH3|PER15_IPOBA;	Peroxidase 15 OS=Ipomoea batatas OX=4120 GN=pod PE=1 SV=1;
Glyma.02G063900.Wm82.a4.v1		(1 of 6) PTHR31942//PTHR31942:SF29 - FAMILY NOT NAMED // MLO-LIKE PROTEIN 12-RELATED	0.246	-2.02538	1.73695471581E-16	3.03234533495E-13	yes	down	2.04	2.81	2.69	3.93	8.02	9.43	12.51	16.55	2.8675	11.6275	GO:0006952;GO:0009607;GO:0016021;GO:000551	BP:defense response;BP:response to biotic stimulus;CC:integral component of membrane;MF:calmodulin binding;	K08472	MLO	------	------	XP_003519926.1	MLO-like protein 12 [Glycine max]	sp|Q94KB7|MLO6_ARATH;	MLO-like protein 6 OS=Arabidopsis thaliana OX=3702 GN=MLO6 PE=2 SV=2;
Glyma.11G096700.Wm82.a4.v1		(1 of 2) PTHR31692:SF4 - EXPANSIN-LIKE A1-RELATED	0.482	-1.05194	2.09917916099E-16	3.51201420214E-13	yes	down	57.81	62.38	69.93	58.16	92.05	120.79	147.89	110.81	62.07	117.885	GO:0019953;GO:0005576;GO:0009506;GO:000950	BP:sexual reproduction;CC:extracellular region;CC:plasmodesma;CC:plant-type cell wall;	------	------	------	------	NP_001238193.2	putative expansin-like A2 precursor [Glycine max]	sp|Q9SVE5|EXLA2_ARATH;	Expansin-like A2 OS=Arabidopsis thaliana OX=3702 GN=EXLA2 PE=2 SV=1;
Glyma.07G106000.Wm82.a4.v1		(1 of 2) PTHR22849//PTHR22849:SF9 - WDSAM1 PROTEIN // SUBFAMILY NOT NAMED	0.353	-1.50065	6.95428246249E-16	1.07398193737E-12	yes	down	6.09	10.89	9.31	11.45	25.7	22.44	31.14	25.7	9.435	26.245	GO:0016567;GO:000484	BP:protein ubiquitination;MF:ubiquitin-protein transferase activity;	------	------	------	------	XP_003530079.1	U-box domain-containing protein 21 [Glycine max]	sp|Q5PNY6|PUB21_ARATH;	U-box domain-containing protein 21 OS=Arabidopsis thaliana OX=3702 GN=PUB21 PE=2 SV=1;
Glyma.18G082800.Wm82.a4.v1		(1 of 20) PTHR23155//PTHR23155:SF603 - LEUCINE-RICH REPEAT-CONTAINING PROTEIN // SUBFAMILY NOT NAMED	0.452	-1.14621	1.15674340703E-15	1.72024881565E-12	yes	down	2.67	4.06	4.1	3.65	7.48	7.47	8.49	8.88	3.62	8.08	GO:0006952;GO:0005524;GO:004353	BP:defense response;MF:ATP binding;MF:ADP binding;	K13457	RPM1, RPS3	map04626	Plant-pathogen interaction	KRG98590.1	hypothetical protein GLYMA_18G082800 [Glycine max]	sp|Q39214|RPM1_ARATH;	Disease resistance protein RPM1 OS=Arabidopsis thaliana OX=3702 GN=RPM1 PE=1 SV=1;
Glyma.09G018900.Wm82.a4.v1		(1 of 7) PTHR27003:SF15 - LEUCINE-RICH REPEAT PROTEIN KINASE-LIKE PROTEIN	0.313	-1.67768	2.5123609988E-15	3.36262770616E-12	yes	down	0.77	0.55	0.9	1.05	2.99	2.64	2.24	2.46	0.8175	2.5825	GO:0006468;GO:0016021;GO:0005886;GO:0004672;GO:0004675;GO:000552	BP:protein phosphorylation;CC:integral component of membrane;CC:plasma membrane;MF:protein kinase activity;MF:transmembrane receptor protein serine/threonine kinase activity;MF:ATP binding;	------	------	------	------	XP_003535032.1	probable leucine-rich repeat receptor-like protein kinase At5g49770 [Glycine max]	sp|Q9LT96|Y5977_ARATH;	Probable leucine-rich repeat receptor-like protein kinase At5g49770 OS=Arabidopsis thaliana OX=3702 GN=At5g49770 PE=1 SV=1;
Glyma.05G110600.Wm82.a4.v1		(1 of 4) PTHR23042:SF25 - TRANSCRIPTION FACTOR NAI1	0.356	-1.48859	3.75754905249E-15	4.69025911341E-12	yes	down	1.55	1.62	2.14	1.41	4.34	4.68	4.69	5.04	1.68	4.6875	GO:004698	MF:protein dimerization activity;	------	------	------	------	XP_003525884.2	transcription factor bHLH18 [Glycine max]	sp|Q9T072|BH025_ARATH;	Transcription factor bHLH25 OS=Arabidopsis thaliana OX=3702 GN=BHLH25 PE=2 SV=2;
Glyma.05G082500.Wm82.a4.v1		(1 of 20) PTHR23155//PTHR23155:SF543 - LEUCINE-RICH REPEAT-CONTAINING PROTEIN // SUBFAMILY NOT NAMED	0.372	-1.42735	3.8547194666E-15	4.69025911341E-12	yes	down	3.92	4.65	5.82	6.8	10.86	13.42	16.61	15.81	5.2975	14.175	GO:004353	MF:ADP binding;	------	------	------	------	XP_006579882.1	probable disease resistance protein At5g66900 [Glycine max]	sp|Q9FKZ1|DRL42_ARATH;	Probable disease resistance protein At5g66900 OS=Arabidopsis thaliana OX=3702 GN=At5g66900 PE=3 SV=1;
Glyma.09G181600.Wm82.a4.v1		(1 of 6) PF00069//PF14380 - Protein kinase domain (Pkinase) // Wall-associated receptor kinase C-terminal (WAK_assoc)	0.489	-1.03113	6.0123481233E-15	7.10040629984E-12	yes	down	11.76	11.44	12.39	15.23	21.42	23.54	27.7	28.78	12.705	25.36	GO:0006468;GO:0016310;GO:0016021;GO:0016301;GO:0030247;GO:0004674;GO:0004672;GO:000552	BP:protein phosphorylation;BP:phosphorylation;CC:integral component of membrane;MF:kinase activity;MF:polysaccharide binding;MF:protein serine/threonine kinase activity;MF:protein kinase activity;MF:ATP binding;	------	------	------	------	XP_028181871.1	LEAF RUST 10 DISEASE-RESISTANCE LOCUS RECEPTOR-LIKE PROTEIN KINASE-like 1.2 isoform X1 [Glycine soja]	sp|P0C5E2|LRL12_ARATH;	LEAF RUST 10 DISEASE-RESISTANCE LOCUS RECEPTOR-LIKE PROTEIN KINASE-like 1.2 OS=Arabidopsis thaliana OX=3702 GN=LRK10L-1.2 PE=2 SV=3;
Glyma.11G063200.Wm82.a4.v1		(1 of 3) PTHR27001//PTHR27001:SF174 - FAMILY NOT NAMED // LYSM DOMAIN RECEPTOR-LIKE KINASE 4	0.463	-1.11142	7.76341847428E-15	8.90641548565E-12	yes	down	3.39	3.66	3.25	4.39	6.82	8.68	7.23	8.65	3.6725	7.845	GO:0006468;GO:0016021;GO:0005524;GO:000467	BP:protein phosphorylation;CC:integral component of membrane;MF:ATP binding;MF:protein kinase activity;	K04733	IRAK4	------	------	XP_003538835.2	lysM domain receptor-like kinase 4 [Glycine max]	sp|O64825|LYK4_ARATH;	LysM domain receptor-like kinase 4 OS=Arabidopsis thaliana OX=3702 GN=LYK4 PE=1 SV=1;
Glyma.17G065100.Wm82.a4.v1		(1 of 9) PTHR31062//PTHR31062:SF32 - FAMILY NOT NAMED // XYLOGLUCAN ENDOTRANSGLUCOSYLASE/HYDROLASE PROTEIN 25-RELATED	0.349	-1.51915	8.57043704679E-15	9.55913218722E-12	yes	down	25.99	26.22	41.34	36.79	77.23	72.8	115.6	106.84	32.585	93.1175	GO:0042546;GO:0005975;GO:0071555;GO:0006073;GO:0010411;GO:0005618;GO:0016021;GO:0048046;GO:0016762;GO:000455	BP:cell wall biogenesis;BP:carbohydrate metabolic process;BP:cell wall organization;BP:cellular glucan metabolic process;BP:xyloglucan metabolic process;CC:cell wall;CC:integral component of membrane;CC:apoplast;MF:xylogluca;MF:hydrolase activity, hydrolyzing O-glycosyl compounds;	K14504	TCH4	map04075	Plant hormone signal transduction	XP_003549488.1	probable xyloglucan endotransglucosylase/hydrolase protein 23 [Glycine max]	sp|Q38910|XTH23_ARATH;	Probable xyloglucan endotransglucosylase/hydrolase protein 23 OS=Arabidopsis thaliana OX=3702 GN=XTH23 PE=2 SV=1;
Glyma.13G176600.Wm82.a4.v1		(1 of 2) PTHR33199//PTHR33199:SF8 - FAMILY NOT NAMED // MACPF DOMAIN-CONTAINING PROTEIN NSL1	0.327	-1.61359	1.30291897412E-14	1.3767396202E-11	yes	down	1.86	2.03	2.29	2.72	4.94	5.64	8.33	7.95	2.225	6.715	GO:0009626;GO:0006955;GO:000588	BP:plant-type hypersensitive response;BP:immune response;CC:plasma membrane;	------	------	------	------	XP_006594309.1	MACPF domain-containing protein NSL1 [Glycine max]	sp|Q9SGN6|NSL1_ARATH;	MACPF domain-containing protein NSL1 OS=Arabidopsis thaliana OX=3702 GN=NSL1 PE=2 SV=1;
Glyma.05G013700.Wm82.a4.v1		-	0.232	-2.11054	1.33940552771E-14	1.37900385011E-11	yes	down	1.5	1.44	2.31	1.17	6.89	6.17	6.91	7.79	1.605	6.94	GO:001602	CC:integral component of membrane;	------	------	------	------	NP_001236324.1	uncharacterized protein LOC100527712 [Glycine max]	------	------
Glyma.16G055900.Wm82.a4.v1		(1 of 2) PTHR31517//PTHR31517:SF7 - FAMILY NOT NAMED // PEROXIDASE 55	0.353	-1.5028	1.65125011771E-14	1.65756614941E-11	yes	down	3.6	4.02	3.51	5.43	11.41	10.27	10.07	14.63	4.14	11.595	GO:0006979;GO:0042744;GO:0055114;GO:0005576;GO:0020037;GO:0046872;GO:000460	BP:response to oxidative stress;BP:hydrogen peroxide catabolic process;BP:oxidation-reduction process;CC:extracellular region;MF:heme binding;MF:metal ion binding;MF:peroxidase activity;	K00430	E1.11.1.7	map00940	Phenylpropanoid biosynthesis	XP_003548517.2	peroxidase 55 [Glycine max]	sp|Q96509|PER55_ARATH;	Peroxidase 55 OS=Arabidopsis thaliana OX=3702 GN=PER55 PE=1 SV=1;
Glyma.08G355000.Wm82.a4.v1		(1 of 25) PF00069//PF00954//PF01453 - Protein kinase domain (Pkinase) // S-locus glycoprotein domain (S_locus_glycop) // D-mannose binding lectin (B_lectin)	0.398	-1.32783	1.82359173561E-14	1.78591899902E-11	yes	down	3.63	6.22	6.64	6.13	14.58	12.51	15.14	13.46	5.655	13.9225	GO:0006468;GO:0048544;GO:0016021;GO:0004674;GO:0004672;GO:000552	BP:protein phosphorylation;BP:recognition of pollen;CC:integral component of membrane;MF:protein serine/threonine kinase activity;MF:protein kinase activity;MF:ATP binding;	------	------	------	------	XP_003530874.1	putative receptor protein kinase ZmPK1 [Glycine max]	sp|P17801|KPRO_MAIZE;	Putative receptor protein kinase ZmPK1 OS=Zea mays OX=4577 GN=PK1 PE=2 SV=2;
Glyma.15G065200.Wm82.a4.v1		(1 of 57) PF00954//PF01453//PF07714//PF08276 - S-locus glycoprotein domain (S_locus_glycop) // D-mannose binding lectin (B_lectin) // Protein tyrosine kinase (Pkinase_Tyr) // PAN-like domain (PAN_2)	0.416	-1.26659	2.82365937327E-14	2.69948559084E-11	yes	down	7.06	9.31	12.07	11.1	23.11	20.73	27.21	22.24	9.885	23.3225	GO:0006468;GO:0048544;GO:0016021;GO:0005886;GO:0030246;GO:0004674;GO:0004672;GO:000552	BP:protein phosphorylation;BP:recognition of pollen;CC:integral component of membrane;CC:plasma membrane;MF:carbohydrate binding;MF:protein serine/threonine kinase activity;MF:protein kinase activity;MF:ATP binding;	------	------	------	------	XP_028204548.1	G-type lectin S-receptor-like serine/threonine-protein kinase B120 [Glycine soja]	sp|O81906|B120_ARATH;	G-type lectin S-receptor-like serine/threonine-protein kinase B120 OS=Arabidopsis thaliana OX=3702 GN=B120 PE=2 SV=1;
Glyma.01G069000.Wm82.a4.v1		-	0.309	-1.69304	3.14853799078E-14	2.94007548706E-11	yes	down	3.82	4.63	4.71	8.26	15.84	16.01	17.82	18.45	5.355	17.03	GO:001602	CC:integral component of membrane;	------	------	------	------	KRH75196.1	hypothetical protein GLYMA_01G069000 [Glycine max]	------	------
Glyma.11G058900.Wm82.a4.v1		(1 of 20) PTHR23155//PTHR23155:SF543 - LEUCINE-RICH REPEAT-CONTAINING PROTEIN // SUBFAMILY NOT NAMED	0.491	-1.02602	3.85723782983E-14	3.3633840498E-11	yes	down	4.94	4.52	5.23	6.51	10.02	9.22	10.62	11.51	5.3	10.3425	GO:004353	MF:ADP binding;	------	------	------	------	XP_006590663.1	probable disease resistance protein At5g66900 [Glycine max]	sp|Q9FKZ1|DRL42_ARATH;	Probable disease resistance protein At5g66900 OS=Arabidopsis thaliana OX=3702 GN=At5g66900 PE=3 SV=1;
Glyma.01G241200.Wm82.a4.v1		(1 of 3) PTHR31317//PTHR31317:SF3 - FAMILY NOT NAMED // F2J10.8 PROTEIN-RELATED	0.463	-1.11219	4.02039814116E-14	3.3633840498E-11	yes	down	19.54	23.35	28.04	30.89	46.62	55.41	53.79	61.9	25.455	54.43	------	------	------	------	------	------	XP_028181167.1	uncharacterized protein LOC114368032 [Glycine soja]	------	------
Glyma.09G233800.Wm82.a4.v1		(1 of 349) PF00847 - AP2 domain (AP2)	0.295	-1.76333	4.10444595523E-14	3.3633840498E-11	yes	down	4.38	5.39	8.02	5.62	15.89	17.15	25.21	20.43	5.8525	19.67	GO:0006355;GO:0005634;GO:0003700;GO:000367	BP:regulation of transcription, DNA-templated;CC:nucleus;MF:transcription factor activity, sequence-specific DNA binding;MF:DNA binding;	------	------	------	------	KRH40027.1	hypothetical protein GLYMA_09G233800 [Glycine max]	sp|O80654|ERF37_ARATH;	Ethylene-responsive transcription factor ERF037 OS=Arabidopsis thaliana OX=3702 GN=ERF037 PE=2 SV=1;
Glyma.01G217700.Wm82.a4.v1		(1 of 56) PF00314 - Thaumatin family (Thaumatin)	0.422	-1.24461	4.65274178852E-14	3.73643082069E-11	yes	down	43.23	51.66	51.57	54.5	116.8	84.94	116.28	153.22	50.24	117.81	GO:0006952;GO:0009817;GO:000557	BP:defense response;BP:defense response to fungus, incompatible interaction;CC:extracellular region;	------	------	------	------	NP_001235877.1	PR-5b protein precursor [Glycine max]	sp|P50700|OSL3_ARATH;	Osmotin-like protein OSM34 OS=Arabidopsis thaliana OX=3702 GN=OSM34 PE=2 SV=2;
Glyma.07G212400.Wm82.a4.v1		(1 of 349) PF00847 - AP2 domain (AP2)	0.232	-2.10733	5.20067234028E-14	4.09456071528E-11	yes	down	4.21	10.23	10.57	9.02	31.18	24.53	52.02	33.43	8.5075	35.29	GO:0006355;GO:0005634;GO:0003700;GO:000367	BP:regulation of transcription, DNA-templated;CC:nucleus;MF:transcription factor activity, sequence-specific DNA binding;MF:DNA binding;	------	------	------	------	XP_028242320.1	ethylene-responsive transcription factor ERF109-like [Glycine soja]	sp|Q9SZ06|EF109_ARATH;	Ethylene-responsive transcription factor ERF109 OS=Arabidopsis thaliana OX=3702 GN=ERF109 PE=1 SV=1;
Glyma.12G214100.Wm82.a4.v1		(1 of 3) PTHR31415//PTHR31415:SF22 - FAMILY NOT NAMED // LATE EMBRYOGENESIS ABUNDANT HYDROXYPROLINE-RICH GLYCOPROTEIN-RELATED	0.461	-1.11666	6.54799576364E-14	4.96078629995E-11	yes	down	20.93	29.19	31.82	31.53	58.42	52.41	67.31	65.17	28.3675	60.8275	GO:0046658;GO:0016021;GO:000950	CC:anchored component of plasma membrane;CC:integral component of membrane;CC:plasmodesma;	------	------	------	------	NP_001235067.1	CC-NB-LRR resistance (R) protein [Glycine max]	sp|O48915|NDR1_ARATH;	Protein NDR1 OS=Arabidopsis thaliana OX=3702 GN=NDR1 PE=1 SV=1;
Glyma.16G145600.Wm82.a4.v1		(1 of 6) PTHR31942//PTHR31942:SF29 - FAMILY NOT NAMED // MLO-LIKE PROTEIN 12-RELATED	0.463	-1.10987	8.19011901153E-14	6.04943264118E-11	yes	down	6.46	8.29	9.4	8.66	13.83	16.65	17.86	19.1	8.2025	16.86	GO:0006952;GO:0009607;GO:0016021;GO:000551	BP:defense response;BP:response to biotic stimulus;CC:integral component of membrane;MF:calmodulin binding;	K08472	MLO	------	------	XP_003548913.1	MLO-like protein 12 [Glycine max]	sp|Q94KB7|MLO6_ARATH;	MLO-like protein 6 OS=Arabidopsis thaliana OX=3702 GN=MLO6 PE=2 SV=2;
Glyma.10G225900.Wm82.a4.v1		(1 of 19) KOG4473 - Uncharacterized membrane protein	2.161	1.11201	8.32794063641E-14	6.04943264118E-11	yes	up	13.24	12.68	13.77	14.81	5.99	6.83	6.12	6.13	13.625	6.2675	GO:0030026;GO:0006880;GO:0016021;GO:0016020;GO:0005623;GO:0005381;GO:000538	BP:cellular manganese ion homeostasis;BP:intracellular sequestering of iron ion;CC:integral component of membrane;CC:membrane;CC:cell;MF:iron ion transmembrane transporter activity;MF:manganese ion transmembrane transporter activity;	K22736	VIT	------	------	XP_028183468.1	vacuolar iron transporter homolog 4-like [Glycine soja]	sp|Q9M2C0|VITH4_ARATH;	Vacuolar iron transporter homolog 4 OS=Arabidopsis thaliana OX=3702 GN=At3g43660 PE=2 SV=1;
Glyma.08G321200.Wm82.a4.v1		(1 of 7) PTHR13683:SF246 - ASPARTYL PROTEASE FAMILY PROTEIN	0.116	-3.10803	1.23197525555E-13	8.67850919933E-11	yes	down	0.38	0.37	0.76	0.36	4.84	4.7	1.47	4.54	0.4675	3.8875	GO:0006508;GO:0030163;GO:0016740;GO:000419	BP:proteolysis;BP:protein catabolic process;MF:transferase activity;MF:aspartic-type endopeptidase activity;	------	------	------	------	XP_003530761.3	aspartyl protease family protein At5g10770 [Glycine max]	sp|Q8S9J6|ASPA_ARATH;	Aspartyl protease family protein At5g10770 OS=Arabidopsis thaliana OX=3702 GN=At5g10770 PE=2 SV=1;
Glyma.06G068000.Wm82.a4.v1		-	0.248	-2.01423	1.2578837271E-13	8.70824229208E-11	yes	down	0.51	0.84	1.34	1.4	3.86	3.56	4.14	4.55	1.0225	4.0275	------	------	------	------	------	------	XP_003527791.1	uncharacterized protein LOC100790631 [Glycine max]	------	------
Glyma.17G090900.Wm82.a4.v1		(1 of 3) PTHR23315//PTHR23315:SF116 - BETA CATENIN-RELATED ARMADILLO REPEAT-CONTAINING // U-BOX DOMAIN-CONTAINING PROTEIN 18-RELATED	0.315	-1.66802	1.43098097166E-13	9.73867439914E-11	yes	down	1.75	3.45	4	3.77	10.53	8.47	10.02	11.33	3.2425	10.0875	GO:0016567;GO:0005737;GO:0005634;GO:0016874;GO:0016746;GO:000484	BP:protein ubiquitination;CC:cytoplasm;CC:nucleus;MF:ligase activity;MF:transferase activity, transferring acyl groups;MF:ubiquitin-protein transferase activity;	------	------	------	------	XP_003550742.3	U-box domain-containing protein 19 [Glycine max]	sp|O80742|PUB19_ARATH;	U-box domain-containing protein 19 OS=Arabidopsis thaliana OX=3702 GN=PUB19 PE=2 SV=1;
Glyma.10G179500.Wm82.a4.v1		(1 of 3) PTHR22849//PTHR22849:SF25 - WDSAM1 PROTEIN // SUBFAMILY NOT NAMED	0.489	-1.03241	1.51589643372E-13	1.01446315839E-10	yes	down	4.47	4.29	4.82	6.37	10.16	8.89	10.08	11.15	4.9875	10.07	GO:0016567;GO:0007166;GO:0016874;GO:0004842;GO:001674	BP:protein ubiquitination;BP:cell surface receptor signaling pathway;MF:ligase activity;MF:ubiquitin-protein transferase activity;MF:transferase activity, transferring acyl groups;	------	------	------	------	XP_006589258.1	U-box domain-containing protein 44 isoform X1 [Glycine max]	sp|Q9LM76|PUB44_ARATH;	U-box domain-containing protein 44 OS=Arabidopsis thaliana OX=3702 GN=PUB44 PE=1 SV=1;
Glyma.13G248800.Wm82.a4.v1		(1 of 57) PF00954//PF01453//PF07714//PF08276 - S-locus glycoprotein domain (S_locus_glycop) // D-mannose binding lectin (B_lectin) // Protein tyrosine kinase (Pkinase_Tyr) // PAN-like domain (PAN_2)	0.404	-1.30702	2.19495464598E-13	1.42151635323E-10	yes	down	5.12	8.86	10	9.5	20.82	18.99	22.29	19.43	8.37	20.3825	GO:0006468;GO:0048544;GO:0016021;GO:0005886;GO:0030246;GO:0004674;GO:0004672;GO:000552	BP:protein phosphorylation;BP:recognition of pollen;CC:integral component of membrane;CC:plasma membrane;MF:carbohydrate binding;MF:protein serine/threonine kinase activity;MF:protein kinase activity;MF:ATP binding;	------	------	------	------	XP_006594639.1	G-type lectin S-receptor-like serine/threonine-protein kinase B120 isoform X1 [Glycine max]	sp|O81906|B120_ARATH;	G-type lectin S-receptor-like serine/threonine-protein kinase B120 OS=Arabidopsis thaliana OX=3702 GN=B120 PE=2 SV=1;
Glyma.05G023100.Wm82.a4.v1		(1 of 5) K18211 - synaptosomal-associated protein 25 (SNAP25)	0.44	-1.18397	3.77876489966E-13	2.33428841563E-10	yes	down	11.63	12.69	15.67	18.65	28.51	30.78	38.11	35.37	14.66	33.1925	GO:000588	CC:plasma membrane;	K18211	SNAP25	------	------	XP_003524667.1	SNAP25 homologous protein SNAP33 [Glycine max]	sp|Q9S7P9|SNP33_ARATH;	SNAP25 homologous protein SNAP33 OS=Arabidopsis thaliana OX=3702 GN=SNAP33 PE=1 SV=1;
Glyma.09G069900.Wm82.a4.v1		(1 of 5) PTHR27001:SF123 - SER/THR PROTEIN KINASE ACIK1B	0.276	-1.85483	3.91699434029E-13	2.38301626888E-10	yes	down	1.63	3.37	4.14	2.15	9.8	8.08	10.69	11.53	2.8225	10.025	GO:0006468;GO:0005524;GO:000467	BP:protein phosphorylation;MF:ATP binding;MF:protein kinase activity;	------	------	------	------	XP_003533786.2	serine/threonine-protein kinase RIPK [Glycine max]	sp|Q9ZUF4|RIPK_ARATH;	Serine/threonine-protein kinase RIPK OS=Arabidopsis thaliana OX=3702 GN=RIPK PE=1 SV=1;
Glyma.16G087100.Wm82.a4.v1		(1 of 49) PTHR11017//PTHR11017:SF163 - LEUCINE-RICH REPEAT-CONTAINING PROTEIN // SUBFAMILY NOT NAMED	0.387	-1.3705	4.92327383686E-13	2.90712079958E-10	yes	down	2.63	4.11	4.7	5.43	10.24	9.24	11.72	11.01	4.2175	10.5525	GO:0007165;GO:0043531;GO:000551	BP:signal transduction;MF:ADP binding;MF:protein binding;	------	------	------	------	XP_006599163.1	TMV resistance protein N isoform X1 [Glycine max]	sp|Q40392|TMVRN_NICGU;	TMV resistance protein N OS=Nicotiana glutinosa OX=35889 GN=N PE=1 SV=1;
Glyma.14G088300.Wm82.a4.v1		(1 of 4) PTHR26374:SF208 - ZINC FINGER PROTEIN AZF3-RELATED	0.375	-1.41326	5.06977952763E-13	2.95024430975E-10	yes	down	14.96	24.16	24.86	32.41	54.39	60.6	70.09	68.98	24.0975	63.515	GO:0010200;GO:000367	BP:response to chitin;MF:nucleic acid binding;	------	------	------	------	NP_001254622.1	zinc finger protein ZAT10-like [Glycine max]	sp|O22533|ZAT6_ARATH;	Zinc finger protein ZAT6 OS=Arabidopsis thaliana OX=3702 GN=ZAT6 PE=2 SV=1;
Glyma.08G002000.Wm82.a4.v1		(1 of 273) PF00646 - F-box domain (F-box)	0.477	-1.06817	6.48927910461E-13	3.6699158294E-10	yes	down	3.26	3.21	4.58	5.33	7.59	8.07	8.04	9.71	4.095	8.3525	GO:000551	MF:protein binding;	------	------	------	------	KHN16942.1	F-box protein [Glycine soja]	sp|Q8RWD6|FB271_ARATH;	F-box protein At5g39450 OS=Arabidopsis thaliana OX=3702 GN=At5g39450 PE=2 SV=1;
Glyma.13G285400.Wm82.a4.v1		(1 of 111) PF03514 - GRAS domain family (GRAS)	0.426	-1.2299	7.4100661588E-13	4.13244981214E-10	yes	down	15.39	21.49	23.33	19.95	42.51	38.68	63.16	43.47	20.04	46.955	GO:0006355;GO:0005634;GO:0003700;GO:004356	BP:regulation of transcription, DNA-templated;CC:nucleus;MF:transcription factor activity, sequence-specific DNA binding;MF:sequence-specific DNA binding;	------	------	------	------	XP_003543283.1	chitin-inducible gibberellin-responsive protein 1 [Glycine max]	sp|Q69VG1|CIGR1_ORYSJ;	Chitin-inducible gibberellin-responsive protein 1 OS=Oryza sativa subsp. japonica OX=39947 GN=CIGR1 PE=2 SV=1;
Glyma.19G162100.Wm82.a4.v1		(1 of 4) K13407 - fatty acid omega-hydroxylase (CYP94A1)	0.373	-1.4217	8.05913026502E-13	4.43285284289E-10	yes	down	3.62	5.08	6.24	7.66	15.43	13.11	15.68	15.25	5.65	14.8675	GO:0055114;GO:0016021;GO:0005506;GO:0016705;GO:002003	BP:oxidation-reduction process;CC:integral component of membrane;MF:iron ion binding;MF:oxidoreductase activity, acting on paired donors, with incorporation or reduction of molecular oxygen;MF:heme binding;	K13407	CYP94A1	map00073	Cutin, suberine and wax biosynthesis	XP_003553484.1	cytochrome P450 94A1 [Glycine max]	sp|O81117|C94A1_VICSA;	Cytochrome P450 94A1 OS=Vicia sativa OX=3908 GN=CYP94A1 PE=2 SV=2;
Glyma.13G095300.Wm82.a4.v1		(1 of 2) PTHR31062:SF47 - XYLOGLUCAN ENDOTRANSGLUCOSYLASE/HYDROLASE PROTEIN 21-RELATED	0.425	-1.23298	1.07712761554E-12	5.76665401955E-10	yes	down	9.48	10.96	12.15	10.1	21.02	20.38	31.53	28.15	10.6725	25.27	GO:0042545;GO:0080022;GO:0042546;GO:0005975;GO:0071555;GO:0006073;GO:0010411;GO:0005618;GO:0016021;GO:0048046;GO:0016762;GO:000455	BP:cell wall modification;BP:primary root development;BP:cell wall biogenesis;BP:carbohydrate metabolic process;BP:cell wall organization;BP:cellular glucan metabolic process;BP:xyloglucan metabolic process;CC:cell wall;CC:integral component of membrane;CC:apoplast;MF:xylogluca;MF:hydrolase activity, hydrolyzing O-glycosyl compounds;	K14504	TCH4	map04075	Plant hormone signal transduction	XP_003542150.1	probable xyloglucan endotransglucosylase/hydrolase protein 23 [Glycine max]	sp|Q38910|XTH23_ARATH;	Probable xyloglucan endotransglucosylase/hydrolase protein 23 OS=Arabidopsis thaliana OX=3702 GN=XTH23 PE=2 SV=1;
Glyma.01G024500.Wm82.a4.v1		-	0.185	-2.43233	1.15157981167E-12	6.06607811035E-10	yes	down	0.62	0.68	1.22	1.71	3.96	4.05	6.93	7.44	1.0575	5.595	GO:0006887;GO:0016021;GO:000014	BP:exocytosis;CC:integral component of membrane;CC:exocyst;	------	------	------	------	XP_014633174.1	uncharacterized protein LOC102668650 [Glycine max]	------	------
Glyma.13G095200.Wm82.a4.v1		(1 of 9) PTHR31062//PTHR31062:SF32 - FAMILY NOT NAMED // XYLOGLUCAN ENDOTRANSGLUCOSYLASE/HYDROLASE PROTEIN 25-RELATED	0.369	-1.43876	1.44325726171E-12	7.33558339613E-10	yes	down	28.74	32.53	52.47	45.1	85.98	90.28	136.01	120.33	39.71	108.15	GO:0042546;GO:0005975;GO:0071555;GO:0006073;GO:0010411;GO:0005618;GO:0048046;GO:0016762;GO:000455	BP:cell wall biogenesis;BP:carbohydrate metabolic process;BP:cell wall organization;BP:cellular glucan metabolic process;BP:xyloglucan metabolic process;CC:cell wall;CC:apoplast;MF:xylogluca;MF:hydrolase activity, hydrolyzing O-glycosyl compounds;	K14504	TCH4	map04075	Plant hormone signal transduction	XP_003542156.1	probable xyloglucan endotransglucosylase/hydrolase protein 23 [Glycine max]	sp|Q38910|XTH23_ARATH;	Probable xyloglucan endotransglucosylase/hydrolase protein 23 OS=Arabidopsis thaliana OX=3702 GN=XTH23 PE=2 SV=1;
Glyma.08G062900.Wm82.a4.v1		(1 of 27) PF07714//PF08263 - Protein tyrosine kinase (Pkinase_Tyr) // Leucine rich repeat N-terminal domain (LRRNT_2)	0.285	-1.8107	1.52583750883E-12	7.5734104425E-10	yes	down	0.52	0.68	0.78	1.17	2.47	2.43	2.68	3.02	0.7875	2.65	GO:0006468;GO:0046777;GO:0016021;GO:0005886;GO:0004674;GO:0004672;GO:000552	BP:protein phosphorylation;BP:protein autophosphorylation;CC:integral component of membrane;CC:plasma membrane;MF:protein serine/threonine kinase activity;MF:protein kinase activity;MF:ATP binding;	------	------	------	------	XP_006584947.2	probably inactive leucine-rich repeat receptor-like protein kinase At5g48380 [Glycine max]	sp|Q9ASS4|Y5838_ARATH;	Probably inactive leucine-rich repeat receptor-like protein kinase At5g48380 OS=Arabidopsis thaliana OX=3702 GN=At5g48380 PE=1 SV=1;
Glyma.16G170900.Wm82.a4.v1		(1 of 9) 2.7.11.1//3.2.1.15 - Non-specific serine/threonine protein kinase / Threonine-specific protein kinase // Polygalacturonase / Pectinase	0.232	-2.10828	1.52777188714E-12	7.5734104425E-10	yes	down	0.3	0.44	0.38	0.47	2.08	1.74	0.95	1.86	0.3975	1.6575	GO:0016021;GO:000551	CC:integral component of membrane;MF:protein binding;	------	------	------	------	XP_006599505.1	receptor-like protein EIX2 [Glycine max]	sp|Q6JN46|EIX2_SOLLC;	Receptor-like protein EIX2 OS=Solanum lycopersicum OX=4081 GN=EIX2 PE=1 SV=2;
Glyma.16G169200.Wm82.a4.v1		(1 of 120) PF00560//PF08263//PF13855 - Leucine Rich Repeat (LRR_1) // Leucine rich repeat N-terminal domain (LRRNT_2) // Leucine rich repeat (LRR_8)	0.284	-1.8172	1.6228151288E-12	7.94645071547E-10	yes	down	0.45	0.44	0.51	0.97	2.12	2.36	1.93	1.73	0.5925	2.035	GO:0016021;GO:000551	CC:integral component of membrane;MF:protein binding;	------	------	------	------	XP_006599496.2	receptor-like protein 7 [Glycine max]	sp|Q9C637|RLP6_ARATH;	Receptor-like protein 6 OS=Arabidopsis thaliana OX=3702 GN=RLP6 PE=3 SV=1;
Glyma.03G165800.Wm82.a4.v1		(1 of 78) PF00069//PF08263//PF13855 - Protein kinase domain (Pkinase) // Leucine rich repeat N-terminal domain (LRRNT_2) // Leucine rich repeat (LRR_8)	0.255	-1.97423	1.82380788837E-12	8.7180188264E-10	yes	down	0.34	0.36	0.34	0.75	1.9	2	1.57	1.31	0.4475	1.695	GO:0009755;GO:0006468;GO:0016021;GO:0005886;GO:0005515;GO:0004672;GO:000552	BP:hormone-mediated signaling pathway;BP:protein phosphorylation;CC:integral component of membrane;CC:plasma membrane;MF:protein binding;MF:protein kinase activity;MF:ATP binding;	------	------	------	------	XP_003520610.2	MDIS1-interacting receptor like kinase 2 [Glycine max]	sp|Q8VZG8|MIK2_ARATH;	MDIS1-interacting receptor like kinase 2 OS=Arabidopsis thaliana OX=3702 GN=MIK2 PE=1 SV=3;
Glyma.02G132500.Wm82.a4.v1		(1 of 349) PF00847 - AP2 domain (AP2)	0.153	-2.70601	1.91236711948E-12	8.85003722594E-10	yes	down	0.77	1.4	2.83	1.5	7.99	7.05	16.98	9.59	1.625	10.4025	GO:0006355;GO:0005634;GO:0003700;GO:000367	BP:regulation of transcription, DNA-templated;CC:nucleus;MF:transcription factor activity, sequence-specific DNA binding;MF:DNA binding;	------	------	------	------	XP_003518839.2	ethylene-responsive transcription factor ERF109 [Glycine max]	sp|Q9SZ06|EF109_ARATH;	Ethylene-responsive transcription factor ERF109 OS=Arabidopsis thaliana OX=3702 GN=ERF109 PE=1 SV=1;
Glyma.06G102000.Wm82.a4.v1		(1 of 7) PTHR31279//PTHR31279:SF3 - FAMILY NOT NAMED // (PHI-1) PROTEIN, PUTATIVE-RELATED	0.497	-1.00781	1.92706361659E-12	8.85003722594E-10	yes	down	54.19	78.52	79.6	93.61	139.8	148.18	165.39	154.51	76.48	151.97	GO:001602	CC:integral component of membrane;	------	------	------	------	XP_003526574.1	protein EXORDIUM [Glycine max]	sp|Q9ZPE7|EXO_ARATH;	Protein EXORDIUM OS=Arabidopsis thaliana OX=3702 GN=EXO PE=2 SV=1;
Glyma.17G180300.Wm82.a4.v1		(1 of 20) PTHR23155//PTHR23155:SF543 - LEUCINE-RICH REPEAT-CONTAINING PROTEIN // SUBFAMILY NOT NAMED	0.411	-1.28244	1.93958926078E-12	8.85003722594E-10	yes	down	4.95	5.21	5.24	7.96	11.01	11.72	15.74	15.88	5.84	13.5875	GO:004353	MF:ADP binding;	------	------	------	------	XP_003551061.1	probable disease resistance protein At5g66900 [Glycine max]	sp|Q9FKZ1|DRL42_ARATH;	Probable disease resistance protein At5g66900 OS=Arabidopsis thaliana OX=3702 GN=At5g66900 PE=3 SV=1;
Glyma.16G210800.Wm82.a4.v1		(1 of 50) PTHR11017//PTHR11017:SF171 - LEUCINE-RICH REPEAT-CONTAINING PROTEIN // SUBFAMILY NOT NAMED	0.45	-1.15084	2.20931537791E-12	9.85673781879E-10	yes	down	25.84	46.25	52.07	50.92	65.61	85.08	101.38	95.58	43.77	86.9125	GO:0007165;GO:0003676;GO:0004523;GO:0043531;GO:000551	BP:signal transduction;MF:nucleic acid binding;MF:RNA-DNA hybrid ribonuclease activity;MF:ADP binding;MF:protein binding;	------	------	------	------	XP_028205695.1	TMV resistance protein N-like isoform X1 [Glycine soja]	sp|Q40392|TMVRN_NICGU;	TMV resistance protein N OS=Nicotiana glutinosa OX=35889 GN=N PE=1 SV=1;
Glyma.02G028600.Wm82.a4.v1		(1 of 6) 3.4.24.7 - Interstitial collagenase / Vertebrate collagenase	0.453	-1.14365	2.7449679704E-12	1.18514730017E-9	yes	down	137.63	142.74	194.45	190.66	397.22	280.26	341.74	435.5	166.37	363.68	GO:0030574;GO:0030198;GO:0006508;GO:0016021;GO:0031012;GO:0004222;GO:000827	BP:collagen catabolic process;BP:extracellular matrix organization;BP:proteolysis;CC:integral component of membrane;CC:extracellular matrix;MF:metalloendopeptidase activity;MF:zinc ion binding;	------	------	------	------	NP_001354867.1	putative metalloendoproteinase precursor [Glycine max]	sp|Q9ZUJ5|5MMP_ARATH;	Metalloendoproteinase 5-MMP OS=Arabidopsis thaliana OX=3702 GN=5MMP PE=1 SV=1;
Glyma.20G129900.Wm82.a4.v1		(1 of 8) PF04450 - Peptidase of plants and bacteria (BSP)	0.47	-1.08995	2.89306154594E-12	1.22279052899E-9	yes	down	18.1	22.89	28.42	28.38	51.32	49.16	46.53	59.25	24.4475	51.565	------	------	------	------	------	------	NP_001235031.1	BSP domain-containing protien precursor [Glycine max]	sp|C0HJG8|BSP_BOSSE;	Basic secretory protease;
Glyma.16G039800.Wm82.a4.v1		-	0.488	-1.03613	3.22325682535E-12	1.33426217843E-9	yes	down	49.85	71.41	72.18	68.55	116.34	115.62	166.02	133.48	65.4975	132.865	------	------	------	------	------	------	XP_003548726.2	myb-like protein X isoform X1 [Glycine max]	------	------
Glyma.18G070200.Wm82.a4.v1		-	0.407	-1.29792	3.51202453599E-12	1.4244274868E-9	yes	down	2	4.57	2.83	2.77	5.27	6.83	5.86	6.51	3.0425	6.1175	GO:001602	CC:integral component of membrane;	K14455	GOT2	map00220;map00270;map00330;map00710;map00950;map00250;map00360;map00350;map00960;map00400	Arginine biosynthesis;Cysteine and methionine metabolism;Arginine and proline metabolism;Carbon fixation in photosynthetic organisms;Isoquinoline alkaloid biosynthesis;Alanine, aspartate and glutamate metabolism;Phenylalanine metabolism;Tyrosine metabolism;Tropane, piperidine and pyridine alkaloid biosynthesis;Phenylalanine, tyrosine and tryptophan biosynthesis	KRG98382.1	hypothetical protein GLYMA_18G070200 [Glycine max]	------	------
Glyma.13G208000.Wm82.a4.v1		(1 of 12) PTHR13683//PTHR13683:SF268 - ASPARTYL PROTEASES // EUKARYOTIC ASPARTYL PROTEASE FAMILY PROTEIN	0.418	-1.25755	4.45206181751E-12	1.75258468783E-9	yes	down	6.79	6.87	6	4.21	12.48	12.02	16.94	15.27	5.9675	14.1775	GO:0006508;GO:0030163;GO:0016021;GO:000419	BP:proteolysis;BP:protein catabolic process;CC:integral component of membrane;MF:aspartic-type endopeptidase activity;	------	------	------	------	XP_003542883.1	basic 7S globulin [Glycine max]	sp|P13917|7SB1_SOYBN;	Basic 7S globulin OS=Glycine max OX=3847 GN=BG PE=1 SV=2;
Glyma.11G228100.Wm82.a4.v1		(1 of 4) PF07014//PF07231 - Hs1pro-1 protein C-terminus (Hs1pro-1_C) // Hs1pro-1 N-terminus (Hs1pro-1_N)	0.496	-1.01148	4.52306140954E-12	1.76324742502E-9	yes	down	43.34	62.19	64.51	70.87	111.53	110.64	140.96	116.58	60.2275	119.927	GO:0006952;GO:0019441;GO:0046872;GO:002003	BP:defense response;BP:tryptophan catabolic process to kynurenine;MF:metal ion binding;MF:heme binding;	------	------	------	------	NP_001235233.2	Hs1pro-1 domain-containing protein [Glycine max]	sp|O04203|HSPR2_ARATH;	Nematode resistance protein-like HSPRO2 OS=Arabidopsis thaliana OX=3702 GN=HSPRO2 PE=1 SV=1;
Glyma.13G094900.Wm82.a4.v1		(1 of 9) PTHR31062//PTHR31062:SF32 - FAMILY NOT NAMED // XYLOGLUCAN ENDOTRANSGLUCOSYLASE/HYDROLASE PROTEIN 25-RELATED	0.273	-1.87062	6.25528856797E-12	2.34737011093E-9	yes	down	4.45	3.39	5.75	4.92	10.69	12.23	23.85	20.49	4.6275	16.815	GO:0042546;GO:0005975;GO:0071555;GO:0006073;GO:0010411;GO:0005618;GO:0048046;GO:0016762;GO:000455	BP:cell wall biogenesis;BP:carbohydrate metabolic process;BP:cell wall organization;BP:cellular glucan metabolic process;BP:xyloglucan metabolic process;CC:cell wall;CC:apoplast;MF:xylogluca;MF:hydrolase activity, hydrolyzing O-glycosyl compounds;	K14504	TCH4	map04075	Plant hormone signal transduction	XP_003542166.1	xyloglucan endotransglucosylase/hydrolase protein 22 [Glycine max]	sp|Q38857|XTH22_ARATH;	Xyloglucan endotransglucosylase/hydrolase protein 22 OS=Arabidopsis thaliana OX=3702 GN=XTH22 PE=1 SV=1;
Glyma.11G096600.Wm82.a4.v1		(1 of 2) PTHR31989:SF2 - NAC DOMAIN CONTAINING PROTEIN 36	0.326	-1.61828	7.52602129478E-12	2.77240672522E-9	yes	down	5.22	10.99	11.15	15	28.53	33.24	32.75	37.88	10.59	33.1	GO:0045792;GO:0010200;GO:0048281;GO:0009965;GO:0006355;GO:0005634;GO:000367	BP:negative regulation of cell size;BP:response to chitin;BP:inflorescence morphogenesis;BP:leaf morphogenesis;BP:regulation of transcription, DNA-templated;CC:nucleus;MF:DNA binding;	------	------	------	------	NP_001242390.2	NAC domain-containing protein [Glycine max]	sp|Q10S65|NAC22_ORYSJ;	NAC domain-containing protein 22 OS=Oryza sativa subsp. japonica OX=39947 GN=NAC022 PE=2 SV=1;
Glyma.12G065900.Wm82.a4.v1		(1 of 12) PF06136 - Domain of unknown function (DUF966) (DUF966)	0.394	-1.34332	1.02339021747E-11	3.70199886504E-9	yes	down	4.76	6.55	7.79	9.87	15.92	17.73	18.09	20.39	7.2425	18.0325	------	------	------	------	------	------	XP_003539698.1	protein UPSTREAM OF FLC [Glycine max]	sp|Q9LX14|UFC_ARATH;	Protein UPSTREAM OF FLC OS=Arabidopsis thaliana OX=3702 GN=UFC PE=2 SV=1;
Glyma.12G224000.Wm82.a4.v1		(1 of 9) PF11145 - Protein of unknown function (DUF2921) (DUF2921)	0.214	-2.22315	1.05003521761E-11	3.76447000827E-9	yes	down	0.5	0.35	0.89	1.35	3.92	3.05	2.92	4.27	0.7725	3.54	GO:0016021;GO:004323	CC:integral component of membrane;CC:intracellular membrane-bounded organelle;	------	------	------	------	XP_006593300.1	uncharacterized protein LOC102660202 [Glycine max]	------	------
Glyma.05G033600.Wm82.a4.v1		-	0.229	-2.12883	1.21467387654E-11	4.27831580391E-9	yes	down	1.64	2.44	2.57	3.46	8	10.33	13.86	11.07	2.5275	10.815	------	------	------	------	------	------	XP_003525171.1	uncharacterized protein LOC100813287 [Glycine max]	------	------
Glyma.11G243000.Wm82.a4.v1		(1 of 4) PTHR12224//PTHR12224:SF2 - BETA-1,4-MANNOSYL-GLYCOPROTEIN BETA-1,4-N-ACETYLGLUCOSAMINYL-TRANSFERASE // SUBFAMILY NOT NAMED	0.471	-1.08657	1.2575773187E-11	4.35306052395E-9	yes	down	7.77	12.31	12.48	14.02	22.77	22.69	25.95	25.7	11.645	24.2775	GO:0006487;GO:0006044;GO:0016021;GO:0016020;GO:0003830;GO:001675	BP:protein N-linked glycosylation;BP:N-acetylglucosamine metabolic process;CC:integral component of membrane;CC:membrane;MF:beta-1,4-mannosylglycoprotein 4-beta-N-acetylglucosaminyltransferase activity;MF:transferase activity, transferring glycosyl groups;	K00737	MGAT3	map00510	N-Glycan biosynthesis	XP_003538601.1	uncharacterized protein LOC100780085 [Glycine max]	sp|Q02527|MGAT3_RAT;	Beta-1,4-mannosyl-glycoprotein 4-beta-N-acetylglucosaminyltransferase OS=Rattus norvegicus OX=10116 GN=Mgat3 PE=1 SV=2;
Glyma.04G100300.Wm82.a4.v1		(1 of 7) PTHR31279//PTHR31279:SF3 - FAMILY NOT NAMED // (PHI-1) PROTEIN, PUTATIVE-RELATED	0.453	-1.14146	1.36065249886E-11	4.66959656298E-9	yes	down	49.35	68.53	91.41	85.9	159.16	147.36	167.23	171.83	73.7975	161.395	GO:001602	CC:integral component of membrane;	------	------	------	------	KRH62323.1	hypothetical protein GLYMA_04G100300 [Glycine max]	sp|Q9C6E4|EXOL1_ARATH;	Protein EXORDIUM-like 1 OS=Arabidopsis thaliana OX=3702 GN=EXL1 PE=2 SV=1;
Glyma.13G303800.Wm82.a4.v1		(1 of 3) PF00954//PF01453//PF07714 - S-locus glycoprotein domain (S_locus_glycop) // D-mannose binding lectin (B_lectin) // Protein tyrosine kinase (Pkinase_Tyr)	0.467	-1.09766	1.41974015664E-11	4.83108699233E-9	yes	down	3.91	4.39	4.16	6.37	8.33	9.63	10.53	11.19	4.7075	9.92	GO:0006468;GO:0048544;GO:0016021;GO:0005886;GO:0030247;GO:0030246;GO:0004674;GO:0004672;GO:000552	BP:protein phosphorylation;BP:recognition of pollen;CC:integral component of membrane;CC:plasma membrane;MF:polysaccharide binding;MF:carbohydrate binding;MF:protein serine/threonine kinase activity;MF:protein kinase activity;MF:ATP binding;	------	------	------	------	XP_003541927.1	G-type lectin S-receptor-like serine/threonine-protein kinase At4g03230 isoform X1 [Glycine max]	sp|Q9ZR08|Y4230_ARATH;	G-type lectin S-receptor-like serine/threonine-protein kinase At4g03230 OS=Arabidopsis thaliana OX=3702 GN=At4g03230 PE=3 SV=3;
Glyma.13G033500.Wm82.a4.v1		(1 of 73) 3.1.4.46 - Glycerophosphodiester phosphodiesterase / Glycerophosphoryl diester phosphodiesterase	0.43	-1.21683	1.54608809122E-11	5.21681303587E-9	yes	down	1.85	1.77	2.53	2.86	4.52	5.83	5.32	4.86	2.2525	5.1325	GO:0006468;GO:0016021;GO:0030247;GO:0004714;GO:0004672;GO:000552	BP:protein phosphorylation;CC:integral component of membrane;MF:polysaccharide binding;MF:transmembrane receptor protein tyrosine kinase activity;MF:protein kinase activity;MF:ATP binding;	------	------	------	------	XP_006593813.1	LEAF RUST 10 DISEASE-RESISTANCE LOCUS RECEPTOR-LIKE PROTEIN KINASE-like 2.2 isoform X1 [Glycine max]	sp|Q9FF31|LRL21_ARATH;	LEAF RUST 10 DISEASE-RESISTANCE LOCUS RECEPTOR-LIKE PROTEIN KINASE-like 2.1 OS=Arabidopsis thaliana OX=3702 GN=LRK10L-2.1 PE=3 SV=1;
Glyma.05G178200.Wm82.a4.v1		(1 of 2) PTHR23335//PTHR23335:SF0 - CALMODULIN-BINDING TRANSCRIPTION ACTIVATOR CAMTA // CALMODULIN-BINDING TRANSCRIPTION ACTIVATOR, ISOFORM F	0.43	-1.21743	1.59852783827E-11	5.3488073575E-9	yes	down	3.96	4.74	4.68	5.62	8.29	8.96	13.25	13	4.75	10.875	GO:0045944;GO:0005634;GO:0043565;GO:0005515;GO:000367	BP:positive regulation of transcription from RNA polymerase II promoter;CC:nucleus;MF:sequence-specific DNA binding;MF:protein binding;MF:DNA binding;	K21596	CAMTA	------	------	XP_006580273.1	calmodulin-binding transcription activator 3-like isoform X1 [Glycine max]	sp|Q8GSA7|CMTA3_ARATH;	Calmodulin-binding transcription activator 3 OS=Arabidopsis thaliana OX=3702 GN=CAMTA3 PE=1 SV=1;
Glyma.02G037100.Wm82.a4.v1		(1 of 51) PF01657//PF07714 - Salt stress response/antifungal (Stress-antifung) // Protein tyrosine kinase (Pkinase_Tyr)	0.452	-1.1451	1.85628355156E-11	6.10945520047E-9	yes	down	11.53	16.9	15.36	20.03	27.44	33.28	39.1	37.34	15.955	34.29	GO:0006468;GO:0016021;GO:0005524;GO:000467	BP:protein phosphorylation;CC:integral component of membrane;MF:ATP binding;MF:protein kinase activity;	------	------	------	------	NP_001235136.2	cysteine-rich receptor-like protein kinase precursor [Glycine max]	sp|Q9CAL3|CRK2_ARATH;	Cysteine-rich receptor-like protein kinase 2 OS=Arabidopsis thaliana OX=3702 GN=CRK2 PE=1 SV=1;
Glyma.17G053600.Wm82.a4.v1		-	0.324	-1.62732	1.96594656065E-11	6.36602034271E-9	yes	down	3.07	5.46	7.49	7.84	15.81	15.68	21.86	19.96	5.965	18.3275	------	------	------	------	------	------	XP_003549227.1	IQ domain-containing protein IQM1 [Glycine max]	sp|O64851|IQM4_ARATH;	IQ domain-containing protein IQM4 OS=Arabidopsis thaliana OX=3702 GN=IQM4 PE=2 SV=1;
Glyma.08G260500.Wm82.a4.v1		(1 of 4) PTHR12161:SF23 - REGULATOR OF VPS4 ACTIVITY IN THE MVB PATHWAY PROTEIN	0.329	-1.60316	1.98182787771E-11	6.36610678191E-9	yes	down	6.8	12.26	14.11	13.92	23.3	25.12	34.55	29.69	11.7725	28.165	GO:0015031;GO:0008104;GO:000697	BP:protein transport;BP:protein localization;BP:response to oxidative stress;	K19476	IST1	map04144	Endocytosis	NP_001242560.2	uncharacterized protein LOC100810665 [Glycine max]	sp|Q9FX64|HOP2_ARATH;	Homologous-pairing protein 2 homolog OS=Arabidopsis thaliana OX=3702 GN=HOP2 PE=1 SV=1;
Glyma.13G275850.Wm82.a4.v1		-	0.382	-1.38819	2.12399364787E-11	6.66286851115E-9	yes	down	9.72	6.25	7.07	8.77	23.53	19.56	25.82	19.39	7.9525	22.075	GO:000905	MF:electron carrier activity;	------	------	------	------	XP_028187641.1	proline-rich extensin-like protein EPR1 [Glycine soja]	sp|Q9T076|ENL2_ARATH;	Early nodulin-like protein 2 OS=Arabidopsis thaliana OX=3702 GN=At4g27520 PE=1 SV=1;
Glyma.03G074000.Wm82.a4.v1		(1 of 2) PTHR33649//PTHR33649:SF4 - FAMILY NOT NAMED // PAR1 PROTEIN	0.426	-1.23172	2.28071924333E-11	7.09904804477E-9	yes	down	30.78	42.69	54.58	59.61	99.84	97.02	123.62	121.75	46.915	110.558	------	------	------	------	------	------	ACU15142.1	unknown [Glycine max]	------	------
Glyma.18G185400.Wm82.a4.v1		(1 of 2) PTHR27007//PTHR27007:SF13 - FAMILY NOT NAMED // L-TYPE LECTIN-DOMAIN CONTAINING RECEPTOR KINASE IV.1-RELATED	0.335	-1.57925	2.73438121404E-11	8.31769764298E-9	yes	down	1	0.99	1.57	1.79	3.43	3.34	4.04	4.88	1.3375	3.9225	GO:0006952;GO:0006468;GO:0042742;GO:0002229;GO:0016021;GO:0005886;GO:0030246;GO:0004675;GO:0004672;GO:000552	BP:defense response;BP:protein phosphorylation;BP:defense response to bacterium;BP:defense response to oomycetes;CC:integral component of membrane;CC:plasma membrane;MF:carbohydrate binding;MF:transmembrane receptor protein serine/threonine kinase activity;MF:protein kinase activity;MF:ATP binding;	------	------	------	------	XP_003552189.1	L-type lectin-domain containing receptor kinase IV.1 [Glycine max]	sp|O80939|LRK41_ARATH;	L-type lectin-domain containing receptor kinase IV.1 OS=Arabidopsis thaliana OX=3702 GN=LECRK41 PE=2 SV=1;
Glyma.09G181400.Wm82.a4.v1		(1 of 2227) 2.7.11.1 - Non-specific serine/threonine protein kinase / Threonine-specific protein kinase	0.318	-1.65449	3.15622306989E-11	9.528708641E-9	yes	down	3.89	5.43	7.86	9.89	17.49	17.34	24.31	25.57	6.7675	21.1775	GO:0006468;GO:0007166;GO:0005886;GO:0004672;GO:0004674;GO:000552	BP:protein phosphorylation;BP:cell surface receptor signaling pathway;CC:plasma membrane;MF:protein kinase activity;MF:protein serine/threonine kinase activity;MF:ATP binding;	------	------	------	------	XP_006587493.1	wall-associated receptor kinase 2 isoform X1 [Glycine max]	sp|F4HQ17|LRL14_ARATH;	LEAF RUST 10 DISEASE-RESISTANCE LOCUS RECEPTOR-LIKE PROTEIN KINASE-like 1.4 OS=Arabidopsis thaliana OX=3702 GN=LRK10L-1.4 PE=2 SV=2;
Glyma.07G039700.Wm82.a4.v1		(1 of 63) K04733 - interleukin-1 receptor-associated kinase 4 (IRAK4)	0.234	-2.09708	3.63609375865E-11	1.08955278128E-8	yes	down	0.96	0.96	0.67	0.87	2.68	2.9	3.15	6.11	0.865	3.71	GO:0006468;GO:0004674;GO:0005524;GO:000467	BP:protein phosphorylation;MF:protein serine/threonine kinase activity;MF:ATP binding;MF:protein kinase activity;	------	------	------	------	XP_003528552.1	putative receptor-like protein kinase At1g72540 [Glycine max]	sp|Q9ZUF4|RIPK_ARATH;	Serine/threonine-protein kinase RIPK OS=Arabidopsis thaliana OX=3702 GN=RIPK PE=1 SV=1;
Glyma.11G239300.Wm82.a4.v1		(1 of 4) PTHR10788//PTHR10788:SF19 - TREHALOSE-6-PHOSPHATE SYNTHASE // TREHALOSE-PHOSPHATE PHOSPHATASE E-RELATED	2.652	1.40719	4.48481800907E-11	1.31444450743E-8	yes	up	3.38	3.21	3.03	3.77	1.01	1.47	1.33	1.22	3.3475	1.2575	GO:0005992;GO:0003824;GO:0016757;GO:000480	BP:trehalose biosynthetic process;MF:catalytic activity;MF:transferase activity, transferring glycosyl groups;MF:trehalose-phosphatase activity;	K01087	otsB	map00500	Starch and sucrose metabolism	XP_006591511.1	probable trehalose-phosphate phosphatase J [Glycine max]	sp|Q5HZ05|TPPJ_ARATH;	Probable trehalose-phosphate phosphatase J OS=Arabidopsis thaliana OX=3702 GN=TPPJ PE=1 SV=1;
Glyma.05G049900.Wm82.a4.v1		(1 of 3) PTHR31839//PTHR31839:SF0 - FAMILY NOT NAMED // DEHYDRATION-RESPONSIVE ELEMENT-BINDING PROTEIN 1E-RELATED	0.33	-1.59825	4.75941656637E-11	1.38481777818E-8	yes	down	8.51	10.75	10.05	6.5	21.2	19.47	41.09	25.58	8.9525	26.835	GO:0006355;GO:0005634;GO:0003700;GO:000367	BP:regulation of transcription, DNA-templated;CC:nucleus;MF:transcription factor activity, sequence-specific DNA binding;MF:DNA binding;	------	------	------	------	RZC11031.1	Dehydration-responsive element-binding protein 1F [Glycine soja]	sp|P93835|DRE1B_ARATH;	Dehydration-responsive element-binding protein 1B OS=Arabidopsis thaliana OX=3702 GN=DREB1B PE=1 SV=2;
Glyma.06G089800.Wm82.a4.v1		(1 of 2) PTHR14217:SF3 - INOSITOL-TETRAKISPHOSPHATE 1-KINASE 2-RELATED	0.377	-1.40752	5.8131322581E-11	1.667247854E-8	yes	down	7	9.19	13.8	12.19	22.92	22.36	32.71	32.43	10.545	27.605	GO:0052746;GO:0032957;GO:0005737;GO:0005622;GO:0047325;GO:0000287;GO:0052726;GO:0052725;GO:000552	BP:inositol phosphorylation;BP:inositol trisphosphate metabolic process;CC:cytoplasm;CC:intracellular;MF:inositol tetrakisphosphate 1-kinase activity;MF:magnesium ion binding;MF:inositol-1,3,4-trisphosphate 5-kinase activity;MF:inositol-1,3,4-trisphosphate 6-kinase activity;MF:ATP binding;	K00913	ITPK1	map04070;map00562	Phosphatidylinositol signaling system;Inositol phosphate metabolism	NP_001237484.1	inositol phosphate kinase [Glycine max]	sp|Q9SUG3|ITPK3_ARATH;	Inositol-tetrakisphosphate 1-kinase 3 OS=Arabidopsis thaliana OX=3702 GN=ITPK3 PE=1 SV=2;
Glyma.02G040802.Wm82.a4.v1		-	0.311	-1.68632	9.34595321013E-11	2.59164251796E-8	yes	down	2.12	1.88	3.27	3.33	6.87	6.89	9.22	10.85	2.65	8.4575	GO:0006887;GO:0016021;GO:000014	BP:exocytosis;CC:integral component of membrane;CC:exocyst;	------	------	------	------	KHN00413.1	hypothetical protein glysoja_000081 [Glycine soja]	------	------
Glyma.09G172100.Wm82.a4.v1		(1 of 2) PTHR22849//PTHR22849:SF9 - WDSAM1 PROTEIN // SUBFAMILY NOT NAMED	0.417	-1.26108	9.59846388904E-11	2.62181714651E-8	yes	down	5.15	9.17	9.83	8.21	20.01	17.91	22.58	15.62	8.09	19.03	GO:0016567;GO:000484	BP:protein ubiquitination;MF:ubiquitin-protein transferase activity;	------	------	------	------	XP_003533316.1	U-box domain-containing protein 21 [Glycine max]	sp|Q5PNY6|PUB21_ARATH;	U-box domain-containing protein 21 OS=Arabidopsis thaliana OX=3702 GN=PUB21 PE=2 SV=1;
Glyma.17G065200.Wm82.a4.v1		(1 of 9) PTHR31062//PTHR31062:SF32 - FAMILY NOT NAMED // XYLOGLUCAN ENDOTRANSGLUCOSYLASE/HYDROLASE PROTEIN 25-RELATED	0.399	-1.32621	1.03940208964E-10	2.80303176405E-8	yes	down	58.35	67.88	97.78	96.85	167.32	148.14	256.68	224.81	80.215	199.238	GO:0042546;GO:0005975;GO:0071555;GO:0006073;GO:0010411;GO:0005618;GO:0048046;GO:0016762;GO:000455	BP:cell wall biogenesis;BP:carbohydrate metabolic process;BP:cell wall organization;BP:cellular glucan metabolic process;BP:xyloglucan metabolic process;CC:cell wall;CC:apoplast;MF:xylogluca;MF:hydrolase activity, hydrolyzing O-glycosyl compounds;	K14504	TCH4	map04075	Plant hormone signal transduction	NP_001237075.1	syringolide-induced protein 19-1-5 precursor [Glycine max]	sp|Q38910|XTH23_ARATH;	Probable xyloglucan endotransglucosylase/hydrolase protein 23 OS=Arabidopsis thaliana OX=3702 GN=XTH23 PE=2 SV=1;
Glyma.08G044300.Wm82.a4.v1		(1 of 3) PF07714//PF14380 - Protein tyrosine kinase (Pkinase_Tyr) // Wall-associated receptor kinase C-terminal (WAK_assoc)	0.234	-2.09371	1.04015075547E-10	2.80303176405E-8	yes	down	0.34	0.56	0.92	1.09	2.21	3.16	3.35	3.32	0.7275	3.01	GO:0006468;GO:0016021;GO:0005524;GO:000467	BP:protein phosphorylation;CC:integral component of membrane;MF:ATP binding;MF:protein kinase activity;	K04733	IRAK4	------	------	XP_006584868.1	LEAF RUST 10 DISEASE-RESISTANCE LOCUS RECEPTOR-LIKE PROTEIN KINASE-like 2.1 [Glycine max]	sp|F4HQ23|LRL27_ARATH;	LEAF RUST 10 DISEASE-RESISTANCE LOCUS RECEPTOR-LIKE PROTEIN KINASE-like 2.7 OS=Arabidopsis thaliana OX=3702 GN=LRK10L-2.7 PE=3 SV=3;
Glyma.16G177900.Wm82.a4.v1		(1 of 17) PTHR22814//PTHR22814:SF129 - COPPER TRANSPORT PROTEIN ATOX1-RELATED // COPPER TRANSPORT FAMILY PROTEIN-RELATED	0.49	-1.02788	1.08883687348E-10	2.89536867424E-8	yes	down	64.2	85.93	100.79	115.6	164.39	182.96	208.19	198.4	91.63	188.485	GO:0030001;GO:004687	BP:metal ion transport;MF:metal ion binding;	------	------	------	------	RZB61587.1	Heavy metal-associated isoprenylated plant protein 12 [Glycine soja]	sp|O03982|HIP39_ARATH;	Heavy metal-associated isoprenylated plant protein 39 OS=Arabidopsis thaliana OX=3702 GN=HIPP39 PE=2 SV=1;
Glyma.07G135400.Wm82.a4.v1		(1 of 2) PTHR27007//PTHR27007:SF13 - FAMILY NOT NAMED // L-TYPE LECTIN-DOMAIN CONTAINING RECEPTOR KINASE IV.1-RELATED	0.496	-1.01226	1.4558332752E-10	3.72331678337E-8	yes	down	1.98	2.38	2.12	2.75	4.37	4.58	3.96	5.45	2.3075	4.59	GO:0006952;GO:0006468;GO:0042742;GO:0002229;GO:0016021;GO:0005886;GO:0030246;GO:0004675;GO:0004672;GO:000552	BP:defense response;BP:protein phosphorylation;BP:defense response to bacterium;BP:defense response to oomycetes;CC:integral component of membrane;CC:plasma membrane;MF:carbohydrate binding;MF:transmembrane receptor protein serine/threonine kinase activity;MF:protein kinase activity;MF:ATP binding;	------	------	------	------	XP_003529112.1	L-type lectin-domain containing receptor kinase IV.1 [Glycine max]	sp|O80939|LRK41_ARATH;	L-type lectin-domain containing receptor kinase IV.1 OS=Arabidopsis thaliana OX=3702 GN=LECRK41 PE=2 SV=1;
Glyma.06G138100.Wm82.a4.v1		(1 of 10) PTHR31989//PTHR31989:SF5 - FAMILY NOT NAMED // F11O4.3-RELATED	0.467	-1.0988	1.48712250368E-10	3.77926771457E-8	yes	down	30.67	47.02	54.85	48.03	82.25	82.8	114.07	105.37	45.1425	96.1225	GO:0006355;GO:0016021;GO:0005634;GO:000367	BP:regulation of transcription, DNA-templated;CC:integral component of membrane;CC:nucleus;MF:DNA binding;	------	------	------	------	XP_003526771.1	NAC domain-containing protein 91 [Glycine max]	sp|B5X570|NAC14_ARATH;	NAC domain-containing protein 14 OS=Arabidopsis thaliana OX=3702 GN=NAC014 PE=2 SV=1;
Glyma.16G136200.Wm82.a4.v1		(1 of 50) PTHR11017//PTHR11017:SF171 - LEUCINE-RICH REPEAT-CONTAINING PROTEIN // SUBFAMILY NOT NAMED	0.411	-1.2842	1.63760088627E-10	4.08413592462E-8	yes	down	5.23	7.9	7.34	11.99	17.48	19.26	19.94	20.41	8.115	19.2725	GO:0007165;GO:0043531;GO:000551	BP:signal transduction;MF:ADP binding;MF:protein binding;	------	------	------	------	XP_014624115.1	TMV resistance protein N isoform X3 [Glycine max]	sp|Q40392|TMVRN_NICGU;	TMV resistance protein N OS=Nicotiana glutinosa OX=35889 GN=N PE=1 SV=1;
Glyma.08G273100.Wm82.a4.v1		(1 of 8) 4.1.1.49 - Phosphoenolpyruvate carboxykinase (ATP) / Phosphopyruvate carboxylase	0.319	-1.64773	1.74213985802E-10	4.29154243675E-8	yes	down	0.77	1.35	1.03	0.96	2.28	2.77	3.89	4.8	1.0275	3.435	GO:0006094;GO:0005829;GO:0004612;GO:0016301;GO:000552	BP:gluconeogenesis;CC:cytosol;MF:phosphoenolpyruvate carboxykinas;MF:kinase activity;MF:ATP binding;	K01610	E4.1.1.49, pckA	map00020;map00010;map00620;map00710	Citrate cycle (TCA cycle);Glycolysis / Gluconeogenesis;Pyruvate metabolism;Carbon fixation in photosynthetic organisms	XP_025985512.1	phosphoenolpyruvate carboxykinase (ATP) [Glycine max]	sp|Q9T074|PCKA_ARATH;	Phosphoenolpyruvate carboxykinase;
Glyma.16G173000.Wm82.a4.v1		(1 of 29) K01183 - chitinase (E3.2.1.14)	0.337	-1.56838	1.83013251008E-10	4.42682594442E-8	yes	down	4.36	6.3	8.27	11.2	17.51	20.85	24.91	24.85	7.5325	22.03	GO:0005975;GO:0005576;GO:0004568;GO:000455	BP:carbohydrate metabolic process;CC:extracellular region;MF:chitinase activity;MF:hydrolase activity, hydrolyzing O-glycosyl compounds;	K01183	E3.2.1.14	map00520	Amino sugar and nucleotide sugar metabolism	XP_028208173.1	acidic endochitinase-like [Glycine soja]	sp|P36908|CHIA_CICAR;	Acidic endochitinase OS=Cicer arietinum OX=3827 PE=2 SV=1;
Glyma.02G040700.Wm82.a4.v1		(1 of 6) K15104 - solute carrier family 25 (mitochondrial oxoglutarate transporter), member 11 (SLC25A11, OGC)	0.401	-1.31937	1.88855782181E-10	4.54079414486E-8	yes	down	17.21	25.8	36.58	33.98	58.52	62.05	83.17	76.31	28.3925	70.0125	GO:0015729;GO:0071423;GO:0035435;GO:0071422;GO:0006839;GO:0008272;GO:0015709;GO:0016021;GO:0031966;GO:0005347;GO:0015297;GO:0015131;GO:0015116;GO:0015117;GO:0015141;GO:001514	BP:oxaloacetate transport;BP:malate transmembrane transport;BP:phosphate ion transmembrane transport;BP:succinate transmembrane transport;BP:mitochondrial transport;BP:sulfate transport;BP:thiosulfate transport;CC:integral component of membrane;CC:mitochondrial membrane;MF:ATP transmembrane transporter activity;MF:antiporter activity;MF:oxaloacetate transmembrane transporter activity;MF:sulfate t…	K15104	SLC25A11, OGC	------	------	XP_003519852.1	mitochondrial uncoupling protein 5 [Glycine max]	sp|Q9SJY5|PUMP5_ARATH;	Mitochondrial uncoupling protein 5 OS=Arabidopsis thaliana OX=3702 GN=PUMP5 PE=2 SV=1;
Glyma.06G294100.Wm82.a4.v1		(1 of 49) PF12796//PF13962 - Ankyrin repeats (3 copies) (Ank_2) // Domain of unknown function (PGG)	0.452	-1.14477	2.22880617379E-10	5.26430907624E-8	yes	down	7.07	4.07	6.12	6.33	13.1	12.84	11.27	16.04	5.8975	13.3125	GO:0016021;GO:001602	CC:integral component of membrane;CC:membrane;	------	------	------	------	XP_006582322.1	protein ACCELERATED CELL DEATH 6 [Glycine max]	sp|Q8LPS2|ACD6_ARATH;	Protein ACCELERATED CELL DEATH 6 OS=Arabidopsis thaliana OX=3702 GN=ACD6 PE=1 SV=1;
Glyma.09G250700.Wm82.a4.v1		(1 of 3) PTHR31126//PTHR31126:SF19 - FAMILY NOT NAMED // ATYPICAL DUAL-SPECIFICITY PHOSPHATASE	0.479	-1.06236	2.31123097992E-10	5.42706769222E-8	yes	down	7.79	7.77	9.33	8.78	14.43	13.94	19.17	21.68	8.4175	17.305	GO:0005737;GO:000472	CC:cytoplasm;MF:protein tyrosine phosphatase activity;	K18045	SIW14, OCA3	------	------	NP_001240081.1	tyrosine-protein phosphatase DSP3-like [Glycine max]	sp|Q681Z2|DSP3_ARATH;	Tyrosine-protein phosphatase DSP3 OS=Arabidopsis thaliana OX=3702 GN=DSP3 PE=1 SV=1;
Glyma.11G060200.Wm82.a4.v1		(1 of 7) PTHR24298//PTHR24298:SF172 - FAMILY NOT NAMED // CYTOCHROME P450 82C2-RELATED	2.912	1.54197	2.41707377354E-10	5.61085581186E-8	yes	up	10.22	6.77	6.52	9.96	2.41	4.2	2.03	2.8	8.3675	2.86	GO:0098542;GO:0055114;GO:0016020;GO:0016021;GO:0004497;GO:0020037;GO:0016709;GO:0016705;GO:000550	BP:defense response to other organism;BP:oxidation-reduction process;CC:membrane;CC:integral component of membrane;MF:monooxygenase activity;MF:heme binding;MF:oxidoreductase activity, acting on paired donors, with incorporation or reduction of molecular oxygen, NA;MF:oxidoreductase activity, acting on paired donors, with incorporation or reduction of molecular oxygen;MF:iron ion binding;	K23136	CYP82C4	------	------	XP_003537400.1	cytochrome P450 CYP82D47 [Glycine max]	sp|O49858|C82A3_SOYBN;	Cytochrome P450 82A3 OS=Glycine max OX=3847 GN=CYP82A3 PE=2 SV=1;
Glyma.06G100900.Wm82.a4.v1		-	0.442	-1.17667	2.59227613769E-10	5.94786650038E-8	yes	down	12.44	15.18	19.43	22.94	36.6	33.95	43.06	43.03	17.4975	39.16	------	------	------	------	------	------	NP_001237171.2	uncharacterized protein LOC100500381 [Glycine max]	------	------
Glyma.05G119500.Wm82.a4.v1		(1 of 5) K13416 - brassinosteroid insensitive 1-associated receptor kinase 1 (BAK1)	0.286	-1.80825	2.72070079601E-10	6.2070624467E-8	yes	down	1.11	1.35	1.86	3.51	5.36	6.34	8.16	8.62	1.9575	7.12	GO:0006468;GO:0016021;GO:0005886;GO:0004675;GO:0004714;GO:0005515;GO:0004672;GO:0005102;GO:000552	BP:protein phosphorylation;CC:integral component of membrane;CC:plasma membrane;MF:transmembrane receptor protein serine/threonine kinase activity;MF:transmembrane receptor protein tyrosine kinase activity;MF:protein binding;MF:protein kinase activity;MF:receptor binding;MF:ATP binding;	K13416	BAK1	map04016;map04626;map04075	MAPK signaling pathway - plant;Plant-pathogen interaction;Plant hormone signal transduction	XP_003524071.1	BRASSINOSTEROID INSENSITIVE 1-associated receptor kinase 1 [Glycine max]	sp|Q94F62|BAK1_ARATH;	BRASSINOSTEROID INSENSITIVE 1-associated receptor kinase 1 OS=Arabidopsis thaliana OX=3702 GN=BAK1 PE=1 SV=2;
Glyma.01G231000.Wm82.a4.v1		(1 of 349) PF00847 - AP2 domain (AP2)	0.494	-1.01607	2.75419266717E-10	6.24797164773E-8	yes	down	20.82	29.19	35.35	31.86	55.33	51.83	64.42	63.18	29.305	58.69	GO:0006355;GO:0005634;GO:0003700;GO:000367	BP:regulation of transcription, DNA-templated;CC:nucleus;MF:transcription factor activity, sequence-specific DNA binding;MF:DNA binding;	------	------	------	------	XP_003517540.2	ethylene-responsive transcription factor ERF022 [Glycine max]	sp|Q9LQ28|ERF22_ARATH;	Ethylene-responsive transcription factor ERF022 OS=Arabidopsis thaliana OX=3702 GN=ERF022 PE=2 SV=1;
Glyma.08G235400.Wm82.a4.v1		(1 of 44) PF00197 - Trypsin and protease inhibitor (Kunitz_legume)	0.444	-1.17268	2.86598136261E-10	6.42892456162E-8	yes	down	7.39	9.32	7.22	10.51	20.26	16.64	23.47	15.98	8.61	19.0875	GO:0055114;GO:000486	BP:oxidation-reduction process;MF:endopeptidase inhibitor activity;	------	------	------	------	NP_001238584.2	kunitz trypsin inhibitor family protein precursor [Glycine max]	sp|P29421|IAAS_ORYSJ;	Alpha-amylase/subtilisin inhibitor OS=Oryza sativa subsp. japonica OX=39947 GN=RASI PE=1 SV=2;
Glyma.01G212800.Wm82.a4.v1		(1 of 1) PF13740 - ACT domain (ACT_6)	0.489	-1.03222	2.88370404101E-10	6.4327426866E-8	yes	down	13.56	19.64	22.37	22.16	34.04	34.62	44.87	42.99	19.4325	39.13	GO:0008152;GO:0016779;GO:001659	BP:metabolic process;MF:nucleotidyltransferase activity;MF:amino acid binding;	------	------	------	------	XP_003517440.1	ACT domain-containing protein ACR8 [Glycine max]	sp|Q9LNA5|ACR8_ARATH;	ACT domain-containing protein ACR8 OS=Arabidopsis thaliana OX=3702 GN=ACR8 PE=2 SV=1;
Glyma.04G136600.Wm82.a4.v1		(1 of 3) PF00036//PF13202//PF13833 - EF hand (EF-hand_1) // EF hand (EF-hand_5) // EF-hand domain pair (EF-hand_8)	0.277	-1.85408	2.92284929933E-10	6.4840424263E-8	yes	down	7.7	13.76	21.41	11.97	44.57	34.98	73.18	43.72	13.71	49.1125	GO:000550	MF:calcium ion binding;	K13448	CML	map04626	Plant-pathogen interaction	NP_001235017.2	putative calcium-binding protein [Glycine max]	sp|Q8RYJ8|CML19_ORYSJ;	Putative calcium-binding protein CML19 OS=Oryza sativa subsp. japonica OX=39947 GN=CML19 PE=3 SV=1;
Glyma.02G125800.Wm82.a4.v1		-	0.359	-1.47622	3.09830358833E-10	6.83550461441E-8	yes	down	1.03	1.12	1.09	2.39	3.3	2.86	2.79	3.88	1.4075	3.2075	GO:001602	CC:integral component of membrane;	------	------	------	------	KRH71051.1	hypothetical protein GLYMA_02G125800 [Glycine max]	------	------
Glyma.06G315100.Wm82.a4.v1		(1 of 9) K14802 - phospholipid-transporting ATPase [EC:3.6.3.1] (DRS2, ATP8A)	0.49	-1.02986	3.20189938517E-10	6.98727532677E-8	yes	down	3.28	3.32	4.44	2.74	5.43	8.23	7.73	7	3.445	7.0975	GO:0045332;GO:0015914;GO:0016021;GO:0005886;GO:0016787;GO:0140326;GO:0000287;GO:0004012;GO:0000166;GO:0046872;GO:000552	BP:phospholipid translocation;BP:phospholipid transport;CC:integral component of membrane;CC:plasma membrane;MF:hydrolase activity;MF:ATPase-coupled intramembrane lipid transporter activity;MF:magnesium ion binding;MF:phospholipid-translocating ATPase activity;MF:nucleotide binding;MF:metal ion binding;MF:ATP binding;	K14802	DRS2, ATP8A	------	------	XP_003526366.1	phospholipid-transporting ATPase 1 isoform X1 [Glycine max]	sp|P98204|ALA1_ARATH;	Phospholipid-transporting ATPase 1 OS=Arabidopsis thaliana OX=3702 GN=ALA1 PE=2 SV=1;
Glyma.14G049000.Wm82.a4.v1		(1 of 8) PTHR10209//PTHR10209:SF193 - OXIDOREDUCTASE, 2OG-FE II OXYGENASE FAMILY PROTEIN // 1-AMINOCYCLOPROPANE-1-CARBOXYLATE OXIDASE 3-RELATED	0.39	-1.35923	3.43355527492E-10	7.33338005074E-8	yes	down	12.26	15.97	13.35	16.31	26.72	26.98	50.49	41.61	14.4725	36.45	GO:0055114;GO:0016491;GO:0051213;GO:0009815;GO:0046872;GO:004548	BP:oxidation-reduction process;MF:oxidoreductase activity;MF:dioxygenase activity;MF:1-aminocyclopropane-1-carboxylate oxidase activity;MF:metal ion binding;MF:naringenin 3-dioxygenase activity;	K05933	E1.14.17.4	map00270	Cysteine and methionine metabolism	XP_003545587.1	1-aminocyclopropane-1-carboxylate oxidase [Glycine max]	sp|Q9MB94|ACCO_PRUMU;	1-aminocyclopropane-1-carboxylate oxidase OS=Prunus mume OX=102107 GN=ACO1 PE=2 SV=1;
Glyma.01G166100.Wm82.a4.v1		(1 of 4) PTHR24349:SF87 - CALCIUM-DEPENDENT PROTEIN KINASE 16-RELATED	0.493	-1.02161	3.53133454908E-10	7.47148292544E-8	yes	down	10.5	8.75	13.33	13.82	19.01	22.59	24.88	26.53	11.6	23.2525	GO:0018105;GO:0035556;GO:0046777;GO:0005737;GO:0005634;GO:0009931;GO:0005509;GO:0004672;GO:0005524;GO:000551	BP:peptidyl-serine phosphorylation;BP:intracellular signal transduction;BP:protein autophosphorylation;CC:cytoplasm;CC:nucleus;MF:calcium-dependent protein serine/threonine kinase activity;MF:calcium ion binding;MF:protein kinase activity;MF:ATP binding;MF:calmodulin binding;	K13412	CPK	map04626	Plant-pathogen interaction	XP_006573556.1	calcium-dependent protein kinase 28 [Glycine max]	sp|Q9FKW4|CDPKS_ARATH;	Calcium-dependent protein kinase 28 OS=Arabidopsis thaliana OX=3702 GN=CPK28 PE=1 SV=1;
Glyma.20G139400.Wm82.a4.v1		(1 of 8) PF00069//PF01657//PF07714 - Protein kinase domain (Pkinase) // Salt stress response/antifungal (Stress-antifung) // Protein tyrosine kinase (Pkinase_Tyr)	0.33	-1.59779	3.760982035E-10	7.86534956518E-8	yes	down	0.61	1.37	1.6	1.06	3.6	3.15	2.93	5.61	1.16	3.8225	GO:0006468;GO:0042742;GO:0016021;GO:0005886;GO:0004674;GO:0004672;GO:000552	BP:protein phosphorylation;BP:defense response to bacterium;CC:integral component of membrane;CC:plasma membrane;MF:protein serine/threonine kinase activity;MF:protein kinase activity;MF:ATP binding;	------	------	------	------	XP_006606023.2	cysteine-rich receptor-like protein kinase 15 isoform X1 [Glycine max]	sp|Q9M0X5|CRK25_ARATH;	Cysteine-rich receptor-like protein kinase 25 OS=Arabidopsis thaliana OX=3702 GN=CRK25 PE=3 SV=1;
Glyma.17G065300.Wm82.a4.v1		(1 of 9) PTHR31062//PTHR31062:SF32 - FAMILY NOT NAMED // XYLOGLUCAN ENDOTRANSGLUCOSYLASE/HYDROLASE PROTEIN 25-RELATED	0.443	-1.17393	3.82529143925E-10	7.9583900083E-8	yes	down	55.9	77.29	106.49	100.66	158.33	180.84	235.2	200.45	85.085	193.705	GO:0042546;GO:0005975;GO:0071555;GO:0006073;GO:0010411;GO:0005618;GO:0048046;GO:0016762;GO:000455	BP:cell wall biogenesis;BP:carbohydrate metabolic process;BP:cell wall organization;BP:cellular glucan metabolic process;BP:xyloglucan metabolic process;CC:cell wall;CC:apoplast;MF:xylogluca;MF:hydrolase activity, hydrolyzing O-glycosyl compounds;	K14504	TCH4	map04075	Plant hormone signal transduction	XP_003549490.2	probable xyloglucan endotransglucosylase/hydrolase protein 23 [Glycine max]	sp|Q38910|XTH23_ARATH;	Probable xyloglucan endotransglucosylase/hydrolase protein 23 OS=Arabidopsis thaliana OX=3702 GN=XTH23 PE=2 SV=1;
Glyma.16G136600.Wm82.a4.v1		(1 of 50) PTHR11017//PTHR11017:SF171 - LEUCINE-RICH REPEAT-CONTAINING PROTEIN // SUBFAMILY NOT NAMED	0.432	-1.20942	3.86305676315E-10	7.99553186654E-8	yes	down	4.49	5.72	5.91	8.75	11.15	13.72	16.65	15.6	6.2175	14.28	GO:0007165;GO:0016021;GO:0004526;GO:0043531;GO:000551	BP:signal transduction;CC:integral component of membrane;MF:ribonuclease P activity;MF:ADP binding;MF:protein binding;	------	------	------	------	NP_001358765.1	resistance protein MG23 [Glycine max]	sp|Q40392|TMVRN_NICGU;	TMV resistance protein N OS=Nicotiana glutinosa OX=35889 GN=N PE=1 SV=1;
Glyma.09G071600.Wm82.a4.v1		(1 of 8) PTHR33077:SF13 - PROTEIN TIFY 10A-RELATED	0.459	-1.12323	3.96255653509E-10	8.11778227313E-8	yes	down	22.58	24.68	31.97	32.06	48.53	48.71	78.13	65.62	27.8225	60.2475	GO:2000022;GO:0009611;GO:0031347;GO:000563	BP:regulation of jasmonic acid mediated signaling pathway;BP:response to wounding;BP:regulation of defense response;CC:nucleus;	K13464	JAZ	map04075	Plant hormone signal transduction	XP_028181619.1	protein TIFY 10A-like isoform X1 [Glycine soja]	sp|Q9LMA8|TI10A_ARATH;	Protein TIFY 10A OS=Arabidopsis thaliana OX=3702 GN=TIFY10A PE=1 SV=1;
Glyma.03G073776.Wm82.a4.v1		(1 of 10) PTHR11709:SF9 - LACCASE-7-RELATED	0.462	-1.11347	4.20780087626E-10	8.53312265579E-8	yes	down	5.39	6.01	3.88	5.77	9.89	9.94	14.6	10.49	5.2625	11.23	GO:0046274;GO:0055072;GO:0006826;GO:0055114;GO:0048046;GO:0005886;GO:0052716;GO:0004322;GO:0005507;GO:001649	BP:lignin catabolic process;BP:iron ion homeostasis;BP:iron ion transport;BP:oxidation-reduction process;CC:apoplast;CC:plasma membrane;MF:hydroquinon;MF:ferroxidase activity;MF:copper ion binding;MF:oxidoreductase activity;	K05909	E1.10.3.2	------	------	XP_003520942.1	laccase-7 [Glycine max]	sp|Q9SR40|LAC7_ARATH;	Laccase-7 OS=Arabidopsis thaliana OX=3702 GN=LAC7 PE=2 SV=1;
Glyma.01G216600.Wm82.a4.v1		(1 of 4) PTHR11206:SF127 - MATE EFFLUX FAMILY PROTEIN	0.27	-1.8882	4.5997863579E-10	9.18881699646E-8	yes	down	0.45	1.2	1.23	1.34	3.18	3.25	4.62	4.07	1.055	3.78	GO:0006855;GO:0055085;GO:0016021;GO:0016020;GO:0015297;GO:0015238;GO:0022857;GO:004291	BP:drug transmembrane transport;BP:transmembrane transport;CC:integral component of membrane;CC:membrane;MF:antiporter activity;MF:drug transmembrane transporter activity;MF:transmembrane transporter activity;MF:xenobiotic transporter activity;	K03327	TC.MATE, SLC47A, norM, mdtK, dinF	------	------	XP_003516689.1	protein DETOXIFICATION 49 [Glycine max]	sp|O82752|DTX49_ARATH;	Protein DETOXIFICATION 49 OS=Arabidopsis thaliana OX=3702 GN=DTX49 PE=2 SV=1;
Glyma.13G302500.Wm82.a4.v1		(1 of 137) PF02458 - Transferase family (Transferase)	0.4	-1.32176	4.65590935266E-10	9.25488753649E-8	yes	down	6.67	9.29	13.06	14.29	27.2	24.49	23.49	31.63	10.8275	26.7025	GO:001674	MF:transferase activity, transferring acyl groups other than amino-acyl groups;	------	------	------	------	XP_003541922.1	coumaroyl-CoA:anthocyanidin 3-O-glucoside-6'-O-coumaroyltransferase 2 [Glycine max]	sp|Q9LR73|3AT2_ARATH;	Coumaroyl-CoA:anthocyanidin 3-O-glucoside-6'-O-coumaroyltransferase 2 OS=Arabidopsis thaliana OX=3702 GN=3AT2 PE=1 SV=1;
Glyma.03G201100.Wm82.a4.v1		(1 of 16) PTHR31415:SF4 - HARPIN-INDUCED PROTEIN-LIKE-RELATED	0.324	-1.62384	5.05850562521E-10	9.76510463314E-8	yes	down	5.69	9.81	15.28	12.16	26.39	27.54	37.45	39.61	10.735	32.7475	GO:0046658;GO:0016021;GO:000950	CC:anchored component of plasma membrane;CC:integral component of membrane;CC:plasmodesma;	------	------	------	------	NP_001240894.1	uncharacterized protein LOC100793725 [Glycine max]	sp|Q9SJ52|NHL10_ARATH;	NDR1/HIN1-like protein 10 OS=Arabidopsis thaliana OX=3702 GN=NHL10 PE=2 SV=1;
Glyma.12G002400.Wm82.a4.v1		(1 of 1) PTHR27003//PTHR27003:SF38 - FAMILY NOT NAMED // SERINE/THREONINE-PROTEIN KINASE-LIKE PROTEIN CCR4	0.496	-1.01288	5.22310715205E-10	1.00346134678E-7	yes	down	10.58	18.78	17.83	19.67	33.77	33.79	35.11	30.17	16.715	33.21	GO:0006468;GO:0016021;GO:0005524;GO:000467	BP:protein phosphorylation;CC:integral component of membrane;MF:ATP binding;MF:protein kinase activity;	------	------	------	------	NP_001235105.1	cytokinin-regulated kinase precursor [Glycine max]	sp|Q9FIJ6|ACCR4_ARATH;	Serine/threonine-protein kinase-like protein CCR4 OS=Arabidopsis thaliana OX=3702 GN=CCR4 PE=1 SV=1;
Glyma.09G193500.Wm82.a4.v1		(1 of 4) PTHR31062//PTHR31062:SF55 - FAMILY NOT NAMED // XYLOGLUCAN ENDOTRANSGLUCOSYLASE/HYDROLASE PROTEIN 26-RELATED	0.429	-1.22025	5.65144772341E-10	1.06536422741E-7	yes	down	26.19	17.53	19.66	17.93	58.8	36.18	55.75	37.36	20.3275	47.0225	GO:0042546;GO:0005975;GO:0071555;GO:0006073;GO:0010411;GO:0005618;GO:0016021;GO:0048046;GO:0016762;GO:000455	BP:cell wall biogenesis;BP:carbohydrate metabolic process;BP:cell wall organization;BP:cellular glucan metabolic process;BP:xyloglucan metabolic process;CC:cell wall;CC:integral component of membrane;CC:apoplast;MF:xylogluca;MF:hydrolase activity, hydrolyzing O-glycosyl compounds;	K08235	E2.4.1.207	------	------	XP_003534215.1	probable xyloglucan endotransglucosylase/hydrolase protein 26 [Glycine max]	sp|Q9SVV2|XTH26_ARATH;	Probable xyloglucan endotransglucosylase/hydrolase protein 26 OS=Arabidopsis thaliana OX=3702 GN=XTH26 PE=2 SV=1;
Glyma.05G194101.Wm82.a4.v1		(1 of 5) PTHR21493//PTHR21493:SF130 - CGI-141-RELATED/LIPASE CONTAINING PROTEIN // SUBFAMILY NOT NAMED	0.434	-1.20474	7.1067449247E-10	1.29707785892E-7	yes	down	1.04	1.38	1.26	1.36	2.66	2.68	3.27	2.72	1.26	2.8325	GO:000662	BP:lipid metabolic process;	------	------	------	------	XP_028233326.1	lipase-like PAD4 isoform X1 [Glycine soja]	sp|Q9S745|PAD4_ARATH;	Lipase-like PAD4 OS=Arabidopsis thaliana OX=3702 GN=PAD4 PE=1 SV=1;
Glyma.11G050900.Wm82.a4.v1		(1 of 4) PTHR13832//PTHR13832:SF362 - PROTEIN PHOSPHATASE 2C // PROTEIN PHOSPHATASE 2C 63-RELATED	0.345	-1.53607	7.59236826875E-10	1.3670688928E-7	yes	down	4.24	7.92	8.38	11.32	18.55	20.08	27.78	25.09	7.965	22.875	GO:0006470;GO:0004724;GO:0004722;GO:004687	BP:protein dephosphorylation;MF:magnesium-dependent protein serine/threonine phosphatase activity;MF:protein serine/threonine phosphatase activity;MF:metal ion binding;	K01102	PDP	------	------	XP_003538798.1	probable protein phosphatase 2C 78 isoform X1 [Glycine max]	sp|O81760|P2C63_ARATH;	Probable protein phosphatase 2C 63 OS=Arabidopsis thaliana OX=3702 GN=At4g33920 PE=2 SV=1;
Glyma.18G110200.Wm82.a4.v1		(1 of 6) PTHR13683//PTHR13683:SF250 - ASPARTYL PROTEASES // ASPARTYL PROTEASE-LIKE PROTEIN	0.487	-1.03698	7.66709329811E-10	1.37436070178E-7	yes	down	3.05	4.14	4.47	5.59	9.16	8.26	9.04	8.22	4.3125	8.67	GO:0006508;GO:0030163;GO:0016740;GO:000419	BP:proteolysis;BP:protein catabolic process;MF:transferase activity;MF:aspartic-type endopeptidase activity;	K22683	APF2	------	------	XP_003553140.1	aspartyl protease family protein 2 [Glycine max]	sp|Q9LNJ3|APF2_ARATH;	Aspartyl protease family protein 2 OS=Arabidopsis thaliana OX=3702 GN=APF2 PE=2 SV=1;
Glyma.13G035800.Wm82.a4.v1		(1 of 6) PF00069//PF07645//PF13947 - Protein kinase domain (Pkinase) // Calcium-binding EGF domain (EGF_CA) // Wall-associated receptor kinase galacturonan-binding (GUB_WAK_bind)	0.342	-1.54951	7.75905783997E-10	1.38466421977E-7	yes	down	1.56	3.33	3.92	4.87	10.47	9.52	9.49	9.78	3.42	9.815	GO:0006468;GO:0007166;GO:0016021;GO:0005886;GO:0030247;GO:0004674;GO:0005509;GO:0004672;GO:000552	BP:protein phosphorylation;BP:cell surface receptor signaling pathway;CC:integral component of membrane;CC:plasma membrane;MF:polysaccharide binding;MF:protein serine/threonine kinase activity;MF:calcium ion binding;MF:protein kinase activity;MF:ATP binding;	------	------	------	------	XP_025980869.1	putative wall-associated receptor kinase-like 16 [Glycine max]	sp|Q9LMP1|WAK2_ARATH;	Wall-associated receptor kinase 2 OS=Arabidopsis thaliana OX=3702 GN=WAK2 PE=1 SV=1;
Glyma.10G224500.Wm82.a4.v1		(1 of 14) PF05633 - Protein of unknown function (DUF793) (DUF793)	0.474	-1.07611	8.32082308895E-10	1.47834517474E-7	yes	down	23.54	33.79	38.59	31.98	59.31	52.97	85.15	68.83	31.975	66.565	GO:001602	CC:integral component of membrane;	------	------	------	------	XP_003535569.1	uncharacterized protein LOC100780049 [Glycine max]	sp|Q337C0|U496D_ORYSJ;	UPF0496 protein 4 OS=Oryza sativa subsp. japonica OX=39947 GN=Os10g0513300 PE=2 SV=1;
Glyma.10G046000.Wm82.a4.v1		(1 of 4) PTHR12542//PTHR12542:SF38 - EXOCYST COMPLEX PROTEIN EXO70 // EXOCYST SUBUNIT EXO70 FAMILY PROTEIN-RELATED	0.285	-1.81025	9.26247053679E-10	1.62408724657E-7	yes	down	0.45	0.81	1.47	1.04	3.21	3.35	2.89	3.42	0.9425	3.2175	GO:0015031;GO:0006887;GO:000014	BP:protein transport;BP:exocytosis;CC:exocyst;	K07195	EXOC7, EXO70	------	------	XP_003536965.1	exocyst complex component EXO70H1 [Glycine max]	sp|Q8VY27|E70H1_ARATH;	Exocyst complex component EXO70H1 OS=Arabidopsis thaliana OX=3702 GN=EXO70H1 PE=1 SV=1;
Glyma.11G121800.Wm82.a4.v1		(1 of 7) PTHR22924 - LEGHEMOGLOBIN-RELATED	0.467	-1.09743	9.53667731539E-10	1.65768919587E-7	yes	down	17.16	14.35	20.51	19.4	44.89	27.21	29.6	26.44	17.855	32.035	GO:0046872;GO:0005344;GO:0019825;GO:002003	MF:metal ion binding;MF:oxygen transporter activity;MF:oxygen binding;MF:heme binding;	K21894	CYGB	------	------	RZB79589.1	Non-symbiotic hemoglobin 1 [Glycine soja]	sp|Q9FVL0|HBL1_MEDSA;	Non-symbiotic hemoglobin 1 OS=Medicago sativa OX=3879 GN=MHB1 PE=2 SV=1;
Glyma.19G263300.Wm82.a4.v1		(1 of 5) PTHR11771//PTHR11771:SF38 - LIPOXYGENASE // LIPOXYGENASE 3, CHLOROPLASTIC-RELATED	0.34	-1.5565	9.76266903147E-10	1.68965711043E-7	yes	down	0.67	0.9	1.23	0.86	2.38	2.69	2.21	3.3	0.915	2.645	GO:0034440;GO:0031408;GO:0055114;GO:0016702;GO:0005515;GO:004687	BP:lipid oxidation;BP:oxylipin biosynthetic process;BP:oxidation-reduction process;MF:oxidoreductase activity, acting on single donors with incorporation of molecular oxygen, incorporation of two atoms of oxygen;MF:protein binding;MF:metal ion binding;	K00454	LOX2S	map00591;map00592	Linoleic acid metabolism;alpha-Linolenic acid metabolism	XP_003554800.1	linoleate 13S-lipoxygenase 3-1, chloroplastic [Glycine max]	sp|O24371|LOX31_SOLTU;	Linoleate 13S-lipoxygenase 3-1, chloroplastic OS=Solanum tuberosum OX=4113 GN=LOX3.1 PE=1 SV=1;
Glyma.19G233900.Wm82.a4.v1		(1 of 4) PTHR11972:SF57 - RESPIRATORY BURST OXIDASE HOMOLOG PROTEIN B	0.45	-1.15267	1.02137988549E-9	1.75359345591E-7	yes	down	4.65	7.85	8.34	9.27	13.99	16.29	18.49	16.57	7.5275	16.335	GO:0055114;GO:0016021;GO:0005886;GO:0050664;GO:0016174;GO:0005509;GO:0004601;GO:001649	BP:oxidation-reduction process;CC:integral component of membrane;CC:plasma membrane;MF:oxidoreductase activity, acting on NA;MF:NA;MF:calcium ion binding;MF:peroxidase activity;MF:oxidoreductase activity;	K13447	RBOH	map04016;map04626	MAPK signaling pathway - plant;Plant-pathogen interaction	XP_003554649.1	respiratory burst oxidase homolog protein B [Glycine max]	sp|Q948T9|RBOHB_SOLTU;	Respiratory burst oxidase homolog protein B OS=Solanum tuberosum OX=4113 GN=RBOHB PE=1 SV=1;
Glyma.05G197000.Wm82.a4.v1		(1 of 20) PF01823 - MAC/Perforin domain (MACPF)	0.369	-1.43798	1.03809012352E-9	1.75875243585E-7	yes	down	3.01	2.5	5.48	4.66	7.82	8.77	9.95	11	3.9125	9.385	GO:0009626;GO:0006955;GO:000588	BP:plant-type hypersensitive response;BP:immune response;CC:plasma membrane;	------	------	------	------	XP_003524321.1	MACPF domain-containing protein At4g24290-like [Glycine max]	sp|Q9STW5|MACP2_ARATH;	MACPF domain-containing protein At4g24290 OS=Arabidopsis thaliana OX=3702 GN=At4g24290 PE=2 SV=1;
Glyma.05G237100.Wm82.a4.v1		(1 of 6) PF00069//PF14380 - Protein kinase domain (Pkinase) // Wall-associated receptor kinase C-terminal (WAK_assoc)	0.491	-1.02612	1.06114904173E-9	1.79026544002E-7	yes	down	5.69	7.91	6.09	10.45	13.7	15.93	16.79	15.64	7.535	15.515	GO:0006468;GO:0016021;GO:0030247;GO:0005524;GO:000467	BP:protein phosphorylation;CC:integral component of membrane;MF:polysaccharide binding;MF:ATP binding;MF:protein kinase activity;	------	------	------	------	XP_003524368.1	LEAF RUST 10 DISEASE-RESISTANCE LOCUS RECEPTOR-LIKE PROTEIN KINASE-like 2.5 [Glycine max]	sp|F4HQ20|LRL25_ARATH;	LEAF RUST 10 DISEASE-RESISTANCE LOCUS RECEPTOR-LIKE PROTEIN KINASE-like 2.5 OS=Arabidopsis thaliana OX=3702 GN=LRK10L-2.5 PE=3 SV=1;
Glyma.01G197900.Wm82.a4.v1		(1 of 4) PTHR23042:SF25 - TRANSCRIPTION FACTOR NAI1	0.344	-1.54121	1.07098939511E-9	1.79930699505E-7	yes	down	3.36	6.74	8.38	4.88	15.89	14.08	22.66	13.48	5.84	16.5275	GO:004698	MF:protein dimerization activity;	------	------	------	------	XP_025984626.1	transcription factor bHLH18 isoform X1 [Glycine max]	sp|Q9T072|BH025_ARATH;	Transcription factor bHLH25 OS=Arabidopsis thaliana OX=3702 GN=BHLH25 PE=2 SV=2;
Glyma.05G064200.Wm82.a4.v1		(1 of 4) PTHR31403//PTHR31403:SF2 - FAMILY NOT NAMED // PHOSPHOLIPASE A1-IBETA2, CHLOROPLASTIC	0.423	-1.24115	1.09415246577E-9	1.83056266492E-7	yes	down	2.72	5.26	3.9	4.76	11.47	8.06	9.23	9.66	4.16	9.605	GO:0006629;GO:000462	BP:lipid metabolic process;MF:phospholipase activity;	------	------	------	------	XP_003524096.1	phospholipase A1-Ibeta2, chloroplastic [Glycine max]	sp|O23522|PLA14_ARATH;	Phospholipase A1-Ibeta2, chloroplastic OS=Arabidopsis thaliana OX=3702 GN=At4g16820 PE=1 SV=2;
Glyma.15G071200.Wm82.a4.v1		(1 of 12) 1.10.3.1 - Catechol oxidase / Tyrosinase	0.42	-1.25073	1.11623275475E-9	1.85975492953E-7	yes	down	19.07	14.72	9.59	12.05	28.88	25.5	40.56	35.54	13.8575	32.62	GO:0008152;GO:0046148;GO:0055114;GO:0004097;GO:0046872;GO:001649	BP:metabolic process;BP:pigment biosynthetic process;BP:oxidation-reduction process;MF:catechol oxidase activity;MF:metal ion binding;MF:oxidoreductase activity;	K00422	E1.10.3.1	map00950;map00350	Isoquinoline alkaloid biosynthesis;Tyrosine metabolism	XP_003545882.1	polyphenol oxidase A1, chloroplastic [Glycine max]	sp|P43309|PPO_MALDO;	Polyphenol oxidase, chloroplastic OS=Malus domestica OX=3750 PE=2 SV=1;
Glyma.07G076500.Wm82.a4.v1		(1 of 17) PTHR32246:SF20 - BON1-ASSOCIATED PROTEIN 1-RELATED	0.282	-1.82577	1.19754284565E-9	1.97880402803E-7	yes	down	0.93	1.07	1.04	1.16	3.77	2.31	4.5	4.07	1.05	3.6625	------	------	------	------	------	------	KHN04628.1	hypothetical protein glysoja_021927 [Glycine soja]	------	------
Glyma.15G132800.Wm82.a4.v1		(1 of 11) PTHR32448:SF34 - F22M8.11 PROTEIN-RELATED	0.487	-1.03892	1.21865024681E-9	1.99523821057E-7	yes	down	24.82	41.2	40.21	43.2	68.38	71.48	94.57	68.67	37.3575	75.775	GO:0055114;GO:0050660;GO:0071949;GO:001649	BP:oxidation-reduction process;MF:flavin adenine dinucleotide binding;MF:FAD binding;MF:oxidoreductase activity;	------	------	------	------	XP_003546281.1	berberine bridge enzyme-like 21 [Glycine max]	sp|Q9SVG3|BBE21_ARATH;	Berberine bridge enzyme-like 21 OS=Arabidopsis thaliana OX=3702 GN=At4g20840 PE=2 SV=1;
Glyma.12G137700.Wm82.a4.v1		(1 of 111) PF03514 - GRAS domain family (GRAS)	0.238	-2.07122	1.26276807205E-9	2.05279054238E-7	yes	down	0.47	0.99	1.26	0.64	1.92	2.61	5.09	3.99	0.84	3.4025	GO:0006355;GO:0005634;GO:0003700;GO:004356	BP:regulation of transcription, DNA-templated;CC:nucleus;MF:transcription factor activity, sequence-specific DNA binding;MF:sequence-specific DNA binding;	------	------	------	------	XP_006592516.1	scarecrow-like protein 21 isoform X1 [Glycine max]	sp|Q69VG1|CIGR1_ORYSJ;	Chitin-inducible gibberellin-responsive protein 1 OS=Oryza sativa subsp. japonica OX=39947 GN=CIGR1 PE=2 SV=1;
Glyma.11G181200.Wm82.a4.v1		-	0.449	-1.15575	1.36550008757E-9	2.20196486009E-7	yes	down	11.88	18.34	23.26	24.84	38.99	43.38	44.2	45.76	19.58	43.0825	GO:001602	CC:integral component of membrane;	------	------	------	------	XP_003538103.1	probable F-box protein At2g36090 [Glycine max]	sp|Q9XIN8|FB119_ARATH;	F-box protein At2g27310 OS=Arabidopsis thaliana OX=3702 GN=At2g27310 PE=2 SV=1;
Glyma.17G128900.Wm82.a4.v1		(1 of 6) PTHR10891//PTHR10891:SF621 - EF-HAND CALCIUM-BINDING DOMAIN CONTAINING PROTEIN // SUBFAMILY NOT NAMED	0.485	-1.04268	1.44252092086E-9	2.31686170142E-7	yes	down	64.28	93.36	116.25	95.69	180.86	167.29	232.75	175.31	92.395	189.053	GO:0016021;GO:000550	CC:integral component of membrane;MF:calcium ion binding;	K13448	CML	map04626	Plant-pathogen interaction	KYP65293.1	hypothetical protein KK1_011525, partial [Cajanus cajan]	------	------
Glyma.15G116300.Wm82.a4.v1		(1 of 4) PTHR31636:SF45 - SCARECROW-LIKE PROTEIN 13	0.481	-1.05534	1.45311115994E-9	2.32457260578E-7	yes	down	5.7	10.39	10.56	10.5	17.82	18.23	20.86	18.89	9.2875	18.95	GO:0006355;GO:0005634;GO:0003700;GO:004356	BP:regulation of transcription, DNA-templated;CC:nucleus;MF:transcription factor activity, sequence-specific DNA binding;MF:sequence-specific DNA binding;	------	------	------	------	XP_003546192.1	scarecrow-like protein 13 [Glycine max]	sp|Q9M0M5|SCL13_ARATH;	Scarecrow-like protein 13 OS=Arabidopsis thaliana OX=3702 GN=SCL13 PE=2 SV=2;
Glyma.08G099800.Wm82.a4.v1		-	0.234	-2.0937	1.47893420325E-9	2.35649385171E-7	yes	down	0.54	2.26	2.13	3.48	8.69	8.9	13.28	10.75	2.1025	10.405	------	------	------	------	------	------	XP_003531167.2	uncharacterized protein LOC100804600 [Glycine max]	------	------
Glyma.05G049800.Wm82.a4.v1		(1 of 349) PF00847 - AP2 domain (AP2)	0.197	-2.34413	1.60372891154E-9	2.52950352078E-7	yes	down	0.5	0.53	0.83	0.36	2.05	1.83	3.95	3.35	0.555	2.795	GO:0006355;GO:0005634;GO:0003700;GO:000367	BP:regulation of transcription, DNA-templated;CC:nucleus;MF:transcription factor activity, sequence-specific DNA binding;MF:DNA binding;	------	------	------	------	XP_003525731.1	ethylene-responsive transcription factor ERF026 [Glycine max]	sp|Q9FJ90|ERF25_ARATH;	Ethylene-responsive transcription factor ERF025 OS=Arabidopsis thaliana OX=3702 GN=ERF025 PE=2 SV=1;
Glyma.09G115800.Wm82.a4.v1		(1 of 7) PTHR10165//PTHR10165:SF80 - LIPID PHOSPHATE PHOSPHATASE // LIPID PHOSPHATE PHOSPHATASE 1-RELATED	0.454	-1.14036	1.63553323978E-9	2.56529555379E-7	yes	down	5.82	6.34	6.23	8.93	10.41	13.77	15.37	13.85	6.83	13.35	GO:0006644;GO:0016021;GO:000819	BP:phospholipid metabolic process;CC:integral component of membrane;MF:phosphatidate phosphatase activity;	K18693	DPP1, DPPL, PLPP4_5	map00564;map00561	Glycerophospholipid metabolism;Glycerolipid metabolism	RZB91685.1	Lipid phosphate phosphatase 2 isoform A, partial [Glycine soja]	sp|Q9XI60|LPP2_ARATH;	Lipid phosphate phosphatase 2 OS=Arabidopsis thaliana OX=3702 GN=LPP2 PE=2 SV=1;
Glyma.13G158000.Wm82.a4.v1		(1 of 4) PTHR32227//PTHR32227:SF129 - FAMILY NOT NAMED // GLYCOSYL HYDROLASE SUPERFAMILY PROTEIN	0.464	-1.10666	1.6607646463E-9	2.59473474096E-7	yes	down	5.45	7.21	9.07	10.61	16	16.15	20.51	16.71	8.085	17.3425	GO:0005975;GO:0016021;GO:0046658;GO:0004553;GO:0009055;GO:004297	BP:carbohydrate metabolic process;CC:integral component of membrane;CC:anchored component of plasma membrane;MF:hydrolase activity, hydrolyzing O-glycosyl compounds;MF:electron carrier activity;MF:glucan endo-1,3-beta-D-glucosidase activity;	------	------	------	------	KRH20124.1	hypothetical protein GLYMA_13G158000 [Glycine max]	sp|Q9ZQG9|E1314_ARATH;	Glucan endo-1,3-beta-glucosidase 14 OS=Arabidopsis thaliana OX=3702 GN=At2g27500 PE=2 SV=2;
Glyma.01G004100.Wm82.a4.v1		(1 of 3) PTHR12161:SF13 - REGULATOR OF VPS4 ACTIVITY PROTEIN-RELATED	0.495	-1.01316	1.70731194992E-9	2.65712002811E-7	yes	down	4.43	5.9	7.42	7.61	10.86	12.03	14.33	13.16	6.34	12.595	GO:0015031;GO:0008104;GO:0032259;GO:000817	BP:protein transport;BP:protein localization;BP:methylation;MF:O-methyltransferase activity;	K19476	IST1	map04144	Endocytosis	XP_014619417.1	uncharacterized protein LOC100791547 [Glycine max]	sp|Q54I39|IST1L_DICDI;	IST1-like protein OS=Dictyostelium discoideum OX=44689 GN=DDB_G0289029 PE=3 SV=1;
Glyma.16G210600.Wm82.a4.v1		(1 of 50) PTHR11017//PTHR11017:SF171 - LEUCINE-RICH REPEAT-CONTAINING PROTEIN // SUBFAMILY NOT NAMED	0.464	-1.10742	1.7595039901E-9	2.71728321979E-7	yes	down	4.75	7.41	5.87	7.66	11.82	10.59	14.43	15.02	6.4225	12.965	GO:0007165;GO:0003676;GO:0004523;GO:0043531;GO:000551	BP:signal transduction;MF:nucleic acid binding;MF:RNA-DNA hybrid ribonuclease activity;MF:ADP binding;MF:protein binding;	------	------	------	------	XP_003548282.1	TMV resistance protein N isoform X1 [Glycine max]	sp|Q40392|TMVRN_NICGU;	TMV resistance protein N OS=Nicotiana glutinosa OX=35889 GN=N PE=1 SV=1;
Glyma.07G103700.Wm82.a4.v1		(1 of 16) PTHR31415:SF4 - HARPIN-INDUCED PROTEIN-LIKE-RELATED	0.48	-1.05869	1.81106026898E-9	2.77555354887E-7	yes	down	12.49	16.38	22.03	18.85	31.83	35.63	33.97	42.75	17.4375	36.045	GO:0046658;GO:0016021;GO:0009506;GO:000388	CC:anchored component of plasma membrane;CC:integral component of membrane;CC:plasmodesma;MF:DNA-directed DNA polymerase activity;	------	------	------	------	XP_014633396.1	NDR1/HIN1-like protein 10 [Glycine max]	sp|Q9SJ52|NHL10_ARATH;	NDR1/HIN1-like protein 10 OS=Arabidopsis thaliana OX=3702 GN=NHL10 PE=2 SV=1;
Glyma.13G275800.Wm82.a4.v1		(1 of 7) PTHR33021:SF45 - EARLY NODULIN-LIKE PROTEIN 3-RELATED	0.461	-1.11816	1.98245856453E-9	2.9825514259E-7	yes	down	9.31	14.59	12.46	17.12	25.67	24	34.88	29.73	13.37	28.57	GO:000905	MF:electron carrier activity;	------	------	------	------	XP_028187641.1	proline-rich extensin-like protein EPR1 [Glycine soja]	sp|Q5JNJ5|ENL1_ORYSJ;	Early nodulin-like protein 1 OS=Oryza sativa subsp. japonica OX=39947 GN=ENODL1 PE=1 SV=1;
Glyma.01G024300.Wm82.a4.v1		(1 of 4) PTHR31221:SF20 - WRKY TRANSCRIPTION FACTOR 12-RELATED	0.31	-1.6911	1.98326708021E-9	2.9825514259E-7	yes	down	1.48	2.28	1.34	3.15	6.4	4.74	7.3	7.58	2.0625	6.505	GO:0006887;GO:0016021;GO:000014	BP:exocytosis;CC:integral component of membrane;CC:exocyst;	------	------	------	------	XP_006573016.1	uncharacterized protein LOC102668432 isoform X1 [Glycine max]	------	------
Glyma.02G055500.Wm82.a4.v1		(1 of 6) PTHR22849//PTHR22849:SF40 - WDSAM1 PROTEIN // U-BOX DOMAIN-CONTAINING PROTEIN 5	0.491	-1.02591	2.03997121417E-9	3.0563792598E-7	yes	down	3.72	4.3	4.7	6.48	7.87	10.27	10.97	9.19	4.8	9.575	GO:0016567;GO:0005737;GO:0005634;GO:000484	BP:protein ubiquitination;CC:cytoplasm;CC:nucleus;MF:ubiquitin-protein transferase activity;	------	------	------	------	XP_025980582.1	U-box domain-containing protein 5 [Glycine max]	sp|O23225|PUB5_ARATH;	U-box domain-containing protein 5 OS=Arabidopsis thaliana OX=3702 GN=PUB5 PE=3 SV=3;
Glyma.18G294800.Wm82.a4.v1		(1 of 2) PTHR27005:SF13 - PROTEIN KINASE-LIKE PROTEIN-RELATED	0.414	-1.27281	2.05434701103E-9	3.06292774477E-7	yes	down	3.2	3.9	5.74	5.83	8.17	11.11	12.67	11.46	4.6675	10.8525	GO:0006468;GO:0016310;GO:0016021;GO:0005886;GO:0016301;GO:0004674;GO:0004672;GO:000552	BP:protein phosphorylation;BP:phosphorylation;CC:integral component of membrane;CC:plasma membrane;MF:kinase activity;MF:protein serine/threonine kinase activity;MF:protein kinase activity;MF:ATP binding;	------	------	------	------	XP_006603050.1	LEAF RUST 10 DISEASE-RESISTANCE LOCUS RECEPTOR-LIKE PROTEIN KINASE-like 1.4 isoform X1 [Glycine max]	sp|F4HQ17|LRL14_ARATH;	LEAF RUST 10 DISEASE-RESISTANCE LOCUS RECEPTOR-LIKE PROTEIN KINASE-like 1.4 OS=Arabidopsis thaliana OX=3702 GN=LRK10L-1.4 PE=2 SV=2;
Glyma.19G021300.Wm82.a4.v1		(1 of 3) PTHR10168//PTHR10168:SF110 - GLUTAREDOXIN // SUBFAMILY NOT NAMED	0.475	-1.07473	2.41163488644E-9	3.49582583376E-7	yes	down	7.84	11.12	14.67	15.16	26.32	22.71	26.34	25.89	12.1975	25.315	GO:0045454;GO:0005623;GO:0015035;GO:000905	BP:cell redox homeostasis;CC:cell;MF:protein disulfide oxidoreductase activity;MF:electron carrier activity;	------	------	------	------	XP_003554882.1	uncharacterized protein At5g39865 [Glycine max]	sp|Q9LH89|Y3885_ARATH;	Uncharacterized protein At3g28850 OS=Arabidopsis thaliana OX=3702 GN=At3g28850 PE=4 SV=1;
Glyma.13G006700.Wm82.a4.v1		(1 of 3) PTHR13994//PTHR13994:SF15 - NUDIX HYDROLASE RELATED // SUBFAMILY NOT NAMED	0.181	-2.46989	2.53867752831E-9	3.64613142555E-7	yes	down	0.47	0.81	2.18	1.31	4.13	4.51	8.46	8.82	1.1925	6.48	GO:0007165;GO:0016787;GO:0035529;GO:0047631;GO:005128	BP:signal transduction;MF:hydrolase activity;MF:NADH pyrophosphatase activity;MF:ADP-ribose diphosphatase activity;MF:NAD binding;	------	------	------	------	XP_014620992.1	nudix hydrolase 2 [Glycine max]	sp|Q94B74|NUDT2_ARATH;	Nudix hydrolase 2 OS=Arabidopsis thaliana OX=3702 GN=NUDT2 PE=1 SV=1;
Glyma.09G037100.Wm82.a4.v1		(1 of 122) 3.2.1.39 - Glucan endo-1,3-beta-D-glucosidase / Laminarinase	0.346	-1.53011	2.55335893635E-9	3.64857727299E-7	yes	down	1.77	2.61	2.7	3.25	6.64	5.29	9.75	7.44	2.5825	7.28	GO:0005975;GO:0046658;GO:0042973;GO:000455	BP:carbohydrate metabolic process;CC:anchored component of plasma membrane;MF:glucan endo-1,3-beta-D-glucosidase activity;MF:hydrolase activity, hydrolyzing O-glycosyl compounds;	------	------	------	------	XP_028179632.1	glucan endo-1,3-beta-glucosidase, basic isoform isoform X1 [Glycine soja]	sp|P23535|E13B_PHAVU;	Glucan endo-1,3-beta-glucosidase, basic isoform OS=Phaseolus vulgaris OX=3885 PE=2 SV=1;
Glyma.16G178000.Wm82.a4.v1		(1 of 17) PTHR22814//PTHR22814:SF129 - COPPER TRANSPORT PROTEIN ATOX1-RELATED // COPPER TRANSPORT FAMILY PROTEIN-RELATED	0.397	-1.33342	2.65091356583E-9	3.74796240876E-7	yes	down	39.14	63.86	82.54	95.88	157.92	152.96	209.56	193.24	70.355	178.42	GO:0030001;GO:004687	BP:metal ion transport;MF:metal ion binding;	------	------	------	------	NP_001236092.2	uncharacterized protein LOC100306254 [Glycine max]	sp|O03982|HIP39_ARATH;	Heavy metal-associated isoprenylated plant protein 39 OS=Arabidopsis thaliana OX=3702 GN=HIPP39 PE=2 SV=1;
Glyma.06G119300.Wm82.a4.v1		(1 of 3) PTHR27005:SF32 - F16F4.7 PROTEIN-RELATED	0.439	-1.18697	2.71968264733E-9	3.83169885398E-7	yes	down	2.11	2.96	3.61	3.92	7.35	5.93	6.57	8.32	3.15	7.0425	GO:0006468;GO:0007166;GO:0016021;GO:0005886;GO:0030247;GO:0004674;GO:0005509;GO:0004672;GO:000552	BP:protein phosphorylation;BP:cell surface receptor signaling pathway;CC:integral component of membrane;CC:plasma membrane;MF:polysaccharide binding;MF:protein serine/threonine kinase activity;MF:calcium ion binding;MF:protein kinase activity;MF:ATP binding;	------	------	------	------	XP_028234394.1	uncharacterized protein LOC114414316 [Glycine soja]	sp|Q9LMN8|WAK3_ARATH;	Wall-associated receptor kinase 3 OS=Arabidopsis thaliana OX=3702 GN=WAK3 PE=2 SV=2;
Glyma.14G118800.Wm82.a4.v1		(1 of 73) 3.1.4.46 - Glycerophosphodiester phosphodiesterase / Glycerophosphoryl diester phosphodiesterase	0.326	-1.61825	2.78109348281E-9	3.85851812734E-7	yes	down	1.65	1.14	1.98	1.67	3.07	4.03	6.9	5.65	1.61	4.9125	GO:0006468;GO:0016021;GO:0030247;GO:0004674;GO:0004714;GO:0004672;GO:000552	BP:protein phosphorylation;CC:integral component of membrane;MF:polysaccharide binding;MF:protein serine/threonine kinase activity;MF:transmembrane receptor protein tyrosine kinase activity;MF:protein kinase activity;MF:ATP binding;	------	------	------	------	XP_006596793.2	LEAF RUST 10 DISEASE-RESISTANCE LOCUS RECEPTOR-LIKE PROTEIN KINASE-like 2.1 [Glycine max]	sp|P93604|LRK10_WHEAT;	Rust resistance kinase Lr10 OS=Triticum aestivum OX=4565 GN=LRK10 PE=2 SV=1;
Glyma.06G061900.Wm82.a4.v1		(1 of 8) PTHR31429:SF3 - WRKY TRANSCRIPTION FACTOR 40-RELATED	0.318	-1.65148	2.8567251383E-9	3.94178984462E-7	yes	down	2.91	6.61	6.54	9.38	15.2	18.77	23.36	22.26	6.36	19.8975	GO:0006355;GO:0005634;GO:0003700;GO:004356	BP:regulation of transcription, DNA-templated;CC:nucleus;MF:transcription factor activity, sequence-specific DNA binding;MF:sequence-specific DNA binding;	------	------	------	------	NP_001240986.1	WRKY transcription factor 17 [Glycine max]	sp|Q9SAH7|WRK40_ARATH;	Probable WRKY transcription factor 40 OS=Arabidopsis thaliana OX=3702 GN=WRKY40 PE=1 SV=1;
Glyma.11G106900.Wm82.a4.v1		(1 of 10) PF06911 - Senescence-associated protein (Senescence)	0.369	-1.43673	3.12843918538E-9	4.287242956E-7	yes	down	10.16	17.2	18.89	14.56	34.61	26.78	61.3	40.62	15.2025	40.8275	GO:0016021;GO:000588	CC:integral component of membrane;CC:plasma membrane;	K19366	SPG20	map04144	Endocytosis	XP_003537805.1	protein EARLY-RESPONSIVE TO DEHYDRATION 7, chloroplastic [Glycine max]	sp|O48832|ERD7_ARATH;	Protein EARLY-RESPONSIVE TO DEHYDRATION 7, chloroplastic OS=Arabidopsis thaliana OX=3702 GN=ERD7 PE=1 SV=1;
Glyma.09G144200.Wm82.a4.v1		(1 of 4) PTHR10108//PTHR10108:SF861 - METHYLTRANSFERASE // SUBFAMILY NOT NAMED	2.313	1.2095	3.26146685182E-9	4.43924333902E-7	yes	up	22.14	10.48	15.64	18.64	7.1	7.85	7.83	5.9	16.725	7.17	GO:0032259;GO:0005737;GO:0005794;GO:0016021;GO:0005802;GO:0005768;GO:000816	BP:methylation;CC:cytoplasm;CC:Golgi apparatus;CC:integral component of membrane;CC:trans-Golgi network;CC:endosome;MF:methyltransferase activity;	------	------	------	------	XP_003533217.1	probable methyltransferase PMT16 [Glycine max]	sp|O80844|PMTG_ARATH;	Probable methyltransferase PMT16 OS=Arabidopsis thaliana OX=3702 GN=At2g45750 PE=3 SV=1;
Glyma.06G300200.Wm82.a4.v1		(1 of 10) PTHR10641//PTHR10641:SF584 - MYB-LIKE DNA-BINDING PROTEIN MYB // SUBFAMILY NOT NAMED	0.374	-1.41759	3.36596033407E-9	4.55061970686E-7	yes	down	4.45	8.79	9.84	6.8	18.8	19.1	25.71	15.21	7.47	19.705	GO:0030154;GO:0005634;GO:0043565;GO:0044212;GO:0003700;GO:000367	BP:cell differentiation;CC:nucleus;MF:sequence-specific DNA binding;MF:transcription regulatory region DNA binding;MF:transcription factor activity, sequence-specific DNA binding;MF:DNA binding;	K09422	MYBP	------	------	XP_003526304.1	transcription factor MYB14 [Glycine max]	sp|Q9SJX8|MYB14_ARATH;	Transcription factor MYB14 OS=Arabidopsis thaliana OX=3702 GN=MYB14 PE=2 SV=1;
Glyma.13G095000.Wm82.a4.v1		(1 of 9) PTHR31062//PTHR31062:SF32 - FAMILY NOT NAMED // XYLOGLUCAN ENDOTRANSGLUCOSYLASE/HYDROLASE PROTEIN 25-RELATED	0.211	-2.24356	3.40325272898E-9	4.57534900224E-7	yes	down	0.91	0.63	1.53	1.63	3.06	4.12	7.3	7.54	1.175	5.505	GO:0042546;GO:0005975;GO:0071555;GO:0006073;GO:0010411;GO:0005618;GO:0016021;GO:0048046;GO:0016762;GO:000455	BP:cell wall biogenesis;BP:carbohydrate metabolic process;BP:cell wall organization;BP:cellular glucan metabolic process;BP:xyloglucan metabolic process;CC:cell wall;CC:integral component of membrane;CC:apoplast;MF:xylogluca;MF:hydrolase activity, hydrolyzing O-glycosyl compounds;	K14504	TCH4	map04075	Plant hormone signal transduction	NP_001242530.2	probable xyloglucan endotransglucosylase/hydrolase protein 23-like precursor [Glycine max]	sp|Q38910|XTH23_ARATH;	Probable xyloglucan endotransglucosylase/hydrolase protein 23 OS=Arabidopsis thaliana OX=3702 GN=XTH23 PE=2 SV=1;
Glyma.06G141400.Wm82.a4.v1		(1 of 7) PF11331 - Probable zinc-ribbon domain (zinc_ribbon_12)	0.301	-1.73122	3.40904327932E-9	4.57534900224E-7	yes	down	0.82	1.17	1.84	2.42	3.38	5.27	5.71	6.04	1.5625	5.1	------	------	------	------	------	------	XP_006581707.1	uncharacterized protein LOC102659942 [Glycine max]	sp|Q9FHK4|EDR4_ARATH;	Protein ENHANCED DISEASE RESISTANCE 4 OS=Arabidopsis thaliana OX=3702 GN=EDR4 PE=1 SV=1;
Glyma.03G073744.Wm82.a4.v1		(1 of 50) PTHR11017//PTHR11017:SF171 - LEUCINE-RICH REPEAT-CONTAINING PROTEIN // SUBFAMILY NOT NAMED	0.44	-1.1858	3.45505644516E-9	4.60899938347E-7	yes	down	6.13	4.46	8.59	12.39	14.63	18.95	19.86	18.34	7.8925	17.945	GO:0007165;GO:0004523;GO:0003676;GO:004353	BP:signal transduction;MF:RNA-DNA hybrid ribonuclease activity;MF:nucleic acid binding;MF:ADP binding;	------	------	------	------	KRH62447.1	hypothetical protein GLYMA_04G109500, partial [Glycine max]	sp|Q94HW2|POLR1_ARATH;	Retrovirus-related Pol polyprotein from transposon RE1 OS=Arabidopsis thaliana OX=3702 GN=RE1 PE=2 SV=1;
Glyma.08G062800.Wm82.a4.v1		(1 of 2227) 2.7.11.1 - Non-specific serine/threonine protein kinase / Threonine-specific protein kinase	0.325	-1.62141	3.51230317043E-9	4.66985129809E-7	yes	down	1.21	2.02	2.92	3.09	5.01	6.32	9.52	7.31	2.31	7.04	GO:0009755;GO:0006468;GO:0016021;GO:0005886;GO:0004672;GO:000552	BP:hormone-mediated signaling pathway;BP:protein phosphorylation;CC:integral component of membrane;CC:plasma membrane;MF:protein kinase activity;MF:ATP binding;	K04733	IRAK4	------	------	XP_006584945.1	probably inactive leucine-rich repeat receptor-like protein kinase At5g48380 [Glycine max]	sp|Q9ASS4|Y5838_ARATH;	Probably inactive leucine-rich repeat receptor-like protein kinase At5g48380 OS=Arabidopsis thaliana OX=3702 GN=At5g48380 PE=1 SV=1;
Glyma.17G112900.Wm82.a4.v1		(1 of 5) PTHR33021//PTHR33021:SF55 - FAMILY NOT NAMED // BLUE COPPER PROTEIN	0.454	-1.13799	3.56268857529E-9	4.70728101797E-7	yes	down	17.38	25.04	26.48	32.75	49.9	45.04	67.26	59.21	25.4125	55.3525	GO:0046658;GO:0016021;GO:000905	CC:anchored component of plasma membrane;CC:integral component of membrane;MF:electron carrier activity;	------	------	------	------	XP_003549750.2	cucumber peeling cupredoxin [Glycine max]	sp|Q41001|BCP_PEA;	Blue copper protein OS=Pisum sativum OX=3888 PE=2 SV=1;
Glyma.12G073000.Wm82.a4.v1		(1 of 2) PTHR24055:SF214 - MITOGEN-ACTIVATED PROTEIN KINASE 3	0.479	-1.06156	3.89278723312E-9	5.05848174018E-7	yes	down	27.41	43.12	51.52	53.38	79.49	86.68	109.52	91.03	43.8575	91.68	GO:1902065;GO:0048481;GO:0009611;GO:0010120;GO:0042742;GO:0009414;GO:0050826;GO:0035556;GO:0009555;GO:1901002;GO:0010183;GO:0010468;GO:0050832;GO:0006970;GO:0010229;GO:0010224;GO:0006979;GO:0010200;GO:0080136;GO:0005737;GO:0005634;GO:0016020;GO:0005938;GO:0004674;GO:0005524;GO:0016773;GO:000470	BP:response to L-glutamate;BP:plant ovule development;BP:response to wounding;BP:camalexin biosynthetic process;BP:defense response to bacterium;BP:response to water deprivation;BP:response to freezing;BP:intracellular signal transduction;BP:pollen development;BP:positive regulation of response to salt stress;BP:pollen tube guidance;BP:regulation of gene expression;BP:defense response to fungus;B…	K20536	MPK3	map04016;map04626	MAPK signaling pathway - plant;Plant-pathogen interaction	XP_003539740.1	mitogen-activated protein kinase 3 [Glycine max]	sp|Q39023|MPK3_ARATH;	Mitogen-activated protein kinase 3 OS=Arabidopsis thaliana OX=3702 GN=MPK3 PE=1 SV=2;
Glyma.10G070200.Wm82.a4.v1		(1 of 12) 2.5.1.36 - Trihydroxypterocarpan dimethylallyltransferase / Glyceollin synthase	0.343	-1.54229	3.95877191015E-9	5.1276312422E-7	yes	down	1.72	2.46	0.97	2.83	6.2	5.09	5.32	6.15	1.995	5.69	GO:0016021;GO:0016765;GO:000465	CC:integral component of membrane;MF:transferase activity, transferring alkyl or ary;MF:prenyltransferase activity;	K09833	HPT, HGGT, ubiA	map00130	Ubiquinone and other terpenoid-quinone biosynthesis	XP_028183116.1	glycinol 4-dimethylallyltransferase-like [Glycine soja]	sp|B9A1Q4|G4DT_SOYBN;	Glycinol 4-dimethylallyltransferase OS=Glycine max OX=3847 GN=G4DT PE=1 SV=1;
Glyma.01G109800.Wm82.a4.v1		(1 of 2) PTHR31741//PTHR31741:SF4 - FAMILY NOT NAMED // O-FUCOSYLTRANSFERASE FAMILY PROTEIN	0.391	-1.35456	4.81132131026E-9	6.13298363716E-7	yes	down	3.02	2.13	3.92	3.06	6.26	5.6	8.97	9.96	3.0325	7.6975	GO:0006004;GO:0005737;GO:0016021;GO:001675	BP:fucose metabolic process;CC:cytoplasm;CC:integral component of membrane;MF:transferase activity, transferring glycosyl groups;	------	------	------	------	RZC29420.1	O-fucosyltransferase 28 isoform A [Glycine soja]	sp|Q9SH89|OFT19_ARATH;	O-fucosyltransferase 19 OS=Arabidopsis thaliana OX=3702 GN=OFUT19 PE=2 SV=1;
Glyma.10G212300.Wm82.a4.v1		(1 of 6) PTHR31942//PTHR31942:SF29 - FAMILY NOT NAMED // MLO-LIKE PROTEIN 12-RELATED	0.323	-1.63163	4.94629055655E-9	6.28507609864E-7	yes	down	0.81	1.48	1.34	2.23	3.25	4.08	5.21	4.43	1.465	4.2425	GO:0006952;GO:0009607;GO:0016021;GO:000551	BP:defense response;BP:response to biotic stimulus;CC:integral component of membrane;MF:calmodulin binding;	K08472	MLO	------	------	XP_028183567.1	MLO-like protein 6 [Glycine soja]	sp|Q94KB7|MLO6_ARATH;	MLO-like protein 6 OS=Arabidopsis thaliana OX=3702 GN=MLO6 PE=2 SV=2;
Glyma.16G159200.Wm82.a4.v1		(1 of 8) PTHR11017//PTHR11017:SF167 - LEUCINE-RICH REPEAT-CONTAINING PROTEIN // SUBFAMILY NOT NAMED	0.406	-1.30158	5.10816985499E-9	6.47029476932E-7	yes	down	7.25	9.25	12.98	19.13	29.75	28.81	33.5	37.85	12.1525	32.4775	GO:0009231;GO:0015074;GO:0007165;GO:0043531;GO:0005515;GO:0003887;GO:0008270;GO:0003676;GO:000868	BP:riboflavin biosynthetic process;BP:DNA integration;BP:signal transduction;MF:ADP binding;MF:protein binding;MF:DNA-directed DNA polymerase activity;MF:zinc ion binding;MF:nucleic acid binding;MF:3,4-dihydroxy-2-butanone-4-phosphate synthase activity;	------	------	------	------	RZB61294.1	Retrovirus-related Pol polyprotein from transposon TNT 1-94 [Glycine soja]	sp|Q40392|TMVRN_NICGU;	TMV resistance protein N OS=Nicotiana glutinosa OX=35889 GN=N PE=1 SV=1;
Glyma.01G236200.Wm82.a4.v1		-	0.344	-1.53762	5.13639134995E-9	6.48558244889E-7	yes	down	2.32	3.97	5.17	3.8	11.07	9.46	13.28	9.49	3.815	10.825	GO:001602	CC:integral component of membrane;	------	------	------	------	XP_006573875.1	uncharacterized protein LOC102664619 [Glycine max]	------	------
Glyma.13G127300.Wm82.a4.v1		(1 of 4) PTHR11062//PTHR11062:SF56 - EXOSTOSIN HEPARAN SULFATE GLYCOSYLTRANSFERASE -RELATED // XYLOGLUCAN GALACTOSYLTRANSFERASE KATAMARI1	0.441	-1.18155	5.22782528686E-9	6.58034071295E-7	yes	down	6.73	11.1	13.17	10.8	20.47	17.49	28.82	25.8	10.45	23.145	GO:0009826;GO:0006486;GO:0009969;GO:0009863;GO:0010256;GO:0042353;GO:0030173;GO:0016021;GO:0005802;GO:0005768;GO:001675	BP:unidimensional cell growth;BP:protein glycosylation;BP:xyloglucan biosynthetic process;BP:salicylic acid mediated signaling pathway;BP:endomembrane system organization;BP:fucose biosynthetic process;CC:integral component of Golgi membrane;CC:integral component of membrane;CC:trans-Golgi network;CC:endosome;MF:transferase activity, transferring glycosyl groups;	K20888	MUR3	------	------	XP_003541372.1	xyloglucan galactosyltransferase MUR3 [Glycine max]	sp|Q7XJ98|MUR3_ARATH;	Xyloglucan galactosyltransferase MUR3 OS=Arabidopsis thaliana OX=3702 GN=MUR3 PE=1 SV=1;
Glyma.17G214600.Wm82.a4.v1		(1 of 73) 3.1.4.46 - Glycerophosphodiester phosphodiesterase / Glycerophosphoryl diester phosphodiesterase	0.377	-1.40697	5.57521843124E-9	6.9307042003E-7	yes	down	3.67	4.2	4.63	7.2	9.04	12.69	13.5	12.71	4.925	11.985	GO:0006468;GO:0016021;GO:0030247;GO:0005524;GO:000467	BP:protein phosphorylation;CC:integral component of membrane;MF:polysaccharide binding;MF:ATP binding;MF:protein kinase activity;	------	------	------	------	XP_006601163.1	rust resistance kinase Lr10 isoform X1 [Glycine max]	sp|P93604|LRK10_WHEAT;	Rust resistance kinase Lr10 OS=Triticum aestivum OX=4565 GN=LRK10 PE=2 SV=1;
Glyma.16G137000.Wm82.a4.v1		(1 of 50) PTHR11017//PTHR11017:SF171 - LEUCINE-RICH REPEAT-CONTAINING PROTEIN // SUBFAMILY NOT NAMED	0.249	-2.00562	6.29354957385E-9	7.72797847213E-7	yes	down	0.84	0.64	1.57	1.92	3.68	4.05	5.85	5.99	1.2425	4.8925	GO:0007165;GO:004353	BP:signal transduction;MF:ADP binding;	------	------	------	------	XP_006599373.1	TMV resistance protein N [Glycine max]	sp|Q9SZ67|WRK19_ARATH;	Probable WRKY transcription factor 19 OS=Arabidopsis thaliana OX=3702 GN=WRKY19 PE=3 SV=1;
Glyma.16G136000.Wm82.a4.v1		(1 of 50) PTHR11017//PTHR11017:SF171 - LEUCINE-RICH REPEAT-CONTAINING PROTEIN // SUBFAMILY NOT NAMED	0.414	-1.27328	6.59156921034E-9	7.97719350233E-7	yes	down	0.87	0.76	0.87	0.88	1.61	1.72	2.31	2.52	0.845	2.04	GO:0007165;GO:0043531;GO:000551	BP:signal transduction;MF:ADP binding;MF:protein binding;	------	------	------	------	KRH08204.1	hypothetical protein GLYMA_16G136000 [Glycine max]	sp|Q40392|TMVRN_NICGU;	TMV resistance protein N OS=Nicotiana glutinosa OX=35889 GN=N PE=1 SV=1;
Glyma.20G205800.Wm82.a4.v1		(1 of 8) PF00280 - Potato inhibitor I family (potato_inhibit)	0.49	-1.02816	6.59584151314E-9	7.97719350233E-7	yes	down	32.54	44.22	38.34	51.6	83.18	64.95	92.96	97.63	41.675	84.68	GO:0009611;GO:000486	BP:response to wounding;MF:serine-type endopeptidase inhibitor activity;	------	------	------	------	XP_003556368.1	glu S.griseus protease inhibitor [Glycine max]	sp|P24076|BGIA_MOMCH;	Glu S.griseus protease inhibitor OS=Momordica charantia OX=3673 PE=1 SV=1;
Glyma.14G199600.Wm82.a4.v1		(1 of 13) PTHR12542//PTHR12542:SF29 - EXOCYST COMPLEX PROTEIN EXO70 // SUBFAMILY NOT NAMED	0.484	-1.04801	6.74592552171E-9	8.11293296914E-7	yes	down	4.19	7.01	7.65	8.4	13.33	13.15	13.74	15.19	6.8125	13.8525	GO:0015031;GO:0006887;GO:0016021;GO:000014	BP:protein transport;BP:exocytosis;CC:integral component of membrane;CC:exocyst;	------	------	------	------	XP_006596448.1	exocyst complex component EXO70B1 [Glycine max]	sp|Q9FGH9|E70B1_ARATH;	Exocyst complex component EXO70B1 OS=Arabidopsis thaliana OX=3702 GN=EXO70B1 PE=1 SV=1;
Glyma.07G268800.Wm82.a4.v1		(1 of 7) PTHR31964:SF10 - ADENINE NUCLEOTIDE ALPHA HYDROLASES-LIKE SUPERFAMILY PROTEIN	0.321	-1.64062	6.74848607002E-9	8.11293296914E-7	yes	down	0.82	1.26	1.8	0.94	3.21	3.21	4.64	3.63	1.205	3.6725	GO:0006950;GO:0016746;GO:000483	BP:response to stress;MF:transferase activity, transferring acyl groups;MF:ubiquitin activating enzyme activity;	------	------	------	------	XP_003529681.1	U-box domain-containing protein 54 [Glycine max]	sp|Q8GUH1|PUB33_ARATH;	U-box domain-containing protein 33 OS=Arabidopsis thaliana OX=3702 GN=PUB33 PE=2 SV=2;
Glyma.11G157200.Wm82.a4.v1		(1 of 7) PTHR10891//PTHR10891:SF590 - EF-HAND CALCIUM-BINDING DOMAIN CONTAINING PROTEIN // SUBFAMILY NOT NAMED	0.339	-1.55862	6.99383874641E-9	8.33304472358E-7	yes	down	6.72	11	16.39	15.63	34.89	30.67	50.3	29.46	12.435	36.33	GO:000550	MF:calcium ion binding;	K13448	CML	map04626	Plant-pathogen interaction	XP_025980216.1	putative calcium-binding protein CML19 [Glycine max]	sp|Q2QYW1|CML25_ORYSJ;	Probable calcium-binding protein CML25/26 OS=Oryza sativa subsp. japonica OX=39947 GN=CML25 PE=3 SV=1;
Glyma.03G090200.Wm82.a4.v1		(1 of 9) PTHR27002//PTHR27002:SF34 - FAMILY NOT NAMED // G-TYPE LECTIN S-RECEPTOR-LIKE SERINE/THREONINE-PROTEIN KINASE RLK1	0.307	-1.70164	7.16887767761E-9	8.51632974524E-7	yes	down	0.33	0.4	0.25	0.43	1.14	0.98	1.29	1	0.3525	1.1025	GO:0006468;GO:0016021;GO:0030246;GO:0004674;GO:0004672;GO:000552	BP:protein phosphorylation;CC:integral component of membrane;MF:carbohydrate binding;MF:protein serine/threonine kinase activity;MF:protein kinase activity;MF:ATP binding;	------	------	------	------	XP_014629144.1	G-type lectin S-receptor-like serine/threonine-protein kinase LECRK3 [Glycine max]	sp|Q0JEU6|LERK3_ORYSJ;	G-type lectin S-receptor-like serine/threonine-protein kinase LECRK3 OS=Oryza sativa subsp. japonica OX=39947 GN=LECRK3 PE=3 SV=2;
Glyma.16G159300.Wm82.a4.v1		(1 of 50) PTHR11017//PTHR11017:SF171 - LEUCINE-RICH REPEAT-CONTAINING PROTEIN // SUBFAMILY NOT NAMED	0.404	-1.30589	7.21488592706E-9	8.54570249644E-7	yes	down	4.34	5.99	9.43	10.06	15.58	16.21	20.03	20.95	7.455	18.1925	GO:0015074;GO:0007165;GO:0003676;GO:0003887;GO:0008270;GO:004353	BP:DNA integration;BP:signal transduction;MF:nucleic acid binding;MF:DNA-directed DNA polymerase activity;MF:zinc ion binding;MF:ADP binding;	------	------	------	------	RZC25410.1	Retrovirus-related Pol polyprotein from transposon TNT 1-94 [Glycine soja]	sp|P10978|POLX_TOBAC;	Retrovirus-related Pol polyprotein from transposon TNT 1-94 OS=Nicotiana tabacum OX=4097 PE=2 SV=1;
Glyma.15G008300.Wm82.a4.v1		-	0.276	-1.85497	7.49482948522E-9	8.79941193918E-7	yes	down	4	3.83	4.42	1.89	9.09	8.61	18.48	15	3.535	12.795	GO:001602	CC:integral component of membrane;	------	------	------	------	NP_001237861.2	uncharacterized protein LOC100306632 precursor [Glycine max]	------	------
Glyma.18G064100.Wm82.a4.v1		(1 of 3) PTHR27003//PTHR27003:SF63 - FAMILY NOT NAMED // CALMODULIN-BINDING RECEPTOR-LIKE CYTOPLASMIC KINASE 1	0.446	-1.16436	7.67081778078E-9	8.97977686156E-7	yes	down	2.74	3.06	3.45	4.44	6.23	6.78	6.21	8.32	3.4225	6.885	GO:0006468;GO:0005886;GO:0004672;GO:0004675;GO:0004674;GO:000552	BP:protein phosphorylation;CC:plasma membrane;MF:protein kinase activity;MF:transmembrane receptor protein serine/threonine kinase activity;MF:protein serine/threonine kinase activity;MF:ATP binding;	------	------	------	------	XP_014626774.1	calmodulin-binding receptor-like cytoplasmic kinase 2 [Glycine max]	sp|Q9FIL7|CRCK1_ARATH;	Calmodulin-binding receptor-like cytoplasmic kinase 1 OS=Arabidopsis thaliana OX=3702 GN=CRCK1 PE=1 SV=1;
Glyma.04G226700.Wm82.a4.v1		(1 of 10) PTHR31989//PTHR31989:SF5 - FAMILY NOT NAMED // F11O4.3-RELATED	0.484	-1.04573	8.21595948269E-9	9.56218611908E-7	yes	down	27.55	42.87	52.27	44.79	74.33	75.89	108.39	90.45	41.87	87.265	GO:0006355;GO:0016021;GO:0005634;GO:000367	BP:regulation of transcription, DNA-templated;CC:integral component of membrane;CC:nucleus;MF:DNA binding;	------	------	------	------	NP_001276211.2	NAC transcription factor [Glycine max]	sp|F4JN35|NTL9_ARATH;	Protein NTM1-like 9 OS=Arabidopsis thaliana OX=3702 GN=NTL9 PE=1 SV=1;
Glyma.12G049300.Wm82.a4.v1		-	0.484	-1.04659	8.35426689085E-9	9.695054291E-7	yes	down	45.23	71.87	84.8	83.37	129.69	139.64	166.47	151.48	71.3175	146.82	GO:0006952;GO:001602	BP:defense response;CC:integral component of membrane;	------	------	------	------	NP_001351591.1	uncharacterized protein LOC100526891 precursor [Glycine max]	------	------
Glyma.04G075800.Wm82.a4.v1		-	0.438	-1.19015	8.93127249906E-9	1.02755697609E-6	yes	down	30.87	51.76	55.17	69.53	98.97	112.19	134.17	126.06	51.8325	117.847	------	------	------	------	------	------	XP_003522665.1	uncharacterized protein LOC100787739 [Glycine max]	------	------
Glyma.04G248700.Wm82.a4.v1		(1 of 5) PTHR13683:SF316 - ASPARTYL PROTEASE FAMILY PROTEIN-RELATED	0.382	-1.3891	9.0026200702E-9	1.03280629623E-6	yes	down	2.37	3.75	5.41	5.64	9.72	10.36	11.9	12.32	4.2925	11.075	GO:0006508;GO:0030163;GO:000419	BP:proteolysis;BP:protein catabolic process;MF:aspartic-type endopeptidase activity;	------	------	------	------	XP_025984102.1	aspartic proteinase Asp1 [Glycine max]	sp|Q0IU52|ASP1_ORYSJ;	Aspartic proteinase Asp1 OS=Oryza sativa subsp. japonica OX=39947 GN=ASP1 PE=2 SV=1;
Glyma.09G016400.Wm82.a4.v1		(1 of 2) PTHR22814//PTHR22814:SF157 - COPPER TRANSPORT PROTEIN ATOX1-RELATED // SUBFAMILY NOT NAMED	0.358	-1.4836	9.64999146095E-9	1.10078439526E-6	yes	down	8.75	7.48	14.25	17.29	36.66	28.1	30.29	40.35	11.9425	33.85	GO:0030001;GO:004687	BP:metal ion transport;MF:metal ion binding;	------	------	------	------	XP_003534997.1	heavy metal-associated isoprenylated plant protein 47 [Glycine max]	sp|F2VYU4|PIK1_ORYSJ;	Disease resistance protein Pik-1 OS=Oryza sativa subsp. japonica OX=39947 GN=PIK-1 PE=1 SV=1;
Glyma.05G163900.Wm82.a4.v1		(1 of 5) PTHR31062//PTHR31062:SF34 - FAMILY NOT NAMED // XYLOGLUCAN ENDOTRANSGLUCOSYLASE/HYDROLASE PROTEIN 15-RELATED	2.226	1.15447	1.0178815256E-8	1.15454793496E-6	yes	up	3.01	4.11	3.1	4.41	1.69	1.7	1.73	1.25	3.6575	1.5925	GO:0042546;GO:0005975;GO:0071555;GO:0006073;GO:0010411;GO:0005618;GO:0016021;GO:0048046;GO:0016762;GO:000455	BP:cell wall biogenesis;BP:carbohydrate metabolic process;BP:cell wall organization;BP:cellular glucan metabolic process;BP:xyloglucan metabolic process;CC:cell wall;CC:integral component of membrane;CC:apoplast;MF:xylogluca;MF:hydrolase activity, hydrolyzing O-glycosyl compounds;	K08235	E2.4.1.207	------	------	NP_001357566.1	probable xyloglucan endotransglucosylase/hydrolase protein 16 precursor [Glycine max]	sp|Q8LG58|XTH16_ARATH;	Probable xyloglucan endotransglucosylase/hydrolase protein 16 OS=Arabidopsis thaliana OX=3702 GN=XTH16 PE=2 SV=2;
Glyma.17G069300.Wm82.a4.v1		(1 of 3) PTHR32191:SF2 - TETRASPANIN-11-RELATED	0.446	-1.16506	1.07203176328E-8	1.20575045913E-6	yes	down	6.28	11	8.42	11.41	16.1	17.52	24.65	21.03	9.2775	19.825	GO:0016021;GO:0009506;GO:000588	CC:integral component of membrane;CC:plasmodesma;CC:plasma membrane;	------	------	------	------	XP_003549518.1	tetraspanin-8 [Glycine max]	sp|Q8S8Q6|TET8_ARATH;	Tetraspanin-8 OS=Arabidopsis thaliana OX=3702 GN=TET8 PE=2 SV=1;
Glyma.10G014400.Wm82.a4.v1		(1 of 4) PTHR21493//PTHR21493:SF117 - CGI-141-RELATED/LIPASE CONTAINING PROTEIN // ALPHA/BETA-HYDROLASES SUPERFAMILY PROTEIN	0.371	-1.43114	1.08636175515E-8	1.21845484789E-6	yes	down	4.33	5.86	8.28	8.01	13.03	12.93	26.11	18.15	6.62	17.555	GO:0006629;GO:0043161;GO:0005737;GO:0016021;GO:0019773;GO:0005634;GO:0016787;GO:000429	BP:lipid metabolic process;BP:proteasome-mediated ubiquitin-dependent protein catabolic process;CC:cytoplasm;CC:integral component of membrane;CC:proteasome core complex, alpha-subunit complex;CC:nucleus;MF:hydrolase activity;MF:threonine-type endopeptidase activity;	------	------	------	------	XP_003535965.1	phospholipase A1 PLIP2, chloroplastic [Glycine max]	sp|F4HXL0|PLIP2_ARATH;	Phospholipase A1 PLIP2, chloroplastic OS=Arabidopsis thaliana OX=3702 GN=PLIP2 PE=1 SV=1;
Glyma.06G116300.Wm82.a4.v1		(1 of 1) PTHR12383//PTHR12383:SF24 - PROTEASE FAMILY S26 MITOCHONDRIAL INNER MEMBRANE PROTEASE-RELATED // SUBFAMILY NOT NAMED	0.484	-1.04607	1.10682673674E-8	1.2345114989E-6	yes	down	7.3	10.31	10.88	11.64	14.39	17.67	19.4	20.23	10.0325	17.9225	GO:0006508;GO:0016021;GO:0016020;GO:000823	BP:proteolysis;CC:integral component of membrane;CC:membrane;MF:serine-type peptidase activity;	K03100	lepB	map03060	Protein export	NP_001237875.2	chloroplast processing peptidase-like [Glycine max]	sp|Q8H0W1|PLSP1_ARATH;	Chloroplast processing peptidase OS=Arabidopsis thaliana OX=3702 GN=PLSP1 PE=2 SV=2;
Glyma.13G329900.Wm82.a4.v1		-	0.326	-1.61542	1.2718680115E-8	1.41075459298E-6	yes	down	9.72	17.42	26.71	18.81	42.77	48.05	77.24	54.58	18.165	55.66	------	------	------	------	------	------	KHN30229.1	hypothetical protein glysoja_010607 [Glycine soja]	------	------
Glyma.13G234500.Wm82.a4.v1		(1 of 3) PTHR10168:SF69 - GLUTAREDOXIN-C9	0.488	-1.03446	1.35445621322E-8	1.49822259861E-6	yes	down	13.41	13.57	15.78	18.23	37.86	24.18	27.56	34.41	15.2475	31.0025	GO:0000122;GO:0009863;GO:0009867;GO:0045454;GO:0005623;GO:0015035;GO:000905	BP:negative regulation of transcription from RNA polymerase II promoter;BP:salicylic acid mediated signaling pathway;BP:jasmonic acid mediated signaling pathway;BP:cell redox homeostasis;CC:cell;MF:protein disulfide oxidoreductase activity;MF:electron carrier activity;	K03676	grxC, GLRX, GLRX2	------	------	XP_003543019.1	glutaredoxin-C9 [Glycine max]	sp|Q9SGP6|GRXC9_ARATH;	Glutaredoxin-C9 OS=Arabidopsis thaliana OX=3702 GN=GRXC9 PE=1 SV=1;
Glyma.14G117300.Wm82.a4.v1		-	0.421	-1.2482	1.44210190066E-8	1.57910939561E-6	yes	down	3.47	4.88	4.7	6.8	11.56	13.01	9.64	12.16	4.9625	11.5925	------	------	K13422	MYC2	map04016;map04075	MAPK signaling pathway - plant;Plant hormone signal transduction	XP_003544616.1	uncharacterized protein LOC100775685 [Glycine max]	------	------
Glyma.12G104800.Wm82.a4.v1		(1 of 10) PTHR10641//PTHR10641:SF584 - MYB-LIKE DNA-BINDING PROTEIN MYB // SUBFAMILY NOT NAMED	0.254	-1.97489	1.4433122013E-8	1.57910939561E-6	yes	down	0.83	2.65	4.11	3.03	8.65	10.69	11.82	9.64	2.655	10.2	GO:0030154;GO:0005634;GO:0043565;GO:0044212;GO:0003700;GO:000367	BP:cell differentiation;CC:nucleus;MF:sequence-specific DNA binding;MF:transcription regulatory region DNA binding;MF:transcription factor activity, sequence-specific DNA binding;MF:DNA binding;	K09422	MYBP	------	------	XP_003540870.1	transcription factor MYB30 isoform X1 [Glycine max]	sp|Q9SJX8|MYB14_ARATH;	Transcription factor MYB14 OS=Arabidopsis thaliana OX=3702 GN=MYB14 PE=2 SV=1;
Glyma.05G234600.Wm82.a4.v1		(1 of 2) PTHR10641//PTHR10641:SF510 - MYB-LIKE DNA-BINDING PROTEIN MYB // SUBFAMILY NOT NAMED	0.429	-1.2218	1.45044843774E-8	1.58260478588E-6	yes	down	3.14	3.22	4.66	3.79	7	8.91	10.92	7.27	3.7025	8.525	GO:0006355;GO:0005634;GO:0043565;GO:000367	BP:regulation of transcription, DNA-templated;CC:nucleus;MF:sequence-specific DNA binding;MF:DNA binding;	K09422	MYBP	------	------	NP_001235789.1	MYB transcription factor MYB84 [Glycine max]	sp|Q9C9G7|MYB62_ARATH;	Transcription factor MYB62 OS=Arabidopsis thaliana OX=3702 GN=MYB62 PE=2 SV=1;
Glyma.01G130500.Wm82.a4.v1		(1 of 154) K00430 - peroxidase (E1.11.1.7)	0.419	-1.25343	1.58381823902E-8	1.71415239222E-6	yes	down	2.73	3.9	2.07	2.66	5.73	8.24	5.66	7.19	2.84	6.705	GO:0006979;GO:0042744;GO:0055114;GO:0005576;GO:0020037;GO:0046872;GO:000460	BP:response to oxidative stress;BP:hydrogen peroxide catabolic process;BP:oxidation-reduction process;CC:extracellular region;MF:heme binding;MF:metal ion binding;MF:peroxidase activity;	K00430	E1.11.1.7	map00940	Phenylpropanoid biosynthesis	XP_003517000.1	peroxidase P7 [Glycine max]	sp|Q9FLC0|PER52_ARATH;	Peroxidase 52 OS=Arabidopsis thaliana OX=3702 GN=PER52 PE=2 SV=1;
Glyma.19G174200.Wm82.a4.v1		(1 of 12) PTHR26374//PTHR26374:SF198 - FAMILY NOT NAMED // ZINC FINGER PROTEIN ZAT11	0.435	-1.20091	1.63150637421E-8	1.75160094769E-6	yes	down	15.69	30.38	30.65	25.25	47.04	52.78	74.47	58.02	25.4925	58.0775	GO:0010200;GO:000367	BP:response to chitin;MF:nucleic acid binding;	------	------	------	------	NP_001236732.2	C2H2-type zinc finger protein [Glycine max]	sp|Q9SLD4|ZAT11_ARATH;	Zinc finger protein ZAT11 OS=Arabidopsis thaliana OX=3702 GN=ZAT11 PE=2 SV=1;
Glyma.13G032900.Wm82.a4.v1		(1 of 76) PF13947 - Wall-associated receptor kinase galacturonan-binding (GUB_WAK_bind)	0.458	-1.12814	1.73605522453E-8	1.82481218405E-6	yes	down	4.53	7.09	6.87	7.39	12.42	17.26	15.38	10.38	6.47	13.86	GO:0016021;GO:0016301;GO:0030247;GO:0004674;GO:0004714;GO:0004672;GO:000552	CC:integral component of membrane;MF:kinase activity;MF:polysaccharide binding;MF:protein serine/threonine kinase activity;MF:transmembrane receptor protein tyrosine kinase activity;MF:protein kinase activity;MF:ATP binding;	------	------	------	------	XP_028196110.1	uncharacterized protein LOC114381128 [Glycine soja]	------	------
Glyma.06G175100.Wm82.a4.v1		(1 of 2) PTHR27000//PTHR27000:SF9 - FAMILY NOT NAMED // LEUCINE-RICH REPEAT RECEPTOR-LIKE SERINE/THREONINE/TYROSINE-PROTEIN KINASE SOBIR1	0.474	-1.07655	1.80656968676E-8	1.89217649883E-6	yes	down	10.07	18.62	17.76	22.96	35.24	35.44	35.67	37.81	17.3525	36.04	GO:0006468;GO:0046777;GO:0016021;GO:0005886;GO:0004674;GO:0004714;GO:0005515;GO:0004672;GO:000552	BP:protein phosphorylation;BP:protein autophosphorylation;CC:integral component of membrane;CC:plasma membrane;MF:protein serine/threonine kinase activity;MF:transmembrane receptor protein tyrosine kinase activity;MF:protein binding;MF:protein kinase activity;MF:ATP binding;	------	------	------	------	XP_003526983.1	leucine-rich repeat receptor-like serine/threonine/tyrosine-protein kinase SOBIR1 [Glycine max]	sp|Q9SKB2|SBIR1_ARATH;	Leucine-rich repeat receptor-like serine/threonine/tyrosine-protein kinase SOBIR1 OS=Arabidopsis thaliana OX=3702 GN=SOBIR1 PE=1 SV=1;
Glyma.15G090500.Wm82.a4.v1		-	0.371	-1.43231	1.87373843414E-8	1.94912485353E-6	yes	down	1.88	3.3	5.44	4.8	9.77	9.4	10.53	12.22	3.855	10.48	------	------	------	------	------	------	XP_003546064.1	uncharacterized protein LOC100795398 isoform X1 [Glycine max]	------	------
Glyma.20G051700.Wm82.a4.v1		(1 of 6) K00423 - L-ascorbate oxidase (E1.10.3.3)	0.485	-1.04425	1.90502355717E-8	1.97654808504E-6	yes	down	3.52	5.14	4.46	4.59	7.38	7.18	11.15	10.23	4.4275	8.985	GO:0055114;GO:0005576;GO:0009506;GO:0008447;GO:0005507;GO:001649	BP:oxidation-reduction process;CC:extracellular region;CC:plasmodesma;MF:L-ascorbate oxidase activity;MF:copper ion binding;MF:oxidoreductase activity;	K00423	E1.10.3.3	map00053	Ascorbate and aldarate metabolism	XP_003555659.1	L-ascorbate oxidase [Glycine max]	sp|Q40588|ASO_TOBAC;	L-ascorbate oxidase OS=Nicotiana tabacum OX=4097 GN=AAO PE=2 SV=1;
Glyma.11G124500.Wm82.a4.v1		(1 of 4) PTHR22595//PTHR22595:SF61 - CHITINASE-RELATED // SUBFAMILY NOT NAMED	0.455	-1.13541	2.07439439044E-8	2.14121228688E-6	yes	down	5.19	10.49	8.23	9.34	15.32	16.82	18.83	20.84	8.3125	17.9525	GO:0006032;GO:0005975;GO:0016998;GO:0016021;GO:000456	BP:chitin catabolic process;BP:carbohydrate metabolic process;BP:cell wall macromolecule catabolic process;CC:integral component of membrane;MF:chitinase activity;	K01183	E3.2.1.14	map00520	Amino sugar and nucleotide sugar metabolism	RZB79625.1	Endochitinase PR4 [Glycine soja]	sp|P27054|CHI4_PHAVU;	Endochitinase PR4 OS=Phaseolus vulgaris OX=3885 GN=CHI4 PE=2 SV=1;
Glyma.06G109200.Wm82.a4.v1		(1 of 1) 1.7.1.1//1.7.99.4 - Nitrate reductase (NADH) / Nitrate reductase (NADH(2)) // Nitrate reductase / Respiratory nitrate reductase	0.154	-2.70089	2.14263961186E-8	2.20397789779E-6	yes	down	0.03	0.12	0.18	0.27	0.86	0.77	0.75	0.68	0.15	0.765	GO:0042128;GO:0055114;GO:0006809;GO:0005829;GO:0043546;GO:0050464;GO:0020037;GO:0009703;GO:0030151;GO:0071949;GO:001649	BP:nitrate assimilation;BP:oxidation-reduction process;BP:nitric oxide biosynthetic process;CC:cytosol;MF:molybdopterin cofactor binding;MF:nitrate reductas;MF:heme binding;MF:nitrate reductas;MF:molybdenum ion binding;MF:FAD binding;MF:oxidoreductase activity;	K10534	NR	map00910	Nitrogen metabolism	NP_001238150.2	inducible nitrate reductase [NADH] 2 [Glycine max]	sp|P39870|NIA2_SOYBN;	Inducible nitrate reductase [NADH] 2 OS=Glycine max OX=3847 GN=INR2 PE=2 SV=1;
Glyma.05G129200.Wm82.a4.v1		-	0.459	-1.12419	2.14617925943E-8	2.20397789779E-6	yes	down	9.67	15.8	18.78	19.03	31.6	31.34	38.31	35.19	15.82	34.11	GO:001602	CC:integral component of membrane;	------	------	------	------	XP_025984243.1	uncharacterized protein LOC113001635 [Glycine max]	------	------
Glyma.02G021400.Wm82.a4.v1		(1 of 7) PTHR10264//PTHR10264:SF93 - BAND 7 PROTEIN-RELATED // SUBFAMILY NOT NAMED	0.394	-1.34295	2.21388655101E-8	2.25179127828E-6	yes	down	4.5	3.87	7.18	6.69	11.97	10.68	16.4	13.86	5.56	13.2275	GO:001602	CC:membrane;	------	------	------	------	XP_003519076.1	hypersensitive-induced response protein 1 [Glycine max]	sp|Q9CAR7|HIR2_ARATH;	Hypersensitive-induced response protein 2 OS=Arabidopsis thaliana OX=3702 GN=HIR2 PE=1 SV=1;
Glyma.18G205600.Wm82.a4.v1		(1 of 24) PTHR27004:SF37 - DISEASE RESISTANCE FAMILY PROTEIN/LRR FAMILY PROTEIN-RELATED	0.261	-1.94038	2.23201421031E-8	2.26318349966E-6	yes	down	0.21	0.64	0.65	0.99	2.57	1.75	2.37	2.53	0.6225	2.305	GO:0016021;GO:000551	CC:integral component of membrane;MF:protein binding;	------	------	------	------	XP_003551571.1	receptor-like protein 7 [Glycine max]	sp|Q9SVM3|RLP49_ARATH;	Receptor-like protein 49 OS=Arabidopsis thaliana OX=3702 GN=RLP49 PE=2 SV=2;
Glyma.13G303900.Wm82.a4.v1		(1 of 7) PTHR10891//PTHR10891:SF585 - EF-HAND CALCIUM-BINDING DOMAIN CONTAINING PROTEIN // SUBFAMILY NOT NAMED	0.233	-2.09904	2.26276833122E-8	2.28858782881E-6	yes	down	0.95	1.67	3.41	2.77	7.55	6.07	9.28	14.17	2.2	9.2675	GO:000550	MF:calcium ion binding;	K10840;K16465	CETN2;CETN1	map03420	Nucleotide excision repair	XP_003541928.1	calcium-binding protein PBP1 [Glycine max]	sp|Q9LSQ6|PBP1_ARATH;	Calcium-binding protein PBP1 OS=Arabidopsis thaliana OX=3702 GN=PBP1 PE=1 SV=1;
Glyma.08G030100.Wm82.a4.v1		(1 of 4) PTHR11751//PTHR11751:SF418 - SUBGROUP I AMINOTRANSFERASE RELATED // 1-AMINOCYCLOPROPANE-1-CARBOXYLATE SYNTHASE 7	0.444	-1.17122	2.27731579316E-8	2.29175591586E-6	yes	down	5.32	6	9.61	6.84	16.73	11.04	17.47	16.71	6.9425	15.4875	GO:0009058;GO:0003824;GO:003017	BP:biosynthetic process;MF:catalytic activity;MF:pyridoxal phosphate binding;	K01762	ACS	map00270	Cysteine and methionine metabolism	XP_003530532.1	1-aminocyclopropane-1-carboxylate synthase 7 [Glycine max]	sp|Q9STR4|1A17_ARATH;	1-aminocyclopropane-1-carboxylate synthase 7 OS=Arabidopsis thaliana OX=3702 GN=ACS7 PE=1 SV=1;
Glyma.20G020200.Wm82.a4.v1		(1 of 49) PTHR11017//PTHR11017:SF163 - LEUCINE-RICH REPEAT-CONTAINING PROTEIN // SUBFAMILY NOT NAMED	0.254	-1.97723	2.28712029068E-8	2.29586852579E-6	yes	down	0.37	0.17	0.53	0.82	1.31	1.83	1.83	2.39	0.4725	1.84	GO:0007165;GO:0043531;GO:000551	BP:signal transduction;MF:ADP binding;MF:protein binding;	------	------	------	------	XP_014628222.1	TMV resistance protein N [Glycine max]	sp|Q40392|TMVRN_NICGU;	TMV resistance protein N OS=Nicotiana glutinosa OX=35889 GN=N PE=1 SV=1;
Glyma.03G197900.Wm82.a4.v1		(1 of 171) PF02365 - No apical meristem (NAM) protein (NAM)	0.235	-2.08656	2.41627383151E-8	2.41946741039E-6	yes	down	0.33	0.27	0.75	0.68	1.6	2.07	2.54	2.17	0.5075	2.095	GO:0006355;GO:0005634;GO:000367	BP:regulation of transcription, DNA-templated;CC:nucleus;MF:DNA binding;	------	------	------	------	XP_003520702.1	NAC domain-containing protein 90 [Glycine max]	sp|Q9FMR3|NAC90_ARATH;	NAC domain-containing protein 90 OS=Arabidopsis thaliana OX=3702 GN=NAC090 PE=1 SV=1;
Glyma.11G220300.Wm82.a4.v1		(1 of 3) PTHR13683//PTHR13683:SF347 - ASPARTYL PROTEASES // CYSTEINE-RICH PEPTIDE FAMILY PROTEIN	0.487	-1.03859	2.50850122909E-8	2.49316460028E-6	yes	down	5.35	8.24	4.95	8.35	12.79	14.49	11.22	15.86	6.7225	13.59	GO:0006508;GO:0030163;GO:0016021;GO:000419	BP:proteolysis;BP:protein catabolic process;CC:integral component of membrane;MF:aspartic-type endopeptidase activity;	------	------	------	------	XP_003537458.1	aspartic proteinase PCS1 [Glycine max]	sp|Q9LZL3|PCS1L_ARATH;	Aspartic proteinase PCS1 OS=Arabidopsis thaliana OX=3702 GN=PCS1 PE=2 SV=1;
Glyma.05G139500.Wm82.a4.v1		(1 of 2227) 2.7.11.1 - Non-specific serine/threonine protein kinase / Threonine-specific protein kinase	0.298	-1.74481	2.61748177116E-8	2.58866368368E-6	yes	down	2.17	2.53	4.55	6.66	15.62	9.51	17.49	10.72	3.9775	13.335	GO:0006468;GO:0005886;GO:0004674;GO:0005524;GO:000467	BP:protein phosphorylation;CC:plasma membrane;MF:protein serine/threonine kinase activity;MF:ATP binding;MF:protein kinase activity;	K04733	IRAK4	------	------	XP_003524143.1	cysteine-rich receptor-like protein kinase 10 isoform X1 [Glycine max]	sp|Q8GYA4|CRK10_ARATH;	Cysteine-rich receptor-like protein kinase 10 OS=Arabidopsis thaliana OX=3702 GN=CRK10 PE=1 SV=3;
Glyma.02G083500.Wm82.a4.v1		(1 of 3) PF04554 - Extensin-like region (Extensin_2)	0.397	-1.3345	2.85376460872E-8	2.78952706482E-6	yes	down	7.11	6.73	5.57	5.34	21.97	13.53	10.81	16.13	6.1875	15.61	GO:0009664;GO:000519	BP:plant-type cell wall organization;MF:structural constituent of cell wall;	------	------	------	------	------	------	------	------
Glyma.02G246900.Wm82.a4.v1		-	0.359	-1.47876	2.95528696217E-8	2.88018537359E-6	yes	down	1.72	2.28	2.27	3.81	6.34	5.25	7.48	8.48	2.52	6.8875	GO:001602	CC:integral component of membrane;	------	------	------	------	XP_003519340.1	uncharacterized protein LOC100798625 [Glycine max]	------	------
Glyma.07G093900.Wm82.a4.v1		(1 of 4) PTHR31713//PTHR31713:SF15 - FAMILY NOT NAMED // PROTEIN SAR DEFICIENT 1	0.133	-2.91569	3.05032700479E-8	2.96349522609E-6	yes	down	0.08	0.07	0.13	0.18	0.74	0.6	0.81	1.15	0.115	0.825	GO:0080142;GO:0006950;GO:0005634;GO:0043565;GO:0003700;GO:000551	BP:regulation of salicylic acid biosynthetic process;BP:response to stress;CC:nucleus;MF:sequence-specific DNA binding;MF:transcription factor activity, sequence-specific DNA binding;MF:calmodulin binding;	------	------	------	------	XP_003530023.1	protein SAR DEFICIENT 1 [Glycine max]	sp|Q9C9T2|SARD1_ARATH;	Protein SAR DEFICIENT 1 OS=Arabidopsis thaliana OX=3702 GN=SARD1 PE=1 SV=1;
Glyma.18G086800.Wm82.a4.v1		(1 of 6) PTHR14110:SF1 - MITOCHONDRIAL IMPORT INNER MEMBRANE TRANSLOCASE SUBUNIT TIM22-2-RELATED	0.291	-1.77936	3.05553015616E-8	2.96349522609E-6	yes	down	1.23	2.29	2.33	1.49	5.09	5.88	7.54	5.81	1.835	6.08	GO:0045039;GO:0051301;GO:0045036;GO:0042721;GO:0009941;GO:0033179;GO:0016021;GO:0003924;GO:0008320;GO:0015078;GO:000552	BP:protein import into mitochondrial inner membrane;BP:cell division;BP:protein targeting to chloroplast;CC:mitochondrial inner membrane protein insertion complex;CC:chloroplast envelope;CC:proton-transporting V-type ATPase, V0 domain;CC:integral component of membrane;MF:GTPase activity;MF:protein transmembrane transporter activity;MF:hydrogen ion transmembrane transporter activity;MF:GTP binding;	K17790	TIM22	------	------	XP_028214849.1	mitochondrial import inner membrane translocase subunit TIM22-3-like [Glycine soja]	sp|Q6NKU9|TI223_ARATH;	Mitochondrial import inner membrane translocase subunit TIM22-3 OS=Arabidopsis thaliana OX=3702 GN=TIM22-3 PE=2 SV=1;
Glyma.18G026900.Wm82.a4.v1		(1 of 11) PTHR27003//PTHR27003:SF102 - FAMILY NOT NAMED // SERINE/THREONINE-PROTEIN KINASE-LIKE PROTEIN CCR3-RELATED	0.495	-1.01539	3.1780985799E-8	3.06019645752E-6	yes	down	16.01	24.79	26.39	35.2	50.88	49.95	52.24	52.29	25.5975	51.34	GO:0006468;GO:0016021;GO:0005524;GO:000467	BP:protein phosphorylation;CC:integral component of membrane;MF:ATP binding;MF:protein kinase activity;	K04733	IRAK4	------	------	KRG97726.1	hypothetical protein GLYMA_18G026900 [Glycine max]	sp|Q9LY50|ACCR3_ARATH;	Putative serine/threonine-protein kinase-like protein CCR3 OS=Arabidopsis thaliana OX=3702 GN=CCR3 PE=2 SV=1;
Glyma.04G213900.Wm82.a4.v1		(1 of 1) PTHR11695:SF576 - ALCOHOL DEHYDROGENASE CLASS-P	2.294	1.19789	3.22553703889E-8	3.08696639746E-6	yes	up	3.61	2.17	2.85	2.25	1.05	1.39	1.16	0.92	2.72	1.13	GO:0046294;GO:0055114;GO:0005829;GO:0004024;GO:0008270;GO:0051903;GO:001649	BP:formaldehyde catabolic process;BP:oxidation-reduction process;CC:cytosol;MF:alcohol dehydrogenase activity, zinc-dependent;MF:zinc ion binding;MF:S;MF:oxidoreductase activity;	K18857	ADH1	map00010;map00592;map00071;map00350	Glycolysis / Gluconeogenesis;alpha-Linolenic acid metabolism;Fatty acid degradation;Tyrosine metabolism	XP_003523232.1	alcohol dehydrogenase [Glycine max]	sp|Q75ZX4|ADH1_ORYSI;	Alcohol dehydrogenase 1 OS=Oryza sativa subsp. indica OX=39946 GN=ADH1 PE=2 SV=1;
Glyma.01G014000.Wm82.a4.v1		(1 of 2) 2.4.1.12//2.4.2.24 - Cellulose synthase (UDP-forming) / UDP-glucose-cellulose glucosyltransferase // 1,4-beta-D-xylan synthase	0.4	-1.32345	3.30806423149E-8	3.15507608283E-6	yes	down	2.82	4.33	6.25	6.49	10.35	9.46	14.6	15.11	4.9725	12.38	GO:0009833;GO:0030244;GO:0071555;GO:0005794;GO:0016021;GO:0016020;GO:0005886;GO:0005802;GO:0051753;GO:0016760;GO:004751	BP:plant-type primary cell wall biogenesis;BP:cellulose biosynthetic process;BP:cell wall organization;CC:Golgi apparatus;CC:integral component of membrane;CC:membrane;CC:plasma membrane;CC:trans-Golgi network;MF:mannan synthase activity;MF:cellulose synthas;MF:1,4-beta-D-xylan synthase activity;	K20924	CSLD	------	------	XP_006572955.1	cellulose synthase-like protein D2 [Glycine max]	sp|A2YU42|CSLD2_ORYSI;	Cellulose synthase-like protein D2 OS=Oryza sativa subsp. indica OX=39946 GN=CSLD2 PE=3 SV=1;
Glyma.06G178600.Wm82.a4.v1		(1 of 4) PTHR10641//PTHR10641:SF466 - MYB-LIKE DNA-BINDING PROTEIN MYB // SUBFAMILY NOT NAMED	0.476	-1.07149	3.41965839719E-8	3.25378065456E-6	yes	down	2.51	2.93	2.08	2.86	5.8	4.13	5.51	6.08	2.595	5.38	GO:0030154;GO:0010119;GO:0005634;GO:0043565;GO:0044212;GO:0003700;GO:000367	BP:cell differentiation;BP:regulation of stomatal movement;CC:nucleus;MF:sequence-specific DNA binding;MF:transcription regulatory region DNA binding;MF:transcription factor activity, sequence-specific DNA binding;MF:DNA binding;	K09422	MYBP	------	------	XP_003527003.1	transcription factor MYB86 [Glycine max]	sp|Q8LPH6|MYB86_ARATH;	Transcription factor MYB86 OS=Arabidopsis thaliana OX=3702 GN=MYB86 PE=2 SV=1;
Glyma.16G156100.Wm82.a4.v1		(1 of 3) PTHR27000//PTHR27000:SF14 - FAMILY NOT NAMED // LEUCINE-RICH REPEAT PROTEIN FLOR1-RELATED	0.493	-1.02157	3.69157010873E-8	3.47137270669E-6	yes	down	1.21	1.67	1.49	1.51	3.1	3.08	2.21	3.35	1.47	2.935	GO:0006468;GO:0016021;GO:0005886;GO:0004672;GO:0005515;GO:000552	BP:protein phosphorylation;CC:integral component of membrane;CC:plasma membrane;MF:protein kinase activity;MF:protein binding;MF:ATP binding;	K04733	IRAK4	------	------	XP_003548947.2	leucine-rich repeat receptor-like tyrosine-protein kinase PXC3 isoform X1 [Glycine max]	sp|O22938|PXC3_ARATH;	Leucine-rich repeat receptor-like tyrosine-protein kinase PXC3 OS=Arabidopsis thaliana OX=3702 GN=PXC3 PE=2 SV=1;
Glyma.19G198800.Wm82.a4.v1		(1 of 16) PTHR31415:SF4 - HARPIN-INDUCED PROTEIN-LIKE-RELATED	0.332	-1.58958	3.84944795402E-8	3.59457869065E-6	yes	down	1.24	0.83	1.72	1.55	4.02	4.33	4.27	3.55	1.335	4.0425	GO:0046658;GO:0016021;GO:000950	CC:anchored component of plasma membrane;CC:integral component of membrane;CC:plasmodesma;	------	------	------	------	XP_003554461.1	NDR1/HIN1-like protein 10 [Glycine max]	sp|Q9SJ52|NHL10_ARATH;	NDR1/HIN1-like protein 10 OS=Arabidopsis thaliana OX=3702 GN=NHL10 PE=2 SV=1;
Glyma.19G086500.Wm82.a4.v1		(1 of 21) PTHR31238//PTHR31238:SF42 - FAMILY NOT NAMED // GERMIN-LIKE PROTEIN SUBFAMILY 1 MEMBER 10-RELATED	0.323	-1.62916	3.90488075336E-8	3.63788113433E-6	yes	down	1.41	2.73	1.44	2.05	5.32	4.9	5.43	7.45	1.9075	5.775	GO:0048046;GO:0005618;GO:0005576;GO:0030145;GO:004573	CC:apoplast;CC:cell wall;CC:extracellular region;MF:manganese ion binding;MF:nutrient reservoir activity;	------	------	------	------	XP_003553912.1	germin-like protein subfamily 1 member 20 [Glycine max]	sp|P92996|GL120_ARATH;	Germin-like protein subfamily 1 member 20 OS=Arabidopsis thaliana OX=3702 GN=GLP5A PE=1 SV=1;
Glyma.11G157100.Wm82.a4.v1		(1 of 7) PTHR10891//PTHR10891:SF590 - EF-HAND CALCIUM-BINDING DOMAIN CONTAINING PROTEIN // SUBFAMILY NOT NAMED	0.463	-1.11006	4.11431520463E-8	3.80649996339E-6	yes	down	9.37	16.1	19.76	18.18	32.33	28.38	42.55	40.02	15.8525	35.82	GO:000550	MF:calcium ion binding;	K13448	CML	map04626	Plant-pathogen interaction	XP_025980215.1	putative calcium-binding protein CML19 [Glycine max]	sp|Q2QYW1|CML25_ORYSJ;	Probable calcium-binding protein CML25/26 OS=Oryza sativa subsp. japonica OX=39947 GN=CML25 PE=3 SV=1;
Glyma.05G187200.Wm82.a4.v1		-	0.374	-1.41697	5.23231746246E-8	4.76401911724E-6	yes	down	7.96	11.73	20.81	16.19	37.83	28.65	40.89	42.93	14.1725	37.575	------	------	------	------	------	------	KHN34037.1	hypothetical protein glysoja_030491 [Glycine soja]	------	------
Glyma.08G044400.Wm82.a4.v1		(1 of 4) PTHR31713//PTHR31713:SF15 - FAMILY NOT NAMED // PROTEIN SAR DEFICIENT 1	0.441	-1.18193	5.60568103678E-8	5.046746876E-6	yes	down	22.4	27.72	47.25	52.64	85.56	76.32	89.78	90.69	37.5025	85.5875	GO:0080142;GO:0006950;GO:0005634;GO:0043565;GO:0003700;GO:000551	BP:regulation of salicylic acid biosynthetic process;BP:response to stress;CC:nucleus;MF:sequence-specific DNA binding;MF:transcription factor activity, sequence-specific DNA binding;MF:calmodulin binding;	------	------	------	------	XP_003530806.1	protein SAR DEFICIENT 1 [Glycine max]	sp|Q9C9T2|SARD1_ARATH;	Protein SAR DEFICIENT 1 OS=Arabidopsis thaliana OX=3702 GN=SARD1 PE=1 SV=1;
Glyma.13G095700.Wm82.a4.v1		(1 of 65) PF05553 - Cotton fibre expressed protein (DUF761)	0.28	-1.83506	7.20530590493E-8	6.30315137256E-6	yes	down	0.91	2.61	2.91	2.14	6.08	6.67	8.88	8	2.1425	7.4075	GO:0071456;GO:001602	BP:cellular response to hypoxia;CC:integral component of membrane;	------	------	------	------	XP_003542068.1	uncharacterized protein LOC100814899 [Glycine max]	------	------
Glyma.18G202600.Wm82.a4.v1		(1 of 5) 1.14.99.33 - Delta(12)-fatty acid dehydrogenase / Linoleate Delta-12-fatty acid acetylenase (desaturase)	0.437	-1.19542	7.31407473913E-8	6.38439223914E-6	yes	down	5.84	10.53	12.36	14.25	20.28	22.15	27.84	24.89	10.745	23.79	GO:0006636;GO:0055114;GO:0006629;GO:0031969;GO:0009507;GO:0016021;GO:001671	BP:unsaturated fatty acid biosynthetic process;BP:oxidation-reduction process;BP:lipid metabolic process;CC:chloroplast membrane;CC:chloroplast;CC:integral component of membrane;MF:oxidoreductase activity, acting on paired donors, with oxidation of a pair of donors resulting in the reduction of molecular oxygen to two molecules of water;	K10257	FAD3, FAD7, FAD8, desB	------	------	NP_001237838.2	omega-3 fatty acid desaturase [Glycine max]	sp|P48621|FAD3C_SOYBN;	Omega-3 fatty acid desaturase, chloroplastic OS=Glycine max OX=3847 GN=FAD7 PE=2 SV=1;
Glyma.11G171500.Wm82.a4.v1		-	5.319	2.41124	7.49358061479E-8	6.52689246043E-6	yes	up	2.62	3.55	4.3	2.93	0.44	1.27	0.52	0.17	3.35	0.6	------	------	------	------	------	------	ACU14835.1	unknown, partial [Glycine max]	------	------
Glyma.06G171150.Wm82.a4.v1		(1 of 7) PTHR10891//PTHR10891:SF590 - EF-HAND CALCIUM-BINDING DOMAIN CONTAINING PROTEIN // SUBFAMILY NOT NAMED	0.429	-1.22011	7.57843543846E-8	6.5865133801E-6	yes	down	6.14	6.73	11.02	8.1	15.22	14.01	23.02	21.65	7.9975	18.475	GO:0016021;GO:000550	CC:integral component of membrane;MF:calcium ion binding;	K13448	CML	map04626	Plant-pathogen interaction	KRH54197.1	hypothetical protein GLYMA_06G171100 [Glycine max]	------	------
Glyma.20G155100.Wm82.a4.v1		(1 of 4) PTHR31839//PTHR31839:SF8 - FAMILY NOT NAMED // DEHYDRATION-RESPONSIVE ELEMENT-BINDING PROTEIN 1A-RELATED	0.277	-1.84964	7.63104821349E-8	6.61791531137E-6	yes	down	0.73	1.48	1.62	0.6	3.8	3.01	4.46	4.31	1.1075	3.895	GO:0006355;GO:0005634;GO:0003700;GO:000367	BP:regulation of transcription, DNA-templated;CC:nucleus;MF:transcription factor activity, sequence-specific DNA binding;MF:DNA binding;	------	------	------	------	NP_001235037.2	dehydration-responsive element binding protein 7 [Glycine max]	sp|Q9FJ93|DRE1D_ARATH;	Dehydration-responsive element-binding protein 1D OS=Arabidopsis thaliana OX=3702 GN=DREB1D PE=2 SV=1;
Glyma.17G089500.Wm82.a4.v1		(1 of 25) PF07816 - Protein of unknown function (DUF1645) (DUF1645)	0.493	-1.01897	7.6959645066E-8	6.65982894038E-6	yes	down	2.93	5.16	3.48	4.4	8.32	6.8	7.61	8.98	3.9925	7.9275	------	------	------	------	------	------	XP_006600646.1	uncharacterized protein LOC102660523 [Glycine max]	------	------
Glyma.08G339300.Wm82.a4.v1		-	0.24	-2.05779	8.21680458492E-8	7.08002906649E-6	yes	down	4.69	3.45	7.68	16.51	34.79	36.65	23.71	39.76	8.0825	33.7275	GO:001602	CC:integral component of membrane;	------	------	------	------	KRH46519.1	hypothetical protein GLYMA_08G339300 [Glycine max]	------	------
Glyma.12G033800.Wm82.a4.v1		(1 of 155) K14488 - SAUR family protein (SAUR)	0.313	-1.67689	9.12715683835E-8	7.73170313355E-6	yes	down	0.8	1.27	1.4	0.98	3.55	2.76	3.59	4.04	1.1125	3.485	GO:000973	BP:response to auxin;	K14488	SAUR	map04075	Plant hormone signal transduction	XP_003540900.2	auxin-responsive protein SAUR21 [Glycine max]	sp|P33080|AX10A_SOYBN;	Auxin-induced protein X10A OS=Glycine max OX=3847 PE=2 SV=1;
Glyma.01G183300.Wm82.a4.v1		(1 of 20) PTHR23155//PTHR23155:SF543 - LEUCINE-RICH REPEAT-CONTAINING PROTEIN // SUBFAMILY NOT NAMED	0.482	-1.05365	9.53934573303E-8	8.01324998365E-6	yes	down	10.06	19.6	23.01	18.97	35.46	34.19	42.96	37.59	17.91	37.55	GO:004353	MF:ADP binding;	------	------	------	------	XP_006573620.1	probable disease resistance protein At5g66900 [Glycine max]	sp|Q9FKZ1|DRL42_ARATH;	Probable disease resistance protein At5g66900 OS=Arabidopsis thaliana OX=3702 GN=At5g66900 PE=3 SV=1;
Glyma.07G190100.Wm82.a4.v1		-	0.492	-1.02288	9.69514019032E-8	8.12711824764E-6	yes	down	32.96	45.5	58.64	56.41	75.56	85.06	121.79	102.05	48.3775	96.115	------	------	------	------	------	------	RZC03618.1	F-box protein isoform B, partial [Glycine soja]	sp|Q8GX77|FB316_ARATH;	F-box protein At1g61340 OS=Arabidopsis thaliana OX=3702 GN=At1g61340 PE=2 SV=1;
Glyma.10G253100.Wm82.a4.v1		(1 of 29) PTHR27002//PTHR27002:SF122 - FAMILY NOT NAMED // CYSTEINE-RICH RECEPTOR-LIKE PROTEIN KINASE 28-RELATED	0.202	-2.31112	9.91193964669E-8	8.2915440132E-6	yes	down	0.19	0.57	1.08	1.26	3.37	2.44	4.2	4.79	0.775	3.7	GO:0006468;GO:0016021;GO:0005886;GO:0004672;GO:0004674;GO:000552	BP:protein phosphorylation;CC:integral component of membrane;CC:plasma membrane;MF:protein kinase activity;MF:protein serine/threonine kinase activity;MF:ATP binding;	------	------	------	------	XP_006589610.1	cysteine-rich receptor-like protein kinase 26 isoform X1 [Glycine max]	sp|Q9T0J1|CRK26_ARATH;	Cysteine-rich receptor-like protein kinase 26 OS=Arabidopsis thaliana OX=3702 GN=CRK26 PE=2 SV=1;
Glyma.19G255300.Wm82.a4.v1		(1 of 8) PTHR10217//PTHR10217:SF465 - VOLTAGE AND LIGAND GATED POTASSIUM CHANNEL // CYCLIC NUCLEOTIDE-GATED ION CHANNEL 11-RELATED	0.406	-1.30078	1.06911040899E-7	8.88778266094E-6	yes	down	5.41	5.54	8.85	14.01	18.4	20.09	22.78	20.7	8.4525	20.4925	GO:0006811;GO:0055085;GO:0016020;GO:0016021;GO:000521	BP:ion transport;BP:transmembrane transport;CC:membrane;CC:integral component of membrane;MF:ion channel activity;	K05391	CNGC	map04626	Plant-pathogen interaction	XP_006604904.1	cyclic nucleotide-gated ion channel 1 isoform X1 [Glycine max]	sp|Q9LD40|CNG13_ARATH;	Putative cyclic nucleotide-gated ion channel 13 OS=Arabidopsis thaliana OX=3702 GN=CNGC13 PE=3 SV=2;
Glyma.12G198000.Wm82.a4.v1		(1 of 2) PF00954//PF01453//PF07714//PF13947 - S-locus glycoprotein domain (S_locus_glycop) // D-mannose binding lectin (B_lectin) // Protein tyrosine kinase (Pkinase_Tyr) // Wall-associated receptor kinase galacturonan-binding (GUB_WAK_bind)	0.481	-1.05544	1.07986688763E-7	8.94018456476E-6	yes	down	1.34	2.31	2.02	2.64	3.77	4.44	3.87	4.83	2.0775	4.2275	GO:0006468;GO:0048544;GO:0016021;GO:0005886;GO:0030247;GO:0004674;GO:0004672;GO:000552	BP:protein phosphorylation;BP:recognition of pollen;CC:integral component of membrane;CC:plasma membrane;MF:polysaccharide binding;MF:protein serine/threonine kinase activity;MF:protein kinase activity;MF:ATP binding;	------	------	------	------	XP_006592827.1	G-type lectin S-receptor-like serine/threonine-protein kinase At4g03230 [Glycine max]	sp|Q9ZR08|Y4230_ARATH;	G-type lectin S-receptor-like serine/threonine-protein kinase At4g03230 OS=Arabidopsis thaliana OX=3702 GN=At4g03230 PE=3 SV=3;
Glyma.18G070100.Wm82.a4.v1		-	0.245	-2.03	1.18029460519E-7	9.70611770288E-6	yes	down	1.05	4.69	4.36	3.49	10.25	11.69	18.04	14.13	3.3975	13.5275	GO:001602	CC:integral component of membrane;	------	------	------	------	KRG98381.1	hypothetical protein GLYMA_18G070100 [Glycine max]	------	------
Glyma.02G219700.Wm82.a4.v1		(1 of 3) PTHR10992:SF840 - METHYLESTERASE 17-RELATED	2.708	1.43701	1.20895678466E-7	9.80671551003E-6	yes	up	3.22	5.28	4.16	4.56	0.99	2.02	1.62	1.66	4.305	1.5725	GO:0035560;GO:008003	MF:pheophoridase activity;MF:methyl indole-3-acetate esterase activity;	------	------	------	------	NP_001237523.2	putative methylesterase [Glycine max]	sp|Q9SG92|MES17_ARATH;	Methylesterase 17 OS=Arabidopsis thaliana OX=3702 GN=MES17 PE=1 SV=1;
Glyma.13G293200.Wm82.a4.v1		(1 of 4) PTHR24073//PTHR24073:SF553 - FAMILY NOT NAMED // RAS-RELATED PROTEIN RABA1G	0.457	-1.12847	1.26893054582E-7	1.02185583145E-5	yes	down	18.54	31.73	33.37	36.96	50.95	54.54	83.08	72.11	30.15	65.17	GO:0006886;GO:0032482;GO:0012505;GO:0005768;GO:0003924;GO:000552	BP:intracellular protein transport;BP:Rab protein signal transduction;CC:endomembrane system;CC:endosome;MF:GTPase activity;MF:GTP binding;	K07904	RAB11A	map04144	Endocytosis	XP_003543316.1	ras-related protein RABA1f [Glycine max]	sp|Q9FJH0|RAA1F_ARATH;	Ras-related protein RABA1f OS=Arabidopsis thaliana OX=3702 GN=RABA1F PE=2 SV=1;
Glyma.13G046700.Wm82.a4.v1		(1 of 2) PTHR22936//PTHR22936:SF4 - RHOMBOID-RELATED // RHOMBOID FAMILY PROTEIN	2.894	1.53331	1.2774625632E-7	1.02587908601E-5	yes	up	1.9	1.28	1.57	1.09	0.4	0.48	0.45	0.56	1.46	0.4725	GO:0006508;GO:0016021;GO:000425	BP:proteolysis;CC:integral component of membrane;MF:serine-type endopeptidase activity;	------	------	------	------	XP_003541279.1	RHOMBOID-like protein 9, chloroplastic [Glycine max]	sp|Q9FFX0|RBL9_ARATH;	RHOMBOID-like protein 9, chloroplastic OS=Arabidopsis thaliana OX=3702 GN=RBL9 PE=2 SV=1;
Glyma.08G135200.Wm82.a4.v1		(1 of 2) PTHR23335//PTHR23335:SF0 - CALMODULIN-BINDING TRANSCRIPTION ACTIVATOR CAMTA // CALMODULIN-BINDING TRANSCRIPTION ACTIVATOR, ISOFORM F	0.496	-1.01296	1.32922609213E-7	1.06108181466E-5	yes	down	3.12	3.04	3	4.42	4.87	6.16	8.12	8.25	3.395	6.85	GO:0045944;GO:0005634;GO:0043565;GO:0005515;GO:000367	BP:positive regulation of transcription from RNA polymerase II promoter;CC:nucleus;MF:sequence-specific DNA binding;MF:protein binding;MF:DNA binding;	K21596	CAMTA	------	------	XP_006585272.1	calmodulin-binding transcription activator 3 isoform X1 [Glycine max]	sp|Q8GSA7|CMTA3_ARATH;	Calmodulin-binding transcription activator 3 OS=Arabidopsis thaliana OX=3702 GN=CAMTA3 PE=1 SV=1;
Glyma.03G250900.Wm82.a4.v1		(1 of 25) PF04852 - Protein of unknown function (DUF640) (DUF640)	4.147	2.05211	1.38661684689E-7	1.10251141095E-5	yes	up	1.04	2.11	1.09	1.01	0.35	0.36	0.35	0.14	1.3125	0.3	GO:0009299;GO:0009416;GO:000563	BP:mRNA transcription;BP:response to light stimulus;CC:nucleus;	------	------	------	------	XP_003520849.1	protein LIGHT-DEPENDENT SHORT HYPOCOTYLS 1 [Glycine max]	sp|Q9M836|LSH2_ARATH;	Protein LIGHT-DEPENDENT SHORT HYPOCOTYLS 2 OS=Arabidopsis thaliana OX=3702 GN=LSH2 PE=1 SV=1;
Glyma.18G195200.Wm82.a4.v1		(1 of 120) PF00560//PF08263//PF13855 - Leucine Rich Repeat (LRR_1) // Leucine rich repeat N-terminal domain (LRRNT_2) // Leucine rich repeat (LRR_8)	0.23	-2.1185	1.38984750355E-7	1.10289618202E-5	yes	down	0.2	0.17	0.52	0.78	1.94	1.29	1.42	2.28	0.4175	1.7325	GO:0016021;GO:0016301;GO:000551	CC:integral component of membrane;MF:kinase activity;MF:protein binding;	------	------	------	------	XP_014625672.1	disease resistance protein isoform X1 [Glycine max]	sp|Q9C6A6|RLP13_ARATH;	Receptor-like protein 13 OS=Arabidopsis thaliana OX=3702 GN=RLP13 PE=3 SV=1;
Glyma.09G206200.Wm82.a4.v1		(1 of 3) PTHR10641//PTHR10641:SF579 - MYB-LIKE DNA-BINDING PROTEIN MYB // MYB DOMAIN PROTEIN 9	0.47	-1.09016	1.41696545619E-7	1.12219751405E-5	yes	down	3.81	6.27	4.89	7.12	11.21	12.88	8.9	14.54	5.5225	11.8825	GO:0030154;GO:0005634;GO:0043565;GO:0044212;GO:0003700;GO:000367	BP:cell differentiation;CC:nucleus;MF:sequence-specific DNA binding;MF:transcription regulatory region DNA binding;MF:transcription factor activity, sequence-specific DNA binding;MF:DNA binding;	K09422	MYBP	------	------	XP_003533439.1	transcription factor MYB41 [Glycine max]	sp|Q8GWP0|MYB39_ARATH;	Transcription factor MYB39 OS=Arabidopsis thaliana OX=3702 GN=MYB39 PE=2 SV=1;
Glyma.19G003300.Wm82.a4.v1		(1 of 3) PTHR11122:SF21 - ALDOSE 1-EPIMERASE FAMILY PROTEIN-RELATED	2.549	1.34994	1.42877325454E-7	1.1271027994E-5	yes	up	12.31	9.03	6.73	9.47	3	5.47	4.2	2.5	9.385	3.7925	GO:0005975;GO:0047938;GO:0016853;GO:003024	BP:carbohydrate metabolic process;MF:glucose-6-phosphate 1-epimerase activity;MF:isomerase activity;MF:carbohydrate binding;	K01792	E5.1.3.15	map00010	Glycolysis / Gluconeogenesis	XP_006603785.1	putative glucose-6-phosphate 1-epimerase isoform X1 [Glycine max]	sp|Q40784|AAPC_CENCI;	Putative glucose-6-phosphate 1-epimerase OS=Cenchrus ciliaris OX=35872 PE=2 SV=1;
Glyma.03G041000.Wm82.a4.v1		(1 of 12) PTHR31087:SF11 - PROTEIN LURP-ONE-RELATED 1-RELATED	0.293	-1.77272	1.43864025229E-7	1.13266121667E-5	yes	down	5.01	5.17	8.37	9.18	9.53	21.99	30.7	31.99	6.9325	23.5525	------	------	------	------	------	------	XP_003522135.1	protein LURP-one-related 15 [Glycine max]	sp|Q9LZX1|LOR15_ARATH;	Protein LURP-one-related 15 OS=Arabidopsis thaliana OX=3702 GN=At5g01750 PE=1 SV=1;
Glyma.02G034200.Wm82.a4.v1		(1 of 3) PTHR23315//PTHR23315:SF116 - BETA CATENIN-RELATED ARMADILLO REPEAT-CONTAINING // U-BOX DOMAIN-CONTAINING PROTEIN 18-RELATED	0.466	-1.10165	1.51769287792E-7	1.19023285405E-5	yes	down	4.83	7.86	10.64	10.49	16.24	16.76	19.15	19.35	8.455	17.875	GO:0016567;GO:0005737;GO:0005634;GO:0004842;GO:000551	BP:protein ubiquitination;CC:cytoplasm;CC:nucleus;MF:ubiquitin-protein transferase activity;MF:protein binding;	------	------	------	------	XP_003519816.2	U-box domain-containing protein 19 [Glycine max]	sp|O80742|PUB19_ARATH;	U-box domain-containing protein 19 OS=Arabidopsis thaliana OX=3702 GN=PUB19 PE=2 SV=1;
Glyma.03G201200.Wm82.a4.v1		(1 of 16) PTHR31415:SF4 - HARPIN-INDUCED PROTEIN-LIKE-RELATED	0.4	-1.32117	1.53354642434E-7	1.19976986021E-5	yes	down	1.91	2.05	2.47	2.23	4.02	4.18	8.67	3.81	2.165	5.17	GO:0046658;GO:0016021;GO:000950	CC:anchored component of plasma membrane;CC:integral component of membrane;CC:plasmodesma;	------	------	------	------	XP_003520713.1	NDR1/HIN1-like protein 10 [Glycine max]	sp|Q9SJ52|NHL10_ARATH;	NDR1/HIN1-like protein 10 OS=Arabidopsis thaliana OX=3702 GN=NHL10 PE=2 SV=1;
Glyma.12G206700.Wm82.a4.v1		-	0.462	-1.11523	1.53582972168E-7	1.19976986021E-5	yes	down	29.23	43.51	58.31	61.16	101.63	104	100.72	114.57	48.0525	105.23	GO:001602	CC:integral component of membrane;	------	------	------	------	XP_003540380.1	uncharacterized protein LOC100791118 [Glycine max]	sp|O82275|TAX1_ARATH;	Signaling peptide TAXIMIN 1 OS=Arabidopsis thaliana OX=3702 GN=TAX1 PE=2 SV=2;
Glyma.03G038200.Wm82.a4.v1		(1 of 154) K00430 - peroxidase (E1.11.1.7)	0.29	-1.78693	1.63431091965E-7	1.27175361156E-5	yes	down	2.01	5.65	1.68	2.57	7.76	6.32	12.41	10.65	2.9775	9.285	GO:0006979;GO:0042744;GO:0055114;GO:0005576;GO:0020037;GO:0046872;GO:000460	BP:response to oxidative stress;BP:hydrogen peroxide catabolic process;BP:oxidation-reduction process;CC:extracellular region;MF:heme binding;MF:metal ion binding;MF:peroxidase activity;	K00430	E1.11.1.7	map00940	Phenylpropanoid biosynthesis	XP_028224324.1	peroxidase P7-like isoform X1 [Glycine soja]	sp|P22195|PER1_ARAHY;	Cationic peroxidase 1 OS=Arachis hypogaea OX=3818 GN=PNC1 PE=1 SV=2;
Glyma.16G137600.Wm82.a4.v1		(1 of 50) PTHR11017//PTHR11017:SF171 - LEUCINE-RICH REPEAT-CONTAINING PROTEIN // SUBFAMILY NOT NAMED	0.435	-1.1996	1.6773311922E-7	1.30270559691E-5	yes	down	1.41	2.02	1.29	2.63	3.05	4.2	4.59	4.75	1.8375	4.1475	GO:0007165;GO:0004526;GO:0043531;GO:000551	BP:signal transduction;MF:ribonuclease P activity;MF:ADP binding;MF:protein binding;	------	------	------	------	XP_003548883.2	TMV resistance protein N [Glycine max]	sp|Q40392|TMVRN_NICGU;	TMV resistance protein N OS=Nicotiana glutinosa OX=35889 GN=N PE=1 SV=1;
Glyma.15G192000.Wm82.a4.v1		(1 of 4) PTHR31747:SF3 - PROTEIN LSD1	0.473	-1.0805	1.68750927421E-7	1.30808030671E-5	yes	down	2.61	3.43	4.26	4.42	5.48	6.81	9.47	6.95	3.68	7.1775	GO:001602	CC:integral component of membrane;	------	------	------	------	XP_006597920.1	protein LSD1 isoform X1 [Glycine max]	sp|P94077|LSD1_ARATH;	Protein LSD1 OS=Arabidopsis thaliana OX=3702 GN=LSD1 PE=1 SV=1;
Glyma.03G052200.Wm82.a4.v1		(1 of 2) K06910 - uncharacterized protein (K06910)	0.293	-1.7701	1.72410110276E-7	1.33386958726E-5	yes	down	1.95	2.85	1.73	4.39	7.98	6.81	12.2	9.28	2.73	9.0675	------	------	------	------	------	------	XP_003520363.1	uncharacterized protein LOC100817666 [Glycine max]	sp|O26373|Y273_METTH;	UPF0098 protein MTH_273 OS=Methanothermobacter thermautotrophicus;
Glyma.03G050100.Wm82.a4.v1		(1 of 9) K00522 - ferritin heavy chain (FTH1)	2.69	1.42738	1.79249179314E-7	1.3814572547E-5	yes	up	4.97	4.52	8.51	7.78	2.13	3.45	2.13	1.53	6.445	2.31	GO:0006879;GO:0006880;GO:0006826;GO:0005737;GO:0005623;GO:0009507;GO:0004322;GO:0008198;GO:0008199;GO:000550	BP:cellular iron ion homeostasis;BP:intracellular sequestering of iron ion;BP:iron ion transport;CC:cytoplasm;CC:cell;CC:chloroplast;MF:ferroxidase activity;MF:ferrous iron binding;MF:ferric iron binding;MF:iron ion binding;	K00522	FTH1	------	------	NP_001341718.1	ferritin-2, chloroplastic [Glycine max]	sp|Q94IC4|FRI2_SOYBN;	Ferritin-2, chloroplastic OS=Glycine max OX=3847 PE=2 SV=1;
Glyma.13G221700.Wm82.a4.v1		-	0.346	-1.53247	1.85860375367E-7	1.42966506746E-5	yes	down	1.58	2.42	4.51	5.51	8.4	9.54	9.39	12.97	3.505	10.075	------	------	------	------	------	------	NP_001341114.1	uncharacterized protein LOC100800652 isoform 2 [Glycine max]	------	------
Glyma.13G028100.Wm82.a4.v1		(1 of 36) PTHR11017//PTHR11017:SF162 - LEUCINE-RICH REPEAT-CONTAINING PROTEIN // SUBFAMILY NOT NAMED	0.47	-1.08828	1.94593819037E-7	1.48546114368E-5	yes	down	1.95	2.19	3.83	2.68	4.23	5.63	5.04	6.38	2.6625	5.32	GO:0007165;GO:0043531;GO:000551	BP:signal transduction;MF:ADP binding;MF:protein binding;	------	------	------	------	XP_006593899.1	disease resistance protein TAO1 [Glycine max]	sp|Q40392|TMVRN_NICGU;	TMV resistance protein N OS=Nicotiana glutinosa OX=35889 GN=N PE=1 SV=1;
Glyma.07G047900.Wm82.a4.v1		(1 of 10) PTHR31989//PTHR31989:SF5 - FAMILY NOT NAMED // F11O4.3-RELATED	0.493	-1.02064	2.00888357523E-7	1.52193777729E-5	yes	down	1.67	2.63	2.47	2.61	4.82	4.36	3.87	5.17	2.345	4.555	GO:0006355;GO:0016021;GO:0005634;GO:000367	BP:regulation of transcription, DNA-templated;CC:integral component of membrane;CC:nucleus;MF:DNA binding;	------	------	------	------	XP_003529865.1	NAC domain-containing protein 69 [Glycine max]	sp|Q9SCK6|NAC62_ARATH;	NAC domain-containing protein 62 OS=Arabidopsis thaliana OX=3702 GN=NAC062 PE=1 SV=1;
Glyma.13G370100.Wm82.a4.v1		(1 of 8) PTHR31429:SF3 - WRKY TRANSCRIPTION FACTOR 40-RELATED	0.406	-1.30048	2.03827557055E-7	1.54129715601E-5	yes	down	2.94	5.31	5.25	4.56	11.88	10.22	14.63	6.91	4.515	10.91	GO:0006355;GO:0005634;GO:0003700;GO:004356	BP:regulation of transcription, DNA-templated;CC:nucleus;MF:transcription factor activity, sequence-specific DNA binding;MF:sequence-specific DNA binding;	------	------	------	------	XP_003543702.1	probable WRKY transcription factor 40 [Glycine max]	sp|Q9SAH7|WRK40_ARATH;	Probable WRKY transcription factor 40 OS=Arabidopsis thaliana OX=3702 GN=WRKY40 PE=1 SV=1;
Glyma.17G214900.Wm82.a4.v1		(1 of 73) 3.1.4.46 - Glycerophosphodiester phosphodiesterase / Glycerophosphoryl diester phosphodiesterase	0.373	-1.42147	2.20086997864E-7	1.63650985653E-5	yes	down	1.34	1.78	2.72	3.34	4.56	5.63	6.91	6.89	2.295	5.9975	GO:0006468;GO:0016021;GO:0030247;GO:0005524;GO:000467	BP:protein phosphorylation;CC:integral component of membrane;MF:polysaccharide binding;MF:ATP binding;MF:protein kinase activity;	------	------	------	------	XP_014625601.1	rust resistance kinase Lr10 isoform X1 [Glycine max]	sp|P93604|LRK10_WHEAT;	Rust resistance kinase Lr10 OS=Triticum aestivum OX=4565 GN=LRK10 PE=2 SV=1;
Glyma.13G068800.Wm82.a4.v1		(1 of 150) KOG0156 - Cytochrome P450 CYP2 subfamily	0.409	-1.28877	2.32050066427E-7	1.70963418665E-5	yes	down	2.95	3.85	5.78	5.65	6.8	10.21	14.23	13.49	4.5575	11.1825	GO:0098542;GO:0055114;GO:0016020;GO:0016021;GO:0004497;GO:0020037;GO:0016709;GO:0016705;GO:000550	BP:defense response to other organism;BP:oxidation-reduction process;CC:membrane;CC:integral component of membrane;MF:monooxygenase activity;MF:heme binding;MF:oxidoreductase activity, acting on paired donors, with incorporation or reduction of molecular oxygen, NA;MF:oxidoreductase activity, acting on paired donors, with incorporation or reduction of molecular oxygen;MF:iron ion binding;	K23136	CYP82C4	------	------	NP_001240972.1	cytochrome P450 82A3 [Glycine max]	sp|O49858|C82A3_SOYBN;	Cytochrome P450 82A3 OS=Glycine max OX=3847 GN=CYP82A3 PE=2 SV=1;
Glyma.13G151200.Wm82.a4.v1		(1 of 4) PTHR10015//PTHR10015:SF164 - HEAT SHOCK TRANSCRIPTION FACTOR // HEAT STRESS TRANSCRIPTION FACTOR A-3	0.377	-1.40882	2.42587731727E-7	1.77424866886E-5	yes	down	2.12	3.94	4.75	6.39	8.55	11.14	14.6	12.36	4.3	11.6625	GO:0061408;GO:0010200;GO:0043618;GO:0006355;GO:0009408;GO:0034605;GO:0005634;GO:0042025;GO:0043565;GO:0003700;GO:000097	BP:positive regulation of transcription from RNA polymerase II promoter in response to heat stress;BP:response to chitin;BP:regulation of transcription from RNA polymerase II promoter in response to stress;BP:regulation of transcription, DNA-templated;BP:response to heat;BP:cellular response to heat;CC:nucleus;CC:host cell nucleus;MF:sequence-specific DNA binding;MF:transcription factor activity,…	K09419	HSFF	------	------	XP_003541445.1	heat stress transcription factor A-3 [Glycine max]	sp|Q8GYY1|HSFA3_ARATH;	Heat stress transcription factor A-3 OS=Arabidopsis thaliana OX=3702 GN=HSFA3 PE=1 SV=2;
Glyma.18G293100.Wm82.a4.v1		(1 of 3) PTHR11206//PTHR11206:SF167 - MULTIDRUG RESISTANCE PROTEIN // SUBFAMILY NOT NAMED	0.336	-1.57418	2.46522339942E-7	1.79648121882E-5	yes	down	0.44	0.54	0.84	0.7	1.98	2	1.96	1.4	0.63	1.835	GO:0006855;GO:0055085;GO:0016021;GO:0016020;GO:0015297;GO:0015238;GO:0022857;GO:004291	BP:drug transmembrane transport;BP:transmembrane transport;CC:integral component of membrane;CC:membrane;MF:antiporter activity;MF:drug transmembrane transporter activity;MF:transmembrane transporter activity;MF:xenobiotic transporter activity;	K03327	TC.MATE, SLC47A, norM, mdtK, dinF	------	------	XP_006603046.1	protein DETOXIFICATION 14 [Glycine max]	sp|Q9C994|DTX14_ARATH;	Protein DETOXIFICATION 14 OS=Arabidopsis thaliana OX=3702 GN=DTX14 PE=1 SV=1;
Glyma.10G230600.Wm82.a4.v1		(1 of 17) PTHR22814//PTHR22814:SF129 - COPPER TRANSPORT PROTEIN ATOX1-RELATED // COPPER TRANSPORT FAMILY PROTEIN-RELATED	0.451	-1.14949	2.58472732817E-7	1.86662871237E-5	yes	down	33.91	48.89	67.79	82.99	110.39	122.07	140.79	144.01	58.395	129.315	GO:0030001;GO:004687	BP:metal ion transport;MF:metal ion binding;	------	------	------	------	NP_001238668.1	heavy-metal-associated domain-containing protein [Glycine max]	sp|O03982|HIP39_ARATH;	Heavy metal-associated isoprenylated plant protein 39 OS=Arabidopsis thaliana OX=3702 GN=HIPP39 PE=2 SV=1;
Glyma.01G083000.Wm82.a4.v1		(1 of 4) PTHR12161:SF23 - REGULATOR OF VPS4 ACTIVITY IN THE MVB PATHWAY PROTEIN	0.436	-1.19669	2.7429191232E-7	1.95277360911E-5	yes	down	4.06	4.12	6.07	8.15	9.1	13.35	14.59	13.64	5.6	12.67	GO:0015031;GO:0008104;GO:000697	BP:protein transport;BP:protein localization;BP:response to oxidative stress;	K19476	IST1	map04144	Endocytosis	NP_001239723.1	uncharacterized protein LOC100812818 [Glycine max]	sp|Q54I39|IST1L_DICDI;	IST1-like protein OS=Dictyostelium discoideum OX=44689 GN=DDB_G0289029 PE=3 SV=1;
Glyma.04G230500.Wm82.a4.v1		(1 of 24) PF00560//PF07714//PF08263//PF13855 - Leucine Rich Repeat (LRR_1) // Protein tyrosine kinase (Pkinase_Tyr) // Leucine rich repeat N-terminal domain (LRRNT_2) // Leucine rich repeat (LRR_8)	0.313	-1.67543	2.76339382781E-7	1.9638681835E-5	yes	down	0.2	0.32	0.21	0.31	0.73	0.62	0.78	1.12	0.26	0.8125	GO:0006468;GO:0016021;GO:0004674;GO:0005515;GO:0004672;GO:000552	BP:protein phosphorylation;CC:integral component of membrane;MF:protein serine/threonine kinase activity;MF:protein binding;MF:protein kinase activity;MF:ATP binding;	------	------	------	------	XP_028229897.1	probable LRR receptor-like serine/threonine-protein kinase At3g47570, partial [Glycine soja]	sp|Q9SD62|Y3471_ARATH;	Putative receptor-like protein kinase At3g47110 OS=Arabidopsis thaliana OX=3702 GN=At3g47110 PE=3 SV=1;
Glyma.U027000.Wm82.a4.v1		(1 of 17) PF07714//PF12819 - Protein tyrosine kinase (Pkinase_Tyr) // Carbohydrate-binding protein of the ER (Malectin_like)	0.413	-1.27615	2.80406546013E-7	1.98224719051E-5	yes	down	2.85	4.95	4.56	6.01	10.89	10.97	14.92	6.83	4.5925	10.9025	GO:0006468;GO:0046777;GO:0016021;GO:0009506;GO:0005886;GO:0004672;GO:0005524;GO:000471	BP:protein phosphorylation;BP:protein autophosphorylation;CC:integral component of membrane;CC:plasmodesma;CC:plasma membrane;MF:protein kinase activity;MF:ATP binding;MF:protein tyrosine kinase activity;	------	------	------	------	XP_014620765.1	receptor-like protein kinase FERONIA [Glycine max]	sp|Q9SCZ4|FERON_ARATH;	Receptor-like protein kinase FERONIA OS=Arabidopsis thaliana OX=3702 GN=FER PE=1 SV=1;
Glyma.10G009400.Wm82.a4.v1		(1 of 154) K00430 - peroxidase (E1.11.1.7)	0.334	-1.5833	2.81553070409E-7	1.98685420671E-5	yes	down	1.31	1.41	2.43	3.41	4.38	6.28	7.73	6.87	2.14	6.315	GO:0006979;GO:0042744;GO:0055114;GO:0009506;GO:0009505;GO:0005576;GO:0020037;GO:0046872;GO:000460	BP:response to oxidative stress;BP:hydrogen peroxide catabolic process;BP:oxidation-reduction process;CC:plasmodesma;CC:plant-type cell wall;CC:extracellular region;MF:heme binding;MF:metal ion binding;MF:peroxidase activity;	K00430	E1.11.1.7	map00940	Phenylpropanoid biosynthesis	XP_003535856.1	peroxidase 5 [Glycine max]	sp|A7QEU4|PER5_VITVI;	Peroxidase 5 OS=Vitis vinifera OX=29760 GN=GSVIVT00037159001 PE=1 SV=2;
Glyma.08G132300.Wm82.a4.v1		(1 of 4) PTHR12224//PTHR12224:SF2 - BETA-1,4-MANNOSYL-GLYCOPROTEIN BETA-1,4-N-ACETYLGLUCOSAMINYL-TRANSFERASE // SUBFAMILY NOT NAMED	0.491	-1.02591	2.90829405838E-7	2.04703012612E-5	yes	down	5.04	8.15	9.74	8.13	15.28	13.12	19.44	14.14	7.765	15.495	GO:0006487;GO:0006044;GO:0016021;GO:0016020;GO:0003830;GO:001675	BP:protein N-linked glycosylation;BP:N-acetylglucosamine metabolic process;CC:integral component of membrane;CC:membrane;MF:beta-1,4-mannosylglycoprotein 4-beta-N-acetylglucosaminyltransferase activity;MF:transferase activity, transferring glycosyl groups;	K00737	MGAT3	map00510	N-Glycan biosynthesis	NP_001304602.2	putative beta-1,4-mannosyl-glycoprotein 4-beta-N-acetylglucosaminyltransferase [Glycine max]	sp|Q02527|MGAT3_RAT;	Beta-1,4-mannosyl-glycoprotein 4-beta-N-acetylglucosaminyltransferase OS=Rattus norvegicus OX=10116 GN=Mgat3 PE=1 SV=2;
Glyma.11G153000.Wm82.a4.v1		(1 of 50) PTHR11017//PTHR11017:SF171 - LEUCINE-RICH REPEAT-CONTAINING PROTEIN // SUBFAMILY NOT NAMED	0.484	-1.04705	3.05113670025E-7	2.12954791716E-5	yes	down	3.25	3.33	5.1	6.15	8.72	7.87	9.39	10.31	4.4575	9.0725	GO:0007165;GO:0016021;GO:0016787;GO:0005515;GO:0043531;GO:000367	BP:signal transduction;CC:integral component of membrane;MF:hydrolase activity;MF:protein binding;MF:ADP binding;MF:DNA binding;	------	------	------	------	XP_006591167.1	TMV resistance protein N [Glycine max]	sp|Q40392|TMVRN_NICGU;	TMV resistance protein N OS=Nicotiana glutinosa OX=35889 GN=N PE=1 SV=1;
Glyma.14G044400.Wm82.a4.v1		(1 of 120) PF00560//PF08263//PF13855 - Leucine Rich Repeat (LRR_1) // Leucine rich repeat N-terminal domain (LRRNT_2) // Leucine rich repeat (LRR_8)	0.487	-1.03828	3.07952361125E-7	2.1405592727E-5	yes	down	1.98	3.64	3.64	2.67	5.5	6.19	7.25	5.05	2.9825	5.9975	GO:0016021;GO:000551	CC:integral component of membrane;MF:protein binding;	------	------	------	------	XP_006595811.1	receptor-like protein 7 [Glycine max]	sp|Q9C637|RLP6_ARATH;	Receptor-like protein 6 OS=Arabidopsis thaliana OX=3702 GN=RLP6 PE=3 SV=1;
Glyma.20G147900.Wm82.a4.v1		(1 of 14) 1.14.13.152 - Geraniol 8-hydroxylase / G10H	3.122	1.64236	3.08132209204E-7	2.1405592727E-5	yes	up	2.57	3.09	2	2.2	0.62	1.15	0.91	0.33	2.465	0.7525	GO:0055114;GO:0016021;GO:0016020;GO:0102811;GO:0004497;GO:0016705;GO:0020037;GO:0016709;GO:000550	BP:oxidation-reduction process;CC:integral component of membrane;CC:membrane;MF:geraniol 10-hydroxylase activity;MF:monooxygenase activity;MF:oxidoreductase activity, acting on paired donors, with incorporation or reduction of molecular oxygen;MF:heme binding;MF:oxidoreductase activity, acting on paired donors, with incorporation or reduction of molecular oxygen, NA;MF:iron ion binding;	------	------	------	------	XP_006606065.1	geraniol 8-hydroxylase [Glycine max]	sp|Q8VWZ7|C76B6_CATRO;	Geraniol 8-hydroxylase OS=Catharanthus roseus OX=4058 GN=CYP76B6 PE=1 SV=1;
Glyma.20G138700.Wm82.a4.v1		(1 of 29) PTHR27002//PTHR27002:SF122 - FAMILY NOT NAMED // CYSTEINE-RICH RECEPTOR-LIKE PROTEIN KINASE 28-RELATED	0.414	-1.27099	3.1167324134E-7	2.15769235509E-5	yes	down	1.05	1.71	1.99	1.88	3.7	3.34	2.54	5.34	1.6575	3.73	GO:0006468;GO:0016021;GO:0005886;GO:0004672;GO:0004674;GO:000552	BP:protein phosphorylation;CC:integral component of membrane;CC:plasma membrane;MF:protein kinase activity;MF:protein serine/threonine kinase activity;MF:ATP binding;	------	------	------	------	KRG91179.1	hypothetical protein GLYMA_20G138700 [Glycine max]	sp|Q8S9L6|CRK29_ARATH;	Cysteine-rich receptor-like protein kinase 29 OS=Arabidopsis thaliana OX=3702 GN=CRK29 PE=2 SV=1;
Glyma.11G171355.Wm82.a4.v1		(1 of 9) PTHR23155//PTHR23155:SF554 - LEUCINE-RICH REPEAT-CONTAINING PROTEIN // SUBFAMILY NOT NAMED	0.278	-1.84839	3.48073591203E-7	2.36827285623E-5	yes	down	0.13	0.07	0.2	0.34	0.68	0.62	0.51	0.78	0.185	0.6475	GO:0016787;GO:004353	MF:hydrolase activity;MF:ADP binding;	------	------	------	------	XP_006591044.1	uncharacterized protein LOC102667222 [Glycine max]	sp|Q9T048|DRL27_ARATH;	Disease resistance protein At4g27190 OS=Arabidopsis thaliana OX=3702 GN=At4g27190 PE=2 SV=1;
Glyma.18G141500.Wm82.a4.v1		(1 of 51) PF01657//PF07714 - Salt stress response/antifungal (Stress-antifung) // Protein tyrosine kinase (Pkinase_Tyr)	0.248	-2.01112	3.49742033961E-7	2.36827285623E-5	yes	down	0.57	0.96	1.07	2.17	2.58	3.54	7.6	5.16	1.1925	4.72	GO:0006468;GO:0016021;GO:0005524;GO:000467	BP:protein phosphorylation;CC:integral component of membrane;MF:ATP binding;MF:protein kinase activity;	------	------	------	------	XP_003551216.2	cysteine-rich receptor-like protein kinase 2 [Glycine max]	sp|Q9CAL3|CRK2_ARATH;	Cysteine-rich receptor-like protein kinase 2 OS=Arabidopsis thaliana OX=3702 GN=CRK2 PE=1 SV=1;
Glyma.20G112900.Wm82.a4.v1		(1 of 8) PTHR21576//PTHR21576:SF40 - UNCHARACTERIZED NODULIN-LIKE PROTEIN // SUBFAMILY NOT NAMED	0.469	-1.09113	3.57552583277E-7	2.41290905484E-5	yes	down	1.25	2.21	1.68	1.64	3.88	2.9	3.83	3.44	1.695	3.5125	GO:0016021;GO:002285	CC:integral component of membrane;MF:transmembrane transporter activity;	------	------	------	------	XP_003555885.1	protein NUCLEAR FUSION DEFECTIVE 4 [Glycine max]	------	------
Glyma.06G113100.Wm82.a4.v1		-	0.497	-1.00756	3.68666959673E-7	2.47129957125E-5	yes	down	5.61	5.75	6.98	7.81	9.43	14.36	14.06	14.39	6.5375	13.06	------	------	------	------	------	------	XP_003526632.1	uncharacterized protein At4g08330, chloroplastic [Glycine max]	sp|Q9STN5|Y4833_ARATH;	Uncharacterized protein At4g08330, chloroplastic OS=Arabidopsis thaliana OX=3702 GN=At4g08330 PE=1 SV=1;
Glyma.03G201500.Wm82.a4.v1		(1 of 16) PTHR31415:SF4 - HARPIN-INDUCED PROTEIN-LIKE-RELATED	0.428	-1.22346	4.00245146822E-7	2.66518132344E-5	yes	down	13.6	30.3	38.02	26.17	66.38	51.54	69.37	62.27	27.0225	62.39	GO:0046658;GO:0016021;GO:000950	CC:anchored component of plasma membrane;CC:integral component of membrane;CC:plasmodesma;	------	------	------	------	XP_003521493.1	NDR1/HIN1-like protein 10 [Glycine max]	sp|Q9SJ52|NHL10_ARATH;	NDR1/HIN1-like protein 10 OS=Arabidopsis thaliana OX=3702 GN=NHL10 PE=2 SV=1;
Glyma.14G177400.Wm82.a4.v1		-	0.129	-2.95175	4.15106120719E-7	2.74140724757E-5	yes	down	0.22	0.11	0.18	0.4	1.72	1.77	1.48	2.09	0.2275	1.765	------	------	------	------	------	------	XP_003544812.1	uncharacterized protein LOC100796251 [Glycine max]	------	------
Glyma.19G016600.Wm82.a4.v1		(1 of 5) PTHR24221//PTHR24221:SF141 - FAMILY NOT NAMED // ABC TRANSPORTER B FAMILY MEMBER 15-RELATED	2.305	1.2048	4.27320955137E-7	2.80821903627E-5	yes	up	3.48	3.39	3.98	4.95	1.56	2.64	1.41	1.13	3.95	1.685	GO:0006810;GO:0055085;GO:0016021;GO:0042626;GO:0016887;GO:000552	BP:transport;BP:transmembrane transport;CC:integral component of membrane;MF:ATPase activity, coupled to transmembrane movement of substances;MF:ATPase activity;MF:ATP binding;	K05658	ABCB1, CD243	map02010	ABC transporters	XP_028216997.1	ABC transporter B family member 15-like isoform X1 [Glycine soja]	sp|Q9LHD1|AB15B_ARATH;	ABC transporter B family member 15 OS=Arabidopsis thaliana OX=3702 GN=ABCB15 PE=3 SV=1;
Glyma.13G233300.Wm82.a4.v1		(1 of 5) PTHR18966//PTHR18966:SF233 - IONOTROPIC GLUTAMATE RECEPTOR // SUBFAMILY NOT NAMED	0.38	-1.39587	4.30718912159E-7	2.82580298897E-5	yes	down	0.52	1.21	0.98	1.11	2.46	1.87	2.36	3.05	0.955	2.435	GO:0005737;GO:0016021;GO:0016020;GO:0005886;GO:0000049;GO:0038023;GO:0051499;GO:0015276;GO:000497	CC:cytoplasm;CC:integral component of membrane;CC:membrane;CC:plasma membrane;MF:tRNA binding;MF:signaling receptor activity;MF:D-aminoacyl-tRNA deacylase activity;MF:ligand-gated ion channel activity;MF:ionotropic glutamate receptor activity;	------	------	------	------	XP_003541714.2	glutamate receptor 2.7-like isoform X1 [Glycine max]	sp|Q8LGN0|GLR27_ARATH;	Glutamate receptor 2.7 OS=Arabidopsis thaliana OX=3702 GN=GLR2.7 PE=2 SV=3;
Glyma.12G229000.Wm82.a4.v1		(1 of 1) PTHR23070//PTHR23070:SF21 - BCS1 AAA-TYPE ATPASE // SUBFAMILY NOT NAMED	0.428	-1.22345	4.31404187044E-7	2.82580298897E-5	yes	down	1.98	4.45	5.34	4.55	9.2	9.5	10.2	9.63	4.08	9.6325	GO:000552	MF:ATP binding;	K08900	BCS1	------	------	XP_006592932.1	AAA-ATPase At3g50940 [Glycine max]	sp|Q147F9|AATPC_ARATH;	AAA-ATPase At3g50940 OS=Arabidopsis thaliana OX=3702 GN=At3g50940 PE=2 SV=1;
Glyma.06G149600.Wm82.a4.v1		(1 of 131) PF00892 - EamA-like transporter family (EamA)	0.423	-1.24281	4.47455987541E-7	2.92141467768E-5	yes	down	1.92	3.71	2.34	3.87	5.51	6.56	8.3	6.98	2.96	6.8375	GO:0016021;GO:0016020;GO:0005886;GO:002285	CC:integral component of membrane;CC:membrane;CC:plasma membrane;MF:transmembrane transporter activity;	------	------	------	------	XP_003528034.1	WAT1-related protein At5g64700 isoform X1 [Glycine max]	sp|Q9FGG3|WTR45_ARATH;	WAT1-related protein At5g64700 OS=Arabidopsis thaliana OX=3702 GN=At5g64700 PE=2 SV=1;
Glyma.10G015000.Wm82.a4.v1		(1 of 65) PF05553 - Cotton fibre expressed protein (DUF761)	0.419	-1.2542	4.70367328561E-7	3.05609374494E-5	yes	down	15.84	19.24	34.36	21.83	43.43	40.87	73.85	58.2	22.8175	54.0875	------	------	------	------	------	------	XP_003535984.1	uncharacterized protein LOC100798105 [Glycine max]	------	------
Glyma.05G001500.Wm82.a4.v1		(1 of 80) PF14009 - Domain of unknown function (DUF4228) (DUF4228)	0.436	-1.19905	4.91981335149E-7	3.16578951126E-5	yes	down	8.36	19.1	20.76	20	35.45	37.02	37.79	44.74	17.055	38.75	------	------	------	------	------	------	XP_003525687.1	uncharacterized protein LOC100783889 [Glycine max]	------	------
Glyma.11G194600.Wm82.a4.v1		(1 of 4) PTHR22814:SF100 - HEAVY METAL TRANSPORT/DETOXIFICATION DOMAIN-CONTAINING PROTEIN-RELATED	0.464	-1.10774	5.29636405413E-7	3.35963516375E-5	yes	down	32.35	57.62	64.16	62.12	95.76	90.95	161.42	115.9	54.0625	116.007	GO:0030001;GO:0016021;GO:0016787;GO:004687	BP:metal ion transport;CC:integral component of membrane;MF:hydrolase activity;MF:metal ion binding;	------	------	------	------	XP_028191339.1	heavy metal-associated isoprenylated plant protein 3-like [Glycine soja]	sp|Q9FJH5|HIP3_ARATH;	Heavy metal-associated isoprenylated plant protein 3 OS=Arabidopsis thaliana OX=3702 GN=HIPP03 PE=1 SV=1;
Glyma.02G195300.Wm82.a4.v1		(1 of 6) PTHR19957:SF69 - SYNTAXIN-121-RELATED	0.422	-1.24443	5.32937933528E-7	3.37524555914E-5	yes	down	4.45	7.42	11.68	11.54	18.6	19.86	22.43	21.14	8.7725	20.5075	GO:0006887;GO:0016192;GO:0006886;GO:0006906;GO:0048278;GO:0016020;GO:0031201;GO:0012505;GO:0005886;GO:0016021;GO:0005515;GO:0000149;GO:000548	BP:exocytosis;BP:vesicle-mediated transport;BP:intracellular protein transport;BP:vesicle fusion;BP:vesicle docking;CC:membrane;CC:SNARE complex;CC:endomembrane system;CC:plasma membrane;CC:integral component of membrane;MF:protein binding;MF:SNARE binding;MF:SNAP receptor activity;	K08486	STX1B_2_3	map04130	SNARE interactions in vesicular transport	NP_001304356.2	syntaxin-121-like [Glycine max]	sp|Q9ZSD4|SY121_ARATH;	Syntaxin-121 OS=Arabidopsis thaliana OX=3702 GN=SYP121 PE=1 SV=1;
Glyma.02G013700.Wm82.a4.v1		(1 of 4) PTHR21493//PTHR21493:SF117 - CGI-141-RELATED/LIPASE CONTAINING PROTEIN // ALPHA/BETA-HYDROLASES SUPERFAMILY PROTEIN	0.46	-1.11972	5.44491873155E-7	3.43217930656E-5	yes	down	9.57	13.69	16.38	10.94	22.35	20.86	41.15	25.53	12.645	27.4725	GO:0006629;GO:0043161;GO:0005737;GO:0016021;GO:0019773;GO:0005634;GO:0016787;GO:000429	BP:lipid metabolic process;BP:proteasome-mediated ubiquitin-dependent protein catabolic process;CC:cytoplasm;CC:integral component of membrane;CC:proteasome core complex, alpha-subunit complex;CC:nucleus;MF:hydrolase activity;MF:threonine-type endopeptidase activity;	------	------	------	------	NP_001356267.1	alpha/beta-hydrolases superfamily protein [Glycine max]	sp|F4HXL0|PLIP2_ARATH;	Phospholipase A1 PLIP2, chloroplastic OS=Arabidopsis thaliana OX=3702 GN=PLIP2 PE=1 SV=1;
Glyma.02G100300.Wm82.a4.v1		(1 of 73) 3.1.4.46 - Glycerophosphodiester phosphodiesterase / Glycerophosphoryl diester phosphodiesterase	0.459	-1.12496	5.82168005392E-7	3.63542642621E-5	yes	down	4.1	6.97	9.88	9.6	14.71	17.9	16.13	16.97	7.6375	16.4275	GO:0006468;GO:0016021;GO:0030247;GO:0004674;GO:0004672;GO:000552	BP:protein phosphorylation;CC:integral component of membrane;MF:polysaccharide binding;MF:protein serine/threonine kinase activity;MF:protein kinase activity;MF:ATP binding;	------	------	------	------	NP_001238646.1	stress-induced receptor-like kinase precursor [Glycine max]	sp|P93604|LRK10_WHEAT;	Rust resistance kinase Lr10 OS=Triticum aestivum OX=4565 GN=LRK10 PE=2 SV=1;
Glyma.13G315300.Wm82.a4.v1		(1 of 4) PTHR31989//PTHR31989:SF4 - FAMILY NOT NAMED // NAC DOMAIN-CONTAINING PROTEIN 61-RELATED	0.269	-1.89476	6.22540184637E-7	3.85159569087E-5	yes	down	0.52	1.8	1.9	1.81	3.05	6.45	6.31	5.78	1.5075	5.3975	GO:0006355;GO:0005634;GO:000367	BP:regulation of transcription, DNA-templated;CC:nucleus;MF:DNA binding;	------	------	------	------	XP_006594927.1	NAC domain-containing protein 90 isoform X1 [Glycine max]	sp|Q9FMR3|NAC90_ARATH;	NAC domain-containing protein 90 OS=Arabidopsis thaliana OX=3702 GN=NAC090 PE=1 SV=1;
Glyma.11G085400.Wm82.a4.v1		(1 of 8) PTHR27001:SF32 - INTERLEUKIN-1 RECEPTOR-ASSOCIATED KINASE 4 PROTEIN-RELATED	0.286	-1.80723	6.4475699849E-7	3.9767938188E-5	yes	down	4.96	5.72	13.04	9.41	22.61	24.65	32.62	34.84	8.2825	28.68	GO:0006468;GO:0004674;GO:0005524;GO:000467	BP:protein phosphorylation;MF:protein serine/threonine kinase activity;MF:ATP binding;MF:protein kinase activity;	K04733	IRAK4	------	------	XP_006590747.1	probable serine/threonine-protein kinase PIX13 isoform X1 [Glycine max]	sp|Q9SII6|PIX13_ARATH;	Probable serine/threonine-protein kinase PIX13 OS=Arabidopsis thaliana OX=3702 GN=PIX13 PE=1 SV=2;
Glyma.15G040700.Wm82.a4.v1		(1 of 4) PTHR26374//PTHR26374:SF162 - FAMILY NOT NAMED // C2H2-TYPE ZINC FINGER FAMILY PROTEIN-RELATED	0.31	-1.68864	6.84285218614E-7	4.18205546164E-5	yes	down	2.22	6.17	9.25	5.83	18.78	13.13	19.61	23.1	5.8675	18.655	GO:000367	MF:nucleic acid binding;	------	------	------	------	XP_003547427.1	zinc finger protein ZAT12 [Glycine max]	sp|Q9SLD4|ZAT11_ARATH;	Zinc finger protein ZAT11 OS=Arabidopsis thaliana OX=3702 GN=ZAT11 PE=2 SV=1;
Glyma.10G184700.Wm82.a4.v1		(1 of 8) PF00280 - Potato inhibitor I family (potato_inhibit)	0.487	-1.03894	7.36163615764E-7	4.45839783768E-5	yes	down	16.94	30.88	20.75	30.42	50.15	44.81	58.46	49.4	24.7475	50.705	GO:0009611;GO:000486	BP:response to wounding;MF:serine-type endopeptidase inhibitor activity;	------	------	------	------	NP_001238694.1	putative protease inhibitor [Glycine max]	sp|P19873|ITH5_CUCMA;	Inhibitor of trypsin and hageman factor OS=Cucurbita maxima OX=3661 PE=1 SV=1;
Glyma.11G134800.Wm82.a4.v1		-	0.482	-1.05171	7.58219164317E-7	4.57816151952E-5	yes	down	1.97	2.1	1.6	1.58	4.39	3.63	3.33	3.59	1.8125	3.735	------	------	------	------	------	------	XP_003539068.1	uncharacterized protein LOC100787401 [Glycine max]	------	------
Glyma.06G111300.Wm82.a4.v1		(1 of 4) PTHR31985:SF37 - ETHYLENE-RESPONSIVE TRANSCRIPTION FACTOR ERF014	0.432	-1.21046	7.71244146125E-7	4.64981474465E-5	yes	down	1.71	1.51	2.76	1.99	4.55	3.68	3.95	6.14	1.9925	4.58	GO:0006355;GO:0005634;GO:0003700;GO:000367	BP:regulation of transcription, DNA-templated;CC:nucleus;MF:transcription factor activity, sequence-specific DNA binding;MF:DNA binding;	------	------	------	------	KRH64708.1	hypothetical protein GLYMA_04G251400 [Glycine max]	sp|Q9CAP4|ERF13_ARATH;	Ethylene-responsive transcription factor ERF013 OS=Arabidopsis thaliana OX=3702 GN=ERF013 PE=2 SV=1;
Glyma.10G265100.Wm82.a4.v1		-	0.475	-1.07444	8.73938826155E-7	5.21415537691E-5	yes	down	20.18	25.15	42.89	35.42	58.8	53.94	76.04	70.15	30.91	64.7325	GO:001602	CC:integral component of membrane;	------	------	------	------	NP_001239990.1	uncharacterized protein LOC100789312 [Glycine max]	------	------
Glyma.13G033000.Wm82.a4.v1		(1 of 11) PF00069//PF13947 - Protein kinase domain (Pkinase) // Wall-associated receptor kinase galacturonan-binding (GUB_WAK_bind)	0.386	-1.37362	8.93437543809E-7	5.30683397878E-5	yes	down	0.51	1.24	1.17	1.4	2.36	3.27	2.6	2.57	1.08	2.7	GO:0006468;GO:0016021;GO:0030247;GO:0004674;GO:0004714;GO:0004672;GO:000552	BP:protein phosphorylation;CC:integral component of membrane;MF:polysaccharide binding;MF:protein serine/threonine kinase activity;MF:transmembrane receptor protein tyrosine kinase activity;MF:protein kinase activity;MF:ATP binding;	------	------	------	------	NP_001238112.1	stress-induced receptor-like kinase precursor [Glycine max]	sp|P93604|LRK10_WHEAT;	Rust resistance kinase Lr10 OS=Triticum aestivum OX=4565 GN=LRK10 PE=2 SV=1;
Glyma.16G178400.Wm82.a4.v1		(1 of 17) PTHR22814//PTHR22814:SF129 - COPPER TRANSPORT PROTEIN ATOX1-RELATED // COPPER TRANSPORT FAMILY PROTEIN-RELATED	0.344	-1.53846	8.98690089847E-7	5.32228660437E-5	yes	down	2.84	6.64	7.85	6.01	12.68	10.98	22.56	19.23	5.835	16.3625	GO:0030001;GO:004687	BP:metal ion transport;MF:metal ion binding;	------	------	------	------	XP_014624018.1	heavy metal-associated isoprenylated plant protein 12 [Glycine max]	sp|O03982|HIP39_ARATH;	Heavy metal-associated isoprenylated plant protein 39 OS=Arabidopsis thaliana OX=3702 GN=HIPP39 PE=2 SV=1;
Glyma.08G145500.Wm82.a4.v1		-	0.289	-1.79186	9.07877718863E-7	5.3687796827E-5	yes	down	2.45	6.78	11.23	6.24	18.51	16.23	29.84	26.93	6.675	22.8775	------	------	------	------	------	------	KHN29141.1	hypothetical protein glysoja_008476 [Glycine soja]	------	------
Glyma.16G135200.Wm82.a4.v1		(1 of 50) PTHR11017//PTHR11017:SF171 - LEUCINE-RICH REPEAT-CONTAINING PROTEIN // SUBFAMILY NOT NAMED	0.273	-1.87041	9.17957578579E-7	5.41244502976E-5	yes	down	0.21	0.51	0.94	1.14	1.85	2.38	2.68	2.71	0.7	2.405	GO:0007165;GO:0004526;GO:0043531;GO:000551	BP:signal transduction;MF:ribonuclease P activity;MF:ADP binding;MF:protein binding;	------	------	------	------	XP_006599369.1	TMV resistance protein N isoform X1 [Glycine max]	sp|Q40392|TMVRN_NICGU;	TMV resistance protein N OS=Nicotiana glutinosa OX=35889 GN=N PE=1 SV=1;
Glyma.06G194600.Wm82.a4.v1		-	0.469	-1.09214	9.64415320482E-7	5.6697171835E-5	yes	down	5.74	5.32	6.12	6.75	15.91	10.03	11.33	12.62	5.9825	12.4725	GO:001602	CC:integral component of membrane;	------	------	------	------	KHN26251.1	hypothetical protein glysoja_032821 [Glycine soja]	------	------
Glyma.09G014700.Wm82.a4.v1		(1 of 8) PTHR23180:SF249 - ADP-RIBOSYLATION FACTOR GTPASE-ACTIVATING PROTEIN AGD11-RELATED	0.462	-1.11345	9.89243161347E-7	5.79869790622E-5	yes	down	3.76	8.25	9.08	8.83	14.55	14.8	17.85	17.45	7.48	16.1625	GO:000551	MF:protein binding;	------	------	------	------	XP_006586627.1	uncharacterized protein LOC100499880 isoform X1 [Glycine max]	sp|Q9FIK8|CAR11_ARATH;	Protein C2-DOMAIN ABA-RELATED 11 OS=Arabidopsis thaliana OX=3702 GN=CAR11 PE=1 SV=1;
Glyma.03G236300.Wm82.a4.v1		(1 of 4) PTHR11972:SF57 - RESPIRATORY BURST OXIDASE HOMOLOG PROTEIN B	0.303	-1.72381	1.04756139451E-6	6.10489588882E-5	yes	down	11.64	14.81	26.17	31.72	54.27	62	83.8	77.18	21.085	69.3125	GO:0055114;GO:0016021;GO:0005886;GO:0050664;GO:0016174;GO:0005509;GO:0004601;GO:001649	BP:oxidation-reduction process;CC:integral component of membrane;CC:plasma membrane;MF:oxidoreductase activity, acting on NA;MF:NA;MF:calcium ion binding;MF:peroxidase activity;MF:oxidoreductase activity;	K13447	RBOH	map04016;map04626	MAPK signaling pathway - plant;Plant-pathogen interaction	XP_003521697.1	respiratory burst oxidase homolog protein B [Glycine max]	sp|Q948T9|RBOHB_SOLTU;	Respiratory burst oxidase homolog protein B OS=Solanum tuberosum OX=4113 GN=RBOHB PE=1 SV=1;
Glyma.10G239400.Wm82.a4.v1		(1 of 4) PTHR31839//PTHR31839:SF8 - FAMILY NOT NAMED // DEHYDRATION-RESPONSIVE ELEMENT-BINDING PROTEIN 1A-RELATED	0.091	-3.46262	1.08206359586E-6	6.26956703674E-5	yes	down	0	0.15	0.87	0.3	3.2	1.36	4.24	5.16	0.33	3.49	GO:0006355;GO:0005634;GO:0003700;GO:000367	BP:regulation of transcription, DNA-templated;CC:nucleus;MF:transcription factor activity, sequence-specific DNA binding;MF:DNA binding;	------	------	------	------	XP_003536483.1	dehydration-responsive element-binding protein 1E [Glycine max]	sp|Q9FJ93|DRE1D_ARATH;	Dehydration-responsive element-binding protein 1D OS=Arabidopsis thaliana OX=3702 GN=DREB1D PE=2 SV=1;
Glyma.11G048300.Wm82.a4.v1		(1 of 28) K01537 - Ca2+-transporting ATPase (E3.6.3.8)	0.329	-1.60222	1.15782366127E-6	6.66047184398E-5	yes	down	4.95	6.58	7.41	12.91	19.51	23.31	32.88	29.46	7.9625	26.29	GO:0043231;GO:0016021;GO:0000166;GO:0019829;GO:0005516;GO:0005388;GO:0046872;GO:000552	CC:intracellular membrane-bounded organelle;CC:integral component of membrane;MF:nucleotide binding;MF:cation-transporting ATPase activity;MF:calmodulin binding;MF:calcium-transporting ATPase activity;MF:metal ion binding;MF:ATP binding;	K01537	ATP2C	------	------	XP_003539278.2	calcium-transporting ATPase 2, plasma membrane-type [Glycine max]	sp|O81108|ACA2_ARATH;	Calcium-transporting ATPase 2, plasma membrane-type OS=Arabidopsis thaliana OX=3702 GN=ACA2 PE=1 SV=1;
Glyma.08G176300.Wm82.a4.v1		(1 of 2) PTHR10543//PTHR10543:SF26 - BETA-CAROTENE DIOXYGENASE // 9-CIS-EPOXYCAROTENOID DIOXYGENASE NCED3, CHLOROPLASTIC-RELATED	0.486	-1.04083	1.16412498016E-6	6.68714024728E-5	yes	down	1.01	1.68	1.25	1.06	2.48	2.17	2.53	2.91	1.25	2.5225	GO:0009688;GO:0009535;GO:0046872;GO:0016702;GO:004554	BP:abscisic acid biosynthetic process;CC:chloroplast thylakoid membrane;MF:metal ion binding;MF:oxidoreductase activity, acting on single donors with incorporation of molecular oxygen, incorporation of two atoms of oxygen;MF:9-cis-epoxycarotenoid dioxygenase activity;	K09840	NCED	map00906	Carotenoid biosynthesis	XP_028244186.1	9-cis-epoxycarotenoid dioxygenase NCED1, chloroplastic-like [Glycine soja]	sp|Q9M6E8|NCED1_PHAVU;	9-cis-epoxycarotenoid dioxygenase NCED1, chloroplastic OS=Phaseolus vulgaris OX=3885 GN=NCED1 PE=2 SV=1;
Glyma.07G199800.Wm82.a4.v1		(1 of 2) PTHR33199//PTHR33199:SF8 - FAMILY NOT NAMED // MACPF DOMAIN-CONTAINING PROTEIN NSL1	0.219	-2.19197	1.20879863573E-6	6.92395030249E-5	yes	down	2.26	2.55	6.73	6.31	15.71	14.19	26.54	23.72	4.4625	20.04	GO:0009626;GO:0006955;GO:000588	BP:plant-type hypersensitive response;BP:immune response;CC:plasma membrane;	------	------	------	------	XP_003528464.1	MACPF domain-containing protein NSL1 [Glycine max]	sp|Q9SGN6|NSL1_ARATH;	MACPF domain-containing protein NSL1 OS=Arabidopsis thaliana OX=3702 GN=NSL1 PE=2 SV=1;
Glyma.03G135800.Wm82.a4.v1		(1 of 49) K09419 - heat shock transcription factor, other eukaryote (HSFF)	0.391	-1.35456	1.21991345399E-6	6.97766166926E-5	yes	down	2.25	1.56	1.05	1.58	4.72	3.08	4.24	4.59	1.61	4.1575	GO:0006355;GO:0005634;GO:0042025;GO:0003700;GO:004356	BP:regulation of transcription, DNA-templated;CC:nucleus;CC:host cell nucleus;MF:transcription factor activity, sequence-specific DNA binding;MF:sequence-specific DNA binding;	K09419	HSFF	------	------	NP_001340353.1	heat stress transcription factor 6 [Glycine max]	sp|O22230|HSFB3_ARATH;	Heat stress transcription factor B-3 OS=Arabidopsis thaliana OX=3702 GN=HSFB3 PE=1 SV=1;
Glyma.08G173800.Wm82.a4.v1		(1 of 2227) 2.7.11.1 - Non-specific serine/threonine protein kinase / Threonine-specific protein kinase	0.326	-1.6172	1.28049954401E-6	7.30339462936E-5	yes	down	0.53	1.27	1.48	1.34	3.72	2.23	3.49	4.34	1.155	3.445	GO:0006468;GO:0046777;GO:0005886;GO:0004672;GO:0004674;GO:0004714;GO:000552	BP:protein phosphorylation;BP:protein autophosphorylation;CC:plasma membrane;MF:protein kinase activity;MF:protein serine/threonine kinase activity;MF:transmembrane receptor protein tyrosine kinase activity;MF:ATP binding;	------	------	------	------	XP_014634540.1	cold-responsive protein kinase 1 [Glycine max]	sp|Q93YN1|CRPK1_ARATH;	Cold-responsive protein kinase 1 OS=Arabidopsis thaliana OX=3702 GN=CRPK1 PE=1 SV=1;
Glyma.11G124700.Wm82.a4.v1		-	0.473	-1.08089	1.4107765776E-6	7.94486843204E-5	yes	down	32.14	54.56	68.63	75.29	100.27	122.52	141.85	123.61	57.655	122.062	GO:0006952;GO:001602	BP:defense response;CC:integral component of membrane;	------	------	------	------	NP_001351534.1	uncharacterized protein LOC100500558 precursor [Glycine max]	------	------
Glyma.13G333400.Wm82.a4.v1		(1 of 4) PTHR26374//PTHR26374:SF162 - FAMILY NOT NAMED // C2H2-TYPE ZINC FINGER FAMILY PROTEIN-RELATED	0.346	-1.53047	1.49961074121E-6	8.37466899744E-5	yes	down	3.33	6.67	10.49	12.85	19.01	23.07	27.97	25.25	8.335	23.825	GO:000367	MF:nucleic acid binding;	------	------	------	------	XP_003543503.1	zinc finger protein ZAT12 [Glycine max]	sp|Q9SLD4|ZAT11_ARATH;	Zinc finger protein ZAT11 OS=Arabidopsis thaliana OX=3702 GN=ZAT11 PE=2 SV=1;
Glyma.05G136100.Wm82.a4.v1		(1 of 4) PTHR11999//PTHR11999:SF105 - GROUP II PYRIDOXAL-5-PHOSPHATE DECARBOXYLASE // SUBFAMILY NOT NAMED	0.189	-2.39992	1.50470735636E-6	8.39146034441E-5	yes	down	0.69	0.91	2.29	2.97	10.16	6.7	11.53	7.31	1.715	8.925	GO:0019752;GO:0006536;GO:0006538;GO:0005829;GO:0016831;GO:0004351;GO:003017	BP:carboxylic acid metabolic process;BP:glutamate metabolic process;BP:glutamate catabolic process;CC:cytosol;MF:carboxy-lyase activity;MF:glutamate decarboxylase activity;MF:pyridoxal phosphate binding;	K01580	E4.1.1.15, gadB, gadA, GAD	map00250;map00430;map00410;map00650	Alanine, aspartate and glutamate metabolism;Taurine and hypotaurine metabolism;beta-Alanine metabolism;Butanoate metabolism	NP_001241161.1	uncharacterized protein LOC100812201 [Glycine max]	sp|Q9ZPS3|DCE4_ARATH;	Glutamate decarboxylase 4 OS=Arabidopsis thaliana OX=3702 GN=GAD4 PE=1 SV=1;
Glyma.17G047700.Wm82.a4.v1		(1 of 8) PTHR33077:SF13 - PROTEIN TIFY 10A-RELATED	0.426	-1.23011	1.51445311626E-6	8.4107656953E-5	yes	down	5.54	5.64	6.86	6.4	10.28	9.79	21.93	10.94	6.11	13.235	GO:2000022;GO:0009611;GO:0031347;GO:000563	BP:regulation of jasmonic acid mediated signaling pathway;BP:response to wounding;BP:regulation of defense response;CC:nucleus;	K13464	JAZ	map04075	Plant hormone signal transduction	NP_001237073.2	CCT motif and tify domain-containing protein [Glycine max]	sp|Q9LMA8|TI10A_ARATH;	Protein TIFY 10A OS=Arabidopsis thaliana OX=3702 GN=TIFY10A PE=1 SV=1;
Glyma.06G264200.Wm82.a4.v1		(1 of 55) PTHR11017//PTHR11017:SF155 - LEUCINE-RICH REPEAT-CONTAINING PROTEIN // SUBFAMILY NOT NAMED	0.328	-1.60736	1.54949462621E-6	8.55802719754E-5	yes	down	0.62	0.93	1.8	2.32	3.9	4.67	4.14	4.15	1.4175	4.215	GO:0007165;GO:004353	BP:signal transduction;MF:ADP binding;	------	------	------	------	KRH55584.1	hypothetical protein GLYMA_06G264200 [Glycine max]	sp|Q9SZ66|DSC1_ARATH;	Disease resistance-like protein DSC1 OS=Arabidopsis thaliana OX=3702 GN=DSC1 PE=1 SV=1;
Glyma.03G016100.Wm82.a4.v1		(1 of 17) PTHR32246:SF20 - BON1-ASSOCIATED PROTEIN 1-RELATED	0.249	-2.00313	1.56893360984E-6	8.65348780715E-5	yes	down	0.52	1.75	3.07	3.64	9.59	7.09	9.37	9.01	2.245	8.765	GO:000551	MF:protein binding;	------	------	------	------	XP_006576358.1	uncharacterized protein LOC102669378 [Glycine max]	sp|Q58FX0|BAP2_ARATH;	BON1-associated protein 2 OS=Arabidopsis thaliana OX=3702 GN=BAP2 PE=1 SV=1;
Glyma.03G218900.Wm82.a4.v1		(1 of 80) PF14009 - Domain of unknown function (DUF4228) (DUF4228)	0.411	-1.28324	1.61191760678E-6	8.82992191884E-5	yes	down	1.84	3.81	3.18	2.25	5.01	6.24	9.07	6.07	2.77	6.5975	------	------	------	------	------	------	XP_028226301.1	uncharacterized protein LOC114407417 [Glycine soja]	------	------
Glyma.16G127700.Wm82.a4.v1		(1 of 4) PTHR24078//PTHR24078:SF222 - DNAJ HOMOLOG SUBFAMILY C MEMBER // SUBFAMILY NOT NAMED	0.422	-1.24402	1.64572143286E-6	8.97834955076E-5	yes	down	4.04	2.78	4.66	5.06	11.04	6.47	11	10.53	4.135	9.76	------	------	------	------	------	------	XP_003547933.1	chaperone protein dnaJ 11, chloroplastic [Glycine max]	sp|Q9FYB5|DNJ11_ARATH;	Chaperone protein dnaJ 11, chloroplastic OS=Arabidopsis thaliana OX=3702 GN=ATJ11 PE=1 SV=2;
Glyma.09G006700.Wm82.a4.v1		(1 of 17) PF14476 - Petal formation-expressed (Chloroplast_duf)	0.329	-1.60587	1.68057230916E-6	9.1066153751E-5	yes	down	0.59	0.93	0.81	0.24	1.66	1.78	2.09	2.25	0.6425	1.945	GO:001602	CC:integral component of membrane;	------	------	------	------	XP_003534720.2	probable F-box protein At4g22030 [Glycine max]	sp|O65451|FB333_ARATH;	Probable F-box protein At4g22030 OS=Arabidopsis thaliana OX=3702 GN=At4g22030 PE=4 SV=1;
Glyma.18G199000.Wm82.a4.v1		(1 of 78) PF00069//PF00560//PF08263//PF13855 - Protein kinase domain (Pkinase) // Leucine Rich Repeat (LRR_1) // Leucine rich repeat N-terminal domain (LRRNT_2) // Leucine rich repeat (LRR_8)	0.441	-1.18021	1.70391966887E-6	9.2206855073E-5	yes	down	0.79	1.52	1.3	1.69	2.16	3.58	2.85	3.19	1.325	2.945	GO:0009755;GO:0006468;GO:0016021;GO:0005886;GO:0005515;GO:0004672;GO:000552	BP:hormone-mediated signaling pathway;BP:protein phosphorylation;CC:integral component of membrane;CC:plasma membrane;MF:protein binding;MF:protein kinase activity;MF:ATP binding;	K04733	IRAK4	------	------	XP_003552234.2	MDIS1-interacting receptor like kinase 2 isoform X1 [Glycine max]	sp|Q8VZG8|MIK2_ARATH;	MDIS1-interacting receptor like kinase 2 OS=Arabidopsis thaliana OX=3702 GN=MIK2 PE=1 SV=3;
Glyma.04G121000.Wm82.a4.v1		(1 of 6) K13989 - Derlin-2/3 (DERL2_3)	0.308	-1.69857	1.72896661475E-6	9.33107479596E-5	yes	down	1.37	1.44	3.33	5.18	9.75	6.73	8.52	10.88	2.83	8.97	GO:0030968;GO:0030433;GO:0016021;GO:0000839;GO:0005789;GO:0030176;GO:1990381;GO:005178	BP:endoplasmic reticulum unfolded protein response;BP:ER-associated ubiquitin-dependent protein catabolic process;CC:integral component of membrane;CC:Hrd1p ubiquitin ligase ERAD-L complex;CC:endoplasmic reticulum membrane;CC:integral component of endoplasmic reticulum membrane;MF:ubiquitin-specific protease binding;MF:misfolded protein binding;	K13989	DERL2_3	map04141	Protein processing in endoplasmic reticulum	XP_003522846.1	derlin-1.1 isoform X2 [Glycine max]	sp|Q8VZU9|DERL1_ARATH;	Derlin-1 OS=Arabidopsis thaliana OX=3702 GN=DER1 PE=2 SV=1;
Glyma.16G218300.Wm82.a4.v1		(1 of 9) PTHR10217:SF475 - CYCLIC NUCLEOTIDE-GATED ION CHANNEL 19-RELATED	0.341	-1.5538	1.74199615407E-6	9.38877470795E-5	yes	down	0.28	0.13	0.3	0.44	0.77	0.97	0.81	0.82	0.2875	0.8425	GO:0006811;GO:0055085;GO:0016020;GO:0016021;GO:000521	BP:ion transport;BP:transmembrane transport;CC:membrane;CC:integral component of membrane;MF:ion channel activity;	K05391	CNGC	map04626	Plant-pathogen interaction	XP_003548318.1	probable cyclic nucleotide-gated ion channel 20, chloroplastic isoform X1 [Glycine max]	sp|Q9LD37|CNG20_ARATH;	Probable cyclic nucleotide-gated ion channel 20, chloroplastic OS=Arabidopsis thaliana OX=3702 GN=CNGC20 PE=2 SV=1;
Glyma.19G038600.Wm82.a4.v1		(1 of 2) PF00122//PF00689//PF00690//PF12710 - E1-E2 ATPase (E1-E2_ATPase) // Cation transporting ATPase, C-terminus (Cation_ATPase_C) // Cation transporter/ATPase, N-terminus (Cation_ATPase_N) // haloacid dehalogenase-like hydrolase (HAD)	0.494	-1.01752	1.86953257272E-6	0.000100089788523	yes	down	1.41	1.59	1.78	1.85	2.33	3.1	4.58	3.22	1.6575	3.3075	GO:0043231;GO:0016021;GO:0016787;GO:0000166;GO:0019829;GO:0005388;GO:0046872;GO:000552	CC:intracellular membrane-bounded organelle;CC:integral component of membrane;MF:hydrolase activity;MF:nucleotide binding;MF:cation-transporting ATPase activity;MF:calcium-transporting ATPase activity;MF:metal ion binding;MF:ATP binding;	K01537	ATP2C	------	------	XP_003554951.1	putative calcium-transporting ATPase 13, plasma membrane-type [Glycine max]	sp|Q9LIK7|ACA13_ARATH;	Putative calcium-transporting ATPase 13, plasma membrane-type OS=Arabidopsis thaliana OX=3702 GN=ACA13 PE=3 SV=1;
Glyma.10G253200.Wm82.a4.v1		(1 of 2) PTHR27002//PTHR27002:SF122//PTHR32099//PTHR32099:SF4 - FAMILY NOT NAMED // CYSTEINE-RICH RECEPTOR-LIKE PROTEIN KINASE 28-RELATED // CYSTEINE-RICH REPEAT SECRETORY PROTEIN // CYSTEINE-RICH REPEAT SECRETORY PROTEIN 1-RELATED	0.461	-1.11845	2.08467865043E-6	0.0001110160502	yes	down	1.7	1.88	1.14	2.5	3.51	4.25	2.94	4.82	1.805	3.88	GO:0006468;GO:0016021;GO:0005886;GO:0004672;GO:0004674;GO:0004714;GO:000552	BP:protein phosphorylation;CC:integral component of membrane;CC:plasma membrane;MF:protein kinase activity;MF:protein serine/threonine kinase activity;MF:transmembrane receptor protein tyrosine kinase activity;MF:ATP binding;	------	------	------	------	XP_003535666.1	cysteine-rich receptor-like protein kinase 26 [Glycine max]	sp|Q9T0J1|CRK26_ARATH;	Cysteine-rich receptor-like protein kinase 26 OS=Arabidopsis thaliana OX=3702 GN=CRK26 PE=2 SV=1;
Glyma.10G184600.Wm82.a4.v1		(1 of 8) PF00280 - Potato inhibitor I family (potato_inhibit)	0.464	-1.10735	2.23331991796E-6	0.000118148214316	yes	down	7.91	9.72	5.59	7.69	12.83	14.74	19.58	19.55	7.7275	16.675	GO:0009611;GO:000486	BP:response to wounding;MF:serine-type endopeptidase inhibitor activity;	------	------	------	------	NP_001351280.1	potato inhibitor I-like [Glycine max]	sp|P24076|BGIA_MOMCH;	Glu S.griseus protease inhibitor OS=Momordica charantia OX=3673 PE=1 SV=1;
Glyma.13G133000.Wm82.a4.v1		(1 of 12) PTHR26374//PTHR26374:SF198 - FAMILY NOT NAMED // ZINC FINGER PROTEIN ZAT11	0.469	-1.09334	2.28443596517E-6	0.000120534766504	yes	down	5.48	6.45	5.61	6.72	10.48	10.46	18.28	11.92	6.065	12.785	GO:0010200;GO:0048268;GO:0030136;GO:0005545;GO:0030276;GO:000367	BP:response to chitin;BP:clathrin coat assembly;CC:clathrin-coated vesicle;MF:1-phosphatidylinositol binding;MF:clathrin binding;MF:nucleic acid binding;	------	------	------	------	XP_003541393.1	zinc finger protein ZAT11 [Glycine max]	sp|Q681X4|ZAT5_ARATH;	Zinc finger protein ZAT5 OS=Arabidopsis thaliana OX=3702 GN=ZAT5 PE=2 SV=1;
Glyma.02G237300.Wm82.a4.v1		(1 of 9) PTHR27003//PTHR27003:SF36 - FAMILY NOT NAMED // LEUCINE-RICH REPEAT PROTEIN KINASE-LIKE PROTEIN	0.345	-1.53456	2.28978441925E-6	0.000120658417042	yes	down	5.26	3.53	9.21	2.95	4.09	4.57	3.79	5.33	5.2375	4.445	GO:0006468;GO:0016021;GO:0005886;GO:0004675;GO:0004674;GO:0005515;GO:0004672;GO:000552	BP:protein phosphorylation;CC:integral component of membrane;CC:plasma membrane;MF:transmembrane receptor protein serine/threonine kinase activity;MF:protein serine/threonine kinase activity;MF:protein binding;MF:protein kinase activity;MF:ATP binding;	------	------	------	------	XP_028215219.1	probable LRR receptor-like serine/threonine-protein kinase At1g06840 isoform X1 [Glycine soja]	sp|C0LGD7|Y1684_ARATH;	Probable LRR receptor-like serine/threonine-protein kinase At1g06840 OS=Arabidopsis thaliana OX=3702 GN=At1g06840 PE=1 SV=2;
Glyma.06G090900.Wm82.a4.v1		(1 of 1) PTHR22952//PTHR22952:SF199 - CAMP-RESPONSE ELEMENT BINDING PROTEIN-RELATED // SUBFAMILY NOT NAMED	0.412	-1.27842	2.41082750584E-6	0.000126208548686	yes	down	1.66	2.53	4.46	3.55	6.53	6.27	8.82	7.48	3.05	7.275	GO:0006351;GO:0016021;GO:0043565;GO:000419	BP:transcription, DNA-templated;CC:integral component of membrane;MF:sequence-specific DNA binding;MF:aspartic-type endopeptidase activity;	------	------	------	------	XP_006582492.1	transcription factor TGA2.3 [Glycine max]	sp|Q0JNL3|TGA23_ORYSJ;	Transcription factor TGA2.3 OS=Oryza sativa subsp. japonica OX=39947 GN=TGA2.3 PE=1 SV=1;
Glyma.17G214700.Wm82.a4.v1		(1 of 73) 3.1.4.46 - Glycerophosphodiester phosphodiesterase / Glycerophosphoryl diester phosphodiesterase	0.476	-1.07086	2.49627237491E-6	0.000129667302289	yes	down	2.45	5.49	5.2	5.75	10.25	10.18	8.51	9.9	4.7225	9.71	GO:0006468;GO:0016021;GO:0030247;GO:0005524;GO:000467	BP:protein phosphorylation;CC:integral component of membrane;MF:polysaccharide binding;MF:ATP binding;MF:protein kinase activity;	------	------	------	------	XP_006601167.2	rust resistance kinase Lr10 [Glycine max]	sp|P93604|LRK10_WHEAT;	Rust resistance kinase Lr10 OS=Triticum aestivum OX=4565 GN=LRK10 PE=2 SV=1;
Glyma.06G142000.Wm82.a4.v1		(1 of 176) PF03106 - WRKY DNA -binding domain (WRKY)	0.455	-1.13676	2.54030738528E-6	0.000131614145085	yes	down	13.7	19.7	30.35	37.81	59.31	51.09	50.93	66.56	25.39	56.9725	GO:0006355;GO:0005634;GO:0003700;GO:004356	BP:regulation of transcription, DNA-templated;CC:nucleus;MF:transcription factor activity, sequence-specific DNA binding;MF:sequence-specific DNA binding;	------	------	------	------	NP_001355645.1	WRKY transcription factor 76 [Glycine max]	sp|Q9LY00|WRK70_ARATH;	Probable WRKY transcription factor 70 OS=Arabidopsis thaliana OX=3702 GN=WRKY70 PE=1 SV=1;
Glyma.04G134200.Wm82.a4.v1		(1 of 74) PF05678 - VQ motif (VQ)	0.443	-1.17602	2.55249429876E-6	0.00013190515261	yes	down	1.45	1.9	1.31	2.33	3.13	4.9	3.88	3.53	1.7475	3.86	GO:005109	BP:positive regulation of sequence-specific DNA binding transcription factor activity;	------	------	------	------	XP_006578424.1	uncharacterized protein LOC102665525 [Glycine max]	------	------
Glyma.04G251400.Wm82.a4.v1		(1 of 4) PTHR31985:SF37 - ETHYLENE-RESPONSIVE TRANSCRIPTION FACTOR ERF014	0.481	-1.05708	2.8369932502E-6	0.000146043320481	yes	down	2.17	2.63	3.65	4.3	5.24	5.87	7.13	7.89	3.1875	6.5325	GO:0006355;GO:0005634;GO:0003700;GO:000367	BP:regulation of transcription, DNA-templated;CC:nucleus;MF:transcription factor activity, sequence-specific DNA binding;MF:DNA binding;	------	------	------	------	KRH64708.1	hypothetical protein GLYMA_04G251400 [Glycine max]	sp|Q9SFE4|ERF12_ARATH;	Ethylene-responsive transcription factor ERF012 OS=Arabidopsis thaliana OX=3702 GN=ERF012 PE=2 SV=1;
Glyma.07G108900.Wm82.a4.v1		(1 of 2) PTHR10071:SF172 - GATA TRANSCRIPTION FACTOR 2	0.484	-1.04766	2.90454268055E-6	0.000148757783485	yes	down	4.48	7.17	8.68	7.5	14.38	9.33	17.94	13.54	6.9575	13.7975	GO:0030154;GO:0006355;GO:0045893;GO:0005634;GO:0043565;GO:0003700;GO:000827	BP:cell differentiation;BP:regulation of transcription, DNA-templated;BP:positive regulation of transcription, DNA-templated;CC:nucleus;MF:sequence-specific DNA binding;MF:transcription factor activity, sequence-specific DNA binding;MF:zinc ion binding;	------	------	------	------	RZC02397.1	GATA transcription factor 2 [Glycine soja]	sp|O49743|GATA4_ARATH;	GATA transcription factor 4 OS=Arabidopsis thaliana OX=3702 GN=GATA4 PE=2 SV=1;
Glyma.20G205700.Wm82.a4.v1		(1 of 8) PF00280 - Potato inhibitor I family (potato_inhibit)	0.442	-1.17751	2.95501962398E-6	0.000150766077461	yes	down	4.65	3.59	4.3	5.56	9.97	7.16	12.83	10.92	4.525	10.22	GO:0009611;GO:000486	BP:response to wounding;MF:serine-type endopeptidase inhibitor activity;	------	------	------	------	XP_025983151.1	inhibitor of trypsin and hageman factor-like [Glycine max]	sp|P19873|ITH5_CUCMA;	Inhibitor of trypsin and hageman factor OS=Cucurbita maxima OX=3661 PE=1 SV=1;
Glyma.10G115300.Wm82.a4.v1		(1 of 32) 1.14.13.121 - Premnaspirodiene oxygenase / Hyoscymus muticus premnaspirodiene oxygenase	2.334	1.22252	2.97093240994E-6	0.000151385595249	yes	up	2.28	3.4	3.41	3.62	1.17	1.15	1.96	1.03	3.1775	1.3275	GO:0055114;GO:0016020;GO:0016021;GO:0004497;GO:0020037;GO:0016709;GO:0016705;GO:000550	BP:oxidation-reduction process;CC:membrane;CC:integral component of membrane;MF:monooxygenase activity;MF:heme binding;MF:oxidoreductase activity, acting on paired donors, with incorporation or reduction of molecular oxygen, NA;MF:oxidoreductase activity, acting on paired donors, with incorporation or reduction of molecular oxygen;MF:iron ion binding;	------	------	------	------	XP_003535172.1	cytochrome P450 71D8-like [Glycine max]	sp|O81974|C71D8_SOYBN;	Cytochrome P450 71D8 OS=Glycine max OX=3847 GN=CYP71D8 PE=2 SV=1;
Glyma.09G243600.Wm82.a4.v1		(1 of 78) PF00069//PF00560//PF08263//PF13855 - Protein kinase domain (Pkinase) // Leucine Rich Repeat (LRR_1) // Leucine rich repeat N-terminal domain (LRRNT_2) // Leucine rich repeat (LRR_8)	0.393	-1.34611	2.97494999844E-6	0.000151398184141	yes	down	0.4	0.66	0.29	0.49	0.85	1.23	1.4	1.07	0.46	1.1375	GO:0009755;GO:0006468;GO:0016021;GO:0005886;GO:0005515;GO:0004672;GO:000552	BP:hormone-mediated signaling pathway;BP:protein phosphorylation;CC:integral component of membrane;CC:plasma membrane;MF:protein binding;MF:protein kinase activity;MF:ATP binding;	------	------	------	------	XP_003533567.1	MDIS1-interacting receptor like kinase 2 [Glycine max]	sp|Q8VZG8|MIK2_ARATH;	MDIS1-interacting receptor like kinase 2 OS=Arabidopsis thaliana OX=3702 GN=MIK2 PE=1 SV=3;
Glyma.17G180100.Wm82.a4.v1		(1 of 20) PTHR23155//PTHR23155:SF543 - LEUCINE-RICH REPEAT-CONTAINING PROTEIN // SUBFAMILY NOT NAMED	0.304	-1.7175	3.04428437036E-6	0.00015453495616	yes	down	3.91	5.3	7.5	11.18	17.88	18.25	27.94	26.24	6.9725	22.5775	GO:004353	MF:ADP binding;	------	------	------	------	XP_006601011.1	probable disease resistance protein At5g66900 [Glycine max]	sp|Q9FKZ1|DRL42_ARATH;	Probable disease resistance protein At5g66900 OS=Arabidopsis thaliana OX=3702 GN=At5g66900 PE=3 SV=1;
Glyma.13G031600.Wm82.a4.v1		(1 of 6) PTHR22950//PTHR22950:SF205 - AMINO ACID TRANSPORTER // AMINO ACID PERMEASE 3-RELATED	0.342	-1.54742	3.20280280211E-6	0.000160953868477	yes	down	0.79	0.51	0.61	0.77	1.16	1.65	2.67	2.38	0.67	1.965	GO:0003333;GO:0016021;GO:0005886;GO:001517	BP:amino acid transmembrane transport;CC:integral component of membrane;CC:plasma membrane;MF:amino acid transmembrane transporter activity;	------	------	------	------	XP_003542145.1	amino acid permease 3 [Glycine max]	sp|Q39134|AAP3_ARATH;	Amino acid permease 3 OS=Arabidopsis thaliana OX=3702 GN=AAP3 PE=1 SV=2;
Glyma.06G125600.Wm82.a4.v1		(1 of 176) PF03106 - WRKY DNA -binding domain (WRKY)	0.229	-2.12939	3.36417223555E-6	0.000167180207641	yes	down	1.04	2.6	4.27	4.84	12.83	11.66	15.8	15.39	3.1875	13.92	GO:0006355;GO:0005634;GO:0003700;GO:0043565;GO:004421	BP:regulation of transcription, DNA-templated;CC:nucleus;MF:transcription factor activity, sequence-specific DNA binding;MF:sequence-specific DNA binding;MF:transcription regulatory region DNA binding;	------	------	------	------	NP_001304644.1	probable WRKY transcription factor 53 [Glycine max]	sp|Q9SUP6|WRK53_ARATH;	Probable WRKY transcription factor 53 OS=Arabidopsis thaliana OX=3702 GN=WRKY53 PE=1 SV=1;
Glyma.15G161600.Wm82.a4.v1		(1 of 63) K04733 - interleukin-1 receptor-associated kinase 4 (IRAK4)	0.418	-1.25699	3.37970421078E-6	0.000167537361945	yes	down	1.32	1.24	1.3	2.13	2.99	3.43	2.78	4.98	1.4975	3.545	GO:0006468;GO:0030001;GO:0016021;GO:0030246;GO:0019829;GO:0004674;GO:0004714;GO:0004672;GO:0046872;GO:000552	BP:protein phosphorylation;BP:metal ion transport;CC:integral component of membrane;MF:carbohydrate binding;MF:cation-transporting ATPase activity;MF:protein serine/threonine kinase activity;MF:transmembrane receptor protein tyrosine kinase activity;MF:protein kinase activity;MF:metal ion binding;MF:ATP binding;	------	------	------	------	XP_006597777.1	G-type lectin S-receptor-like serine/threonine-protein kinase At1g34300 isoform X1 [Glycine max]	sp|Q9XID3|Y1343_ARATH;	G-type lectin S-receptor-like serine/threonine-protein kinase At1g34300 OS=Arabidopsis thaliana OX=3702 GN=At1g34300 PE=1 SV=1;
Glyma.20G138500.Wm82.a4.v1		(1 of 29) PTHR27002//PTHR27002:SF122 - FAMILY NOT NAMED // CYSTEINE-RICH RECEPTOR-LIKE PROTEIN KINASE 28-RELATED	0.171	-2.55209	3.41066917956E-6	0.000168863871229	yes	down	0.06	0.25	0.3	0.06	0.54	0.81	1.47	0.95	0.1675	0.9425	GO:0006468;GO:0016021;GO:0005886;GO:0004672;GO:0004674;GO:000552	BP:protein phosphorylation;CC:integral component of membrane;CC:plasma membrane;MF:protein kinase activity;MF:protein serine/threonine kinase activity;MF:ATP binding;	------	------	------	------	XP_006606016.1	putative receptor-like protein kinase At4g00960 [Glycine max]	sp|Q8S9L6|CRK29_ARATH;	Cysteine-rich receptor-like protein kinase 29 OS=Arabidopsis thaliana OX=3702 GN=CRK29 PE=2 SV=1;
Glyma.18G273100.Wm82.a4.v1		(1 of 84) PF00069//PF07714 - Protein kinase domain (Pkinase) // Protein tyrosine kinase (Pkinase_Tyr)	0.441	-1.18097	3.51765307977E-6	0.00017373225598	yes	down	2.09	3.43	3.79	3.81	5.43	5.68	10.06	8.2	3.28	7.3425	GO:0006468;GO:0046777;GO:0005886;GO:0009506;GO:0004672;GO:000552	BP:protein phosphorylation;BP:protein autophosphorylation;CC:plasma membrane;CC:plasmodesma;MF:protein kinase activity;MF:ATP binding;	K04733	IRAK4	------	------	NP_001238551.1	serine-threonine kinase [Glycine max]	sp|Q3E8W4|ANX2_ARATH;	Receptor-like protein kinase ANXUR2 OS=Arabidopsis thaliana OX=3702 GN=ANX2 PE=1 SV=1;
Glyma.15G020700.Wm82.a4.v1		(1 of 8) K05759 - profilin (PFN)	0.488	-1.03597	3.73327492578E-6	0.00018281136838	yes	down	9.17	5.07	6.76	5.93	15.68	9.7	16.74	12.88	6.7325	13.75	GO:0042989;GO:0005856;GO:0005737;GO:0005623;GO:0005938;GO:0003779;GO:000378	BP:sequestering of actin monomers;CC:cytoskeleton;CC:cytoplasm;CC:cell;CC:cell cortex;MF:actin binding;MF:actin monomer binding;	K05759	PFN	------	------	XP_003546590.1	profilin-4 [Glycine max]	sp|Q9M7M9|PROF4_HEVBR;	Profilin-4 OS=Hevea brasiliensis OX=3981 PE=1 SV=1;
Glyma.01G004200.Wm82.a4.v1		(1 of 4) PTHR10509//PTHR10509:SF29 - O-METHYLTRANSFERASE-RELATED // SUBFAMILY NOT NAMED	0.464	-1.10634	3.73335297666E-6	0.00018281136838	yes	down	6.72	8.48	10.62	11.56	15.5	15.53	25.2	28.44	9.345	21.1675	GO:0015031;GO:0032259;GO:0030744;GO:0008757;GO:0102822;GO:000817	BP:protein transport;BP:methylation;MF:luteolin O-methyltransferase activity;MF:S-adenosylmethionine-dependent methyltransferase activity;MF:quercetin 3'-O-methyltransferase activity;MF:O-methyltransferase activity;	K00588	E2.1.1.104	map00941;map00940;map00945	Flavonoid biosynthesis;Phenylpropanoid biosynthesis;Stilbenoid, diarylheptanoid and gingerol biosynthesis	XP_003517937.1	probable caffeoyl-CoA O-methyltransferase At4g26220 [Glycine max]	sp|Q9C5D7|CAMT3_ARATH;	Probable caffeoyl-CoA O-methyltransferase At4g26220 OS=Arabidopsis thaliana OX=3702 GN=At4g26220 PE=2 SV=1;
Glyma.17G049900.Wm82.a4.v1		(1 of 4) PTHR22893//PTHR22893:SF67 - NADH OXIDOREDUCTASE-RELATED // 12-OXOPHYTODIENOATE REDUCTASE 3	0.382	-1.38853	3.89769080264E-6	0.000189932013105	yes	down	1.33	2.45	3.23	1.79	5.26	6.65	7.04	3.56	2.2	5.6275	GO:0031408;GO:0009695;GO:0055114;GO:0005777;GO:0016629;GO:0010181;GO:001649	BP:oxylipin biosynthetic process;BP:jasmonic acid biosynthetic process;BP:oxidation-reduction process;CC:peroxisome;MF:12-oxophytodienoate reductase activity;MF:FMN binding;MF:oxidoreductase activity;	K05894	OPR	map00592	alpha-Linolenic acid metabolism	XP_003551126.1	12-oxophytodienoate reductase 3 [Glycine max]	sp|Q9FEW9|OPR3_SOLLC;	12-oxophytodienoate reductase 3 OS=Solanum lycopersicum OX=4081 GN=OPR3 PE=1 SV=1;
Glyma.14G051600.Wm82.a4.v1		(1 of 5) PTHR22814:SF34 - COPPER TRANSPORT PROTEIN-RELATED	0.282	-1.82428	4.16766879649E-6	0.000201619765284	yes	down	0.74	1.12	2.39	3.33	7.27	6.32	5.23	7.47	1.895	6.5725	------	------	------	------	------	------	NP_001356104.1	uncharacterized protein LOC100811176 [Glycine max]	sp|F2VYU4|PIK1_ORYSJ;	Disease resistance protein Pik-1 OS=Oryza sativa subsp. japonica OX=39947 GN=PIK-1 PE=1 SV=1;
Glyma.03G027200.Wm82.a4.v1		(1 of 4) KOG0617//KOG1187 - Ras suppressor protein (contains leucine-rich repeats) // Serine/threonine protein kinase	0.205	-2.28322	4.23032412642E-6	0.000203913811102	yes	down	0.04	0.08	0.18	0.17	0.49	0.66	0.65	0.31	0.1175	0.5275	GO:0009755;GO:0006468;GO:0046777;GO:0016021;GO:0005886;GO:0004674;GO:0004714;GO:0005515;GO:0004672;GO:000552	BP:hormone-mediated signaling pathway;BP:protein phosphorylation;BP:protein autophosphorylation;CC:integral component of membrane;CC:plasma membrane;MF:protein serine/threonine kinase activity;MF:transmembrane receptor protein tyrosine kinase activity;MF:protein binding;MF:protein kinase activity;MF:ATP binding;	------	------	------	------	XP_003521957.2	probable leucine-rich repeat receptor-like protein kinase At1g35710 [Glycine max]	sp|Q8VZG8|MIK2_ARATH;	MDIS1-interacting receptor like kinase 2 OS=Arabidopsis thaliana OX=3702 GN=MIK2 PE=1 SV=3;
Glyma.13G203000.Wm82.a4.v1		(1 of 6) PTHR11206:SF156 - MATE EFFLUX FAMILY PROTEIN FRD3	4.007	2.00249	4.26232969544E-6	0.000205210220936	yes	up	2.5	1.08	1.67	1.53	0.71	0.44	0.39	0.1	1.695	0.41	GO:0006855;GO:0055085;GO:0016021;GO:0016020;GO:0005886;GO:0015297;GO:0015238;GO:0042910;GO:001513	BP:drug transmembrane transport;BP:transmembrane transport;CC:integral component of membrane;CC:membrane;CC:plasma membrane;MF:antiporter activity;MF:drug transmembrane transporter activity;MF:xenobiotic transporter activity;MF:citrate transmembrane transporter activity;	------	------	------	------	NP_001342385.1	MATE family protein [Glycine max]	sp|Q9SFB0|DTX43_ARATH;	Protein DETOXIFICATION 43 OS=Arabidopsis thaliana OX=3702 GN=DTX43 PE=1 SV=1;
Glyma.01G048700.Wm82.a4.v1		(1 of 2) PTHR22763//PTHR22763:SF77 - RING ZINC FINGER PROTEIN // SUBFAMILY NOT NAMED	2.073	1.05156	4.34698017662E-6	0.000208535597409	yes	up	12	10.27	7.49	6.28	4.24	5.27	4.04	3.75	9.01	4.325	GO:0051865;GO:0071629;GO:0061635;GO:0000209;GO:0005829;GO:0016021;GO:0051787;GO:0008270;GO:0005515;GO:006163	BP:protein autoubiquitination;BP:cytoplasm-associated proteasomal ubiquitin-dependent protein catabolic process;BP:regulation of protein complex stability;BP:protein polyubiquitination;CC:cytosol;CC:integral component of membrane;MF:misfolded protein binding;MF:zinc ion binding;MF:protein binding;MF:ubiquitin protein ligase activity;	------	------	------	------	XP_003517795.1	E3 ubiquitin-protein ligase MPSR1 [Glycine max]	sp|Q9LQX2|MPSR1_ARATH;	E3 ubiquitin-protein ligase MPSR1 OS=Arabidopsis thaliana OX=3702 GN=MPSR1 PE=1 SV=1;
Glyma.04G066600.Wm82.a4.v1		-	0.454	-1.13901	4.49312918753E-6	0.00021452154134	yes	down	1.22	2.19	2.44	3.42	4.58	5.27	4.96	5.34	2.3175	5.0375	------	------	------	------	------	------	XP_014629989.1	uncharacterized protein LOC100781723 isoform X1 [Glycine max]	------	------
Glyma.13G226700.Wm82.a4.v1		-	0.483	-1.05007	4.53113595435E-6	0.00021574505287	yes	down	2.41	3.68	3.78	5.47	6.78	7.64	8.13	8.58	3.835	7.7825	GO:001602	CC:integral component of membrane;	------	------	------	------	XP_014621266.1	uncharacterized protein LOC106795509 [Glycine max]	------	------
Glyma.15G015100.Wm82.a4.v1		(1 of 3) 2.7.11.1//3.2.1.14 - Non-specific serine/threonine protein kinase / Threonine-specific protein kinase // Chitinase / Poly-beta-glucosaminidase	0.351	-1.51248	4.5674865511E-6	0.000217039393475	yes	down	6.88	14.59	16.26	21.49	34.66	39.3	49.56	46.39	14.805	42.4775	GO:0006468;GO:0005975;GO:0016021;GO:0005886;GO:0005347;GO:0004553;GO:0030246;GO:0004674;GO:0004713;GO:0004672;GO:000552	BP:protein phosphorylation;BP:carbohydrate metabolic process;CC:integral component of membrane;CC:plasma membrane;MF:ATP transmembrane transporter activity;MF:hydrolase activity, hydrolyzing O-glycosyl compounds;MF:carbohydrate binding;MF:protein serine/threonine kinase activity;MF:protein tyrosine kinase activity;MF:protein kinase activity;MF:ATP binding;	K04733	IRAK4	------	------	XP_006597152.1	G-type lectin S-receptor-like serine/threonine-protein kinase CES101 [Glycine max]	sp|Q9LW83|CE101_ARATH;	G-type lectin S-receptor-like serine/threonine-protein kinase CES101 OS=Arabidopsis thaliana OX=3702 GN=CES101 PE=2 SV=2;
Glyma.06G317800.Wm82.a4.v1		(1 of 6) K13989 - Derlin-2/3 (DERL2_3)	0.458	-1.12653	4.59991651452E-6	0.000218322042326	yes	down	7.89	7.09	13.82	15.6	22.32	20.1	21.52	30.12	11.1	23.515	GO:0030968;GO:0030433;GO:0016021;GO:0000839;GO:0005789;GO:0030176;GO:1990381;GO:005178	BP:endoplasmic reticulum unfolded protein response;BP:ER-associated ubiquitin-dependent protein catabolic process;CC:integral component of membrane;CC:Hrd1p ubiquitin ligase ERAD-L complex;CC:endoplasmic reticulum membrane;CC:integral component of endoplasmic reticulum membrane;MF:ubiquitin-specific protease binding;MF:misfolded protein binding;	K13989	DERL2_3	map04141	Protein processing in endoplasmic reticulum	XP_003527555.1	derlin-1.1 [Glycine max]	sp|Q8VZU9|DERL1_ARATH;	Derlin-1 OS=Arabidopsis thaliana OX=3702 GN=DER1 PE=2 SV=1;
Glyma.02G128800.Wm82.a4.v1		(1 of 4) PF06880 - Protein of unknown function (DUF1262) (DUF1262)	0.499	-1.00148	4.68038322116E-6	0.000221617249386	yes	down	19.5	37.34	40.98	52.85	71.98	75.39	72.51	77.99	37.6675	74.4675	------	------	------	------	------	------	NP_001304480.2	uncharacterized protein LOC100783984 [Glycine max]	------	------
Glyma.17G185000.Wm82.a4.v1		(1 of 171) PF02365 - No apical meristem (NAM) protein (NAM)	0.449	-1.15422	4.797314202E-6	0.000226619479003	yes	down	8.59	17.89	21.6	27.94	34.23	41.1	51.84	49.38	19.005	44.1375	GO:0006355;GO:0005634;GO:000367	BP:regulation of transcription, DNA-templated;CC:nucleus;MF:DNA binding;	------	------	------	------	NP_001239882.1	uncharacterized protein LOC100815663 [Glycine max]	sp|Q9FY93|NAC83_ARATH;	NAC domain-containing protein 83 OS=Arabidopsis thaliana OX=3702 GN=NAC083 PE=1 SV=1;
Glyma.13G044000.Wm82.a4.v1		(1 of 5) 3.6.3.39 - Lipopolysaccharide-transporting ATPase	0.413	-1.27449	4.99594684276E-6	0.00023517263022	yes	down	1.01	0.79	0.66	0.98	2.38	1.25	2.22	2.39	0.86	2.06	GO:0055085;GO:0016021;GO:0016020;GO:0005886;GO:0042626;GO:0016887;GO:000552	BP:transmembrane transport;CC:integral component of membrane;CC:membrane;CC:plasma membrane;MF:ATPase activity, coupled to transmembrane movement of substances;MF:ATPase activity;MF:ATP binding;	------	------	------	------	XP_003543921.2	ABC transporter G family member 11 [Glycine max]	sp|Q8RXN0|AB11G_ARATH;	ABC transporter G family member 11 OS=Arabidopsis thaliana OX=3702 GN=ABCG11 PE=1 SV=1;
Glyma.16G054400.Wm82.a4.v1		(1 of 3) PTHR31221:SF25 - WRKY TRANSCRIPTION FACTOR 45-RELATED	0.356	-1.49044	5.14193295229E-6	0.000240634072067	yes	down	0.74	1.9	1.6	2.19	3.45	3.54	5.32	5.23	1.6075	4.385	GO:0006355;GO:0005634;GO:0003700;GO:004356	BP:regulation of transcription, DNA-templated;CC:nucleus;MF:transcription factor activity, sequence-specific DNA binding;MF:sequence-specific DNA binding;	------	------	------	------	XP_007161664.1	hypothetical protein PHAVU_001G088200g [Phaseolus vulgaris]	sp|Q9FYA2|WRK75_ARATH;	Probable WRKY transcription factor 75 OS=Arabidopsis thaliana OX=3702 GN=WRKY75 PE=2 SV=1;
Glyma.02G014300.Wm82.a4.v1		(1 of 65) PF05553 - Cotton fibre expressed protein (DUF761)	0.38	-1.3972	5.26530749864E-6	0.000244980176121	yes	down	4.08	11.59	13.47	12.8	24.2	20.34	35.12	29.26	10.485	27.23	------	------	------	------	------	------	XP_003519752.1	uncharacterized protein LOC100799674 [Glycine max]	------	------
Glyma.06G264100.Wm82.a4.v1		(1 of 55) PTHR11017//PTHR11017:SF155 - LEUCINE-RICH REPEAT-CONTAINING PROTEIN // SUBFAMILY NOT NAMED	0.35	-1.51278	5.30003637026E-6	0.000246310602286	yes	down	0.47	0.94	2.1	1.74	3.29	3.22	3.4	4.33	1.3125	3.56	GO:0007165;GO:000551	BP:signal transduction;MF:protein binding;	------	------	------	------	KRH55583.1	hypothetical protein GLYMA_06G264100 [Glycine max]	sp|Q40392|TMVRN_NICGU;	TMV resistance protein N OS=Nicotiana glutinosa OX=35889 GN=N PE=1 SV=1;
Glyma.02G080800.Wm82.a4.v1		(1 of 1) PTHR21649//PTHR21649:SF20 - CHLOROPHYLL A/B BINDING PROTEIN // SUBFAMILY NOT NAMED	11.897	3.57255	5.55242581218E-6	0.000255672653253	yes	up	3.56	1.8	0.78	0.52	0.09	0.09	0.27	0.09	1.665	0.135	GO:0018298;GO:0009768;GO:0009416;GO:0009765;GO:0009535;GO:0009941;GO:0009522;GO:0009523;GO:0016021;GO:0016020;GO:0010287;GO:0016168;GO:004687	BP:protein-chromophore linkage;BP:photosynthesis, light harvesting in photosystem I;BP:response to light stimulus;BP:photosynthesis, light harvesting;CC:chloroplast thylakoid membrane;CC:chloroplast envelope;CC:photosystem I;CC:photosystem II;CC:integral component of membrane;CC:membrane;CC:plastoglobule;MF:chlorophyll binding;MF:metal ion binding;	K08912	LHCB1	map00196	Photosynthesis - antenna proteins	KRH70280.1	hypothetical protein GLYMA_02G080800 [Glycine max]	sp|P09755|CB22_SOYBN;	Chlorophyll a-b binding protein 2, chloroplastic OS=Glycine max OX=3847 GN=CAB2 PE=3 SV=1;
Glyma.07G212800.Wm82.a4.v1		(1 of 2) 1.7.7.1 - Ferredoxin--nitrite reductase	0.255	-1.97401	5.56533018207E-6	0.000255781041231	yes	down	0.2	0.51	0.33	1.18	1.98	1.63	2.27	2.52	0.555	2.1	GO:0010167;GO:0055114;GO:0009570;GO:0005739;GO:0048046;GO:0020037;GO:0048307;GO:0051536;GO:001649	BP:response to nitrate;BP:oxidation-reduction process;CC:chloroplast stroma;CC:mitochondrion;CC:apoplast;MF:heme binding;MF:ferredoxin-nitrite reductase activity;MF:iron-sulfur cluster binding;MF:oxidoreductase activity;	K00366	nirA	map00910	Nitrogen metabolism	XP_014633637.1	ferredoxin--nitrite reductase, chloroplastic isoform X1 [Glycine max]	sp|P38500|NIR_BETPN;	Ferredoxin--nitrite reductase, chloroplastic OS=Betula pendula OX=3505 GN=NIR1 PE=2 SV=1;
Glyma.19G239500.Wm82.a4.v1		(1 of 7) PTHR10857//PTHR10857:SF26 - COPINE // PROTEIN BONZAI 3	0.436	-1.1987	5.77788777671E-6	0.00026393575415	yes	down	1.56	1.14	0.8	1.95	2.9	2.77	3	3.98	1.3625	3.1625	GO:0060548;GO:0071277;GO:0005886;GO:0005544;GO:000551	BP:negative regulation of cell death;BP:cellular response to calcium ion;CC:plasma membrane;MF:calcium-dependent phospholipid binding;MF:protein binding;	------	------	------	------	XP_003553742.1	protein BONZAI 3 isoform X1 [Glycine max]	sp|Q5XQC7|BON3_ARATH;	Protein BONZAI 3 OS=Arabidopsis thaliana OX=3702 GN=BON3 PE=1 SV=1;
Glyma.09G182350.Wm82.a4.v1		(1 of 37) PTHR27009//PTHR27009:SF21 - FAMILY NOT NAMED // PR5-LIKE RECEPTOR KINASE-RELATED	0.46	-1.12135	5.97163258252E-6	0.000270325775745	yes	down	4.33	4.58	7.25	8.45	12.79	14.15	12.3	13.84	6.1525	13.27	GO:0016021;GO:0016301;GO:0030247;GO:0005524;GO:000467	CC:integral component of membrane;MF:kinase activity;MF:polysaccharide binding;MF:ATP binding;MF:protein kinase activity;	K04733	IRAK4	------	------	XP_028181879.1	LEAF RUST 10 DISEASE-RESISTANCE LOCUS RECEPTOR-LIKE PROTEIN KINASE-like 1.2 [Glycine soja]	sp|Q3ECH2|LRL28_ARATH;	LEAF RUST 10 DISEASE-RESISTANCE LOCUS RECEPTOR-LIKE PROTEIN KINASE-like 2.8 OS=Arabidopsis thaliana OX=3702 GN=LRK10L-2.8 PE=2 SV=2;
Glyma.02G082700.Wm82.a4.v1		(1 of 8) PTHR11751//PTHR11751:SF126 - SUBGROUP I AMINOTRANSFERASE RELATED // TRYPTOPHAN AMINOTRANSFERASE-RELATED PROTEIN 3-RELATED	0.131	-2.93317	6.04655414776E-6	0.000273409108891	yes	down	0.03	0.06	0.15	0.06	0.41	0.33	0.49	0.94	0.075	0.5425	GO:0016021;GO:0008483;GO:0047654;GO:001684	CC:integral component of membrane;MF:transaminase activity;MF:alliin lyase activity;MF:carbon-sulfur lyase activity;	------	------	------	------	XP_003519988.1	tryptophan aminotransferase-related protein 3 [Glycine max]	sp|Q93Z38|TAR4_ARATH;	Tryptophan aminotransferase-related protein 4 OS=Arabidopsis thaliana OX=3702 GN=TAR4 PE=2 SV=2;
Glyma.04G136200.Wm82.a4.v1		(1 of 7) PTHR10891//PTHR10891:SF590 - EF-HAND CALCIUM-BINDING DOMAIN CONTAINING PROTEIN // SUBFAMILY NOT NAMED	0.499	-1.00206	6.48855660756E-6	0.000290775684669	yes	down	24.95	46.39	62.79	51.23	84.42	87.61	104.67	92.95	46.34	92.4125	GO:000550	MF:calcium ion binding;	K13448	CML	map04626	Plant-pathogen interaction	ACU15752.1	unknown [Glycine max]	sp|Q9FIH9|CML37_ARATH;	Calcium-binding protein CML37 OS=Arabidopsis thaliana OX=3702 GN=CML37 PE=2 SV=1;
Glyma.11G250700.Wm82.a4.v1		(1 of 2) PTHR34687:SF1 - CHAPERONE PROTEIN DNAJ-LIKE PROTEIN	0.459	-1.12444	6.69062370413E-6	0.000298498459547	yes	down	3.99	3.8	4.74	4.24	6.65	7.01	13.84	8.76	4.1925	9.065	------	------	------	------	------	------	XP_003538547.1	uncharacterized protein LOC100797611 [Glycine max]	------	------
Glyma.09G161400.Wm82.a4.v1		(1 of 1) PF00931//PF13191//PF13456//PF13676//PF13966 - NB-ARC domain (NB-ARC) // AAA ATPase domain (AAA_16) // Reverse transcriptase-like (RVT_3) // TIR domain (TIR_2) // zinc-binding in reverse transcriptase (zf-RVT)	0.493	-1.02109	7.19073686773E-6	0.000318686156126	yes	down	3.41	3.6	7.16	6.35	9.56	8.33	11.29	11.66	5.13	10.21	GO:0007165;GO:0003676;GO:0004523;GO:0043531;GO:000551	BP:signal transduction;MF:nucleic acid binding;MF:RNA-DNA hybrid ribonuclease activity;MF:ADP binding;MF:protein binding;	------	------	------	------	KRH38837.1	hypothetical protein GLYMA_09G161400 [Glycine max]	sp|Q40392|TMVRN_NICGU;	TMV resistance protein N OS=Nicotiana glutinosa OX=35889 GN=N PE=1 SV=1;
Glyma.19G162200.Wm82.a4.v1		-	0.372	-1.42788	7.59486235076E-6	0.000334382135932	yes	down	2.3	3.63	7.89	5.7	13.37	11.89	13.06	13.64	4.88	12.99	GO:001602	CC:integral component of membrane;	------	------	------	------	XP_025982995.1	uncharacterized protein LOC113000476 [Glycine max]	------	------
Glyma.13G033300.Wm82.a4.v1		(1 of 73) 3.1.4.46 - Glycerophosphodiester phosphodiesterase / Glycerophosphoryl diester phosphodiesterase	0.327	-1.61243	7.68669936025E-6	0.00033805480768	yes	down	0.29	0.35	0.31	0.46	0.79	1.51	0.95	0.95	0.3525	1.05	GO:0006468;GO:0016021;GO:0030247;GO:0004674;GO:0004714;GO:0004672;GO:000552	BP:protein phosphorylation;CC:integral component of membrane;MF:polysaccharide binding;MF:protein serine/threonine kinase activity;MF:transmembrane receptor protein tyrosine kinase activity;MF:protein kinase activity;MF:ATP binding;	------	------	------	------	NP_001238112.1	stress-induced receptor-like kinase precursor [Glycine max]	sp|P93604|LRK10_WHEAT;	Rust resistance kinase Lr10 OS=Triticum aestivum OX=4565 GN=LRK10 PE=2 SV=1;
Glyma.01G202200.Wm82.a4.v1		(1 of 17) PTHR32246:SF20 - BON1-ASSOCIATED PROTEIN 1-RELATED	0.433	-1.20865	7.95790126047E-6	0.000348835818026	yes	down	5.4	10.36	15.82	15.5	27.03	28.83	29.1	22.75	11.77	26.9275	GO:000551	MF:protein binding;	------	------	------	------	NP_001236026.2	BON association protein 2-like protein [Glycine max]	sp|Q58FX0|BAP2_ARATH;	BON1-associated protein 2 OS=Arabidopsis thaliana OX=3702 GN=BAP2 PE=1 SV=1;
Glyma.10G148700.Wm82.a4.v1		(1 of 19) PF07887 - Calmodulin binding protein-like (Calmodulin_bind)	0.137	-2.86832	8.31389739453E-6	0.000362856437046	yes	down	0.25	0.11	0.8	0.76	2.85	1.88	4.07	5.01	0.48	3.4525	GO:0080142;GO:0006950;GO:0005634;GO:0043565;GO:0003700;GO:000551	BP:regulation of salicylic acid biosynthetic process;BP:response to stress;CC:nucleus;MF:sequence-specific DNA binding;MF:transcription factor activity, sequence-specific DNA binding;MF:calmodulin binding;	------	------	------	------	XP_003535327.1	calmodulin-binding protein 60 G [Glycine max]	sp|F4K2R6|CB60G_ARATH;	Calmodulin-binding protein 60 G OS=Arabidopsis thaliana OX=3702 GN=CBP60G PE=1 SV=1;
Glyma.20G166100.Wm82.a4.v1		(1 of 19) KOG4473 - Uncharacterized membrane protein	3.789	1.92192	8.48980500387E-6	0.000368929805542	yes	up	2.11	1.54	1.1	1.9	0.29	0.51	0.63	0.28	1.6625	0.4275	GO:0030026;GO:0006880;GO:0016021;GO:0016020;GO:0005623;GO:0005381;GO:000538	BP:cellular manganese ion homeostasis;BP:intracellular sequestering of iron ion;CC:integral component of membrane;CC:membrane;CC:cell;MF:iron ion transmembrane transporter activity;MF:manganese ion transmembrane transporter activity;	K22736	VIT	------	------	XP_006606162.1	vacuolar iron transporter homolog 4 [Glycine max]	sp|Q9LPU9|VITH1_ARATH;	Vacuolar iron transporter homolog 1 OS=Arabidopsis thaliana OX=3702 GN=VTL1 PE=2 SV=1;
Glyma.01G129100.Wm82.a4.v1		(1 of 12) PTHR31087:SF11 - PROTEIN LURP-ONE-RELATED 1-RELATED	0.484	-1.04702	8.51335502109E-6	0.000369154151363	yes	down	16.57	31.76	44.36	42.12	64.84	71.99	69.34	70.09	33.7025	69.065	GO:001602	CC:integral component of membrane;	------	------	------	------	NP_001236124.1	uncharacterized protein LOC100527184 [Glycine max]	sp|Q9LZX1|LOR15_ARATH;	Protein LURP-one-related 15 OS=Arabidopsis thaliana OX=3702 GN=At5g01750 PE=1 SV=1;
Glyma.09G130500.Wm82.a4.v1		(1 of 17) PTHR22814//PTHR22814:SF129 - COPPER TRANSPORT PROTEIN ATOX1-RELATED // COPPER TRANSPORT FAMILY PROTEIN-RELATED	0.439	-1.18684	8.92787029669E-6	0.00038629393968	yes	down	6.26	11.07	15.72	18.01	27.4	24.2	38.43	28.75	12.765	29.695	GO:0030001;GO:004687	BP:metal ion transport;MF:metal ion binding;	------	------	------	------	XP_003533976.1	heavy metal-associated isoprenylated plant protein 39 [Glycine max]	sp|O03982|HIP39_ARATH;	Heavy metal-associated isoprenylated plant protein 39 OS=Arabidopsis thaliana OX=3702 GN=HIPP39 PE=2 SV=1;
Glyma.05G058900.Wm82.a4.v1		(1 of 3) PTHR13683//PTHR13683:SF276 - ASPARTYL PROTEASES // SUBFAMILY NOT NAMED	0.443	-1.17416	8.93971869618E-6	0.000386390231225	yes	down	1.31	1.1	1	1.04	2.88	1.71	3.03	2.38	1.1125	2.5	GO:0006508;GO:0030163;GO:0009505;GO:000419	BP:proteolysis;BP:protein catabolic process;CC:plant-type cell wall;MF:aspartic-type endopeptidase activity;	------	------	------	------	XP_003549914.1	probable aspartyl protease At4g16563 [Glycine max]	sp|Q940R4|ASP63_ARATH;	Probable aspartyl protease At4g16563 OS=Arabidopsis thaliana OX=3702 GN=At4g16563 PE=2 SV=1;
Glyma.17G101000.Wm82.a4.v1		(1 of 15) PTHR31089:SF4 - CYCLIC DOF FACTOR 2-RELATED	2.309	1.20749	9.83035951637E-6	0.000419021683292	yes	up	5.11	5.53	3.35	3.07	1.6	2.74	1.69	1.24	4.265	1.8175	GO:0006355;GO:0005634;GO:0003700;GO:000367	BP:regulation of transcription, DNA-templated;CC:nucleus;MF:transcription factor activity, sequence-specific DNA binding;MF:DNA binding;	------	------	------	------	NP_001304489.2	cyclic dof factor 3 [Glycine max]	sp|Q8LFV3|CDF3_ARATH;	Cyclic dof factor 3 OS=Arabidopsis thaliana OX=3702 GN=CDF3 PE=1 SV=2;
Glyma.13G205400.Wm82.a4.v1		-	2.102	1.07158	1.08926693428E-5	0.000458941886924	yes	up	15.37	12.14	12.66	9.38	3.99	5.83	7.61	6.29	12.3875	5.93	------	------	------	------	------	------	XP_003542870.1	uncharacterized protein LOC100800477 [Glycine max]	------	------
Glyma.11G036100.Wm82.a4.v1		-	0.461	-1.11779	1.10858362319E-5	0.000466104274573	yes	down	2.35	2.53	4.38	4.91	8.16	6.85	6.42	8.93	3.5425	7.59	GO:0016021;GO:0016301;GO:003024	CC:integral component of membrane;MF:kinase activity;MF:polysaccharide binding;	------	------	------	------	XP_014619294.1	uncharacterized protein LOC100818574 [Glycine max]	------	------
Glyma.14G003800.Wm82.a4.v1		-	0.309	-1.69611	1.12053732072E-5	0.000470145611693	yes	down	6.57	9.99	16.83	21.66	38.23	36.41	47.57	54.69	13.7625	44.225	GO:001602	CC:integral component of membrane;	------	------	------	------	XP_006595649.1	cilia- and flagella-associated protein 251 [Glycine max]	------	------
Glyma.18G026700.Wm82.a4.v1		(1 of 11) PTHR27003//PTHR27003:SF102 - FAMILY NOT NAMED // SERINE/THREONINE-PROTEIN KINASE-LIKE PROTEIN CCR3-RELATED	0.487	-1.03887	1.13354502156E-5	0.000475106818902	yes	down	2.32	5.39	5.45	6.29	9.56	9.77	10.25	9.66	4.8625	9.81	GO:0006468;GO:0016021;GO:0005524;GO:000467	BP:protein phosphorylation;CC:integral component of membrane;MF:ATP binding;MF:protein kinase activity;	------	------	------	------	XP_003552840.1	putative serine/threonine-protein kinase-like protein CCR3 [Glycine max]	sp|Q9LY50|ACCR3_ARATH;	Putative serine/threonine-protein kinase-like protein CCR3 OS=Arabidopsis thaliana OX=3702 GN=CCR3 PE=2 SV=1;
Glyma.13G245600.Wm82.a4.v1		(1 of 3) PTHR33098:SF10 - T28P6.11 PROTEIN	0.453	-1.1434	1.14503972382E-5	0.000477485714892	yes	down	3.5	4.42	4.72	6.16	6.6	10.88	14.74	8.69	4.7	10.2275	GO:001602	CC:integral component of membrane;	------	------	------	------	XP_025981013.1	uncharacterized protein LOC100794998 [Glycine max]	------	------
Glyma.06G186200.Wm82.a4.v1		-	0.474	-1.07837	1.14551605859E-5	0.000477485714892	yes	down	9.5	12.01	19.19	22.37	27.51	32.55	38.43	33.9	15.7675	33.0975	------	------	------	------	------	------	NP_001351444.1	uncharacterized protein LOC100500306 [Glycine max]	------	------
Glyma.04G152902.Wm82.a4.v1		(1 of 4) PF06880 - Protein of unknown function (DUF1262) (DUF1262)	0.399	-1.32634	1.16415008628E-5	0.000482395442875	yes	down	0.46	1.13	0.74	1.06	2.11	2.37	2	1.68	0.8475	2.04	------	------	------	------	------	------	KRH63067.1	hypothetical protein GLYMA_04G152900 [Glycine max]	------	------
Glyma.10G064200.Wm82.a4.v1		(1 of 6) PTHR11062//PTHR11062:SF66 - EXOSTOSIN HEPARAN SULFATE GLYCOSYLTRANSFERASE -RELATED // SUBFAMILY NOT NAMED	2.063	1.04442	1.17668749065E-5	0.000485087605873	yes	up	2.13	2.38	2.82	2.59	1.32	1.34	0.67	1.26	2.48	1.1475	GO:0006486;GO:0016021;GO:0050508;GO:001675	BP:protein glycosylation;CC:integral component of membrane;MF:glucuronosyl-N-acetylglucosaminyl-proteoglycan 4-alpha-N-acetylglucosaminyltransferase activity;MF:transferase activity, transferring glycosyl groups;	------	------	------	------	XP_003535253.1	probable glycosyltransferase At5g03795 [Glycine max]	sp|Q9FFN2|GLYT3_ARATH;	Probable glycosyltransferase At5g03795 OS=Arabidopsis thaliana OX=3702 GN=At5g03795 PE=3 SV=2;
Glyma.18G294300.Wm82.a4.v1		(1 of 3) 3.5.1.94 - Gamma-glutamyl-gamma-aminobutyrate hydrolase / Gamma-glutamyl-GABA hydrolase	0.335	-1.5763	1.24405378849E-5	0.000509199712226	yes	down	0.14	0.14	0.23	0.31	0.55	0.5	0.85	0.43	0.205	0.5825	GO:0006541;GO:0016787;GO:001674	BP:glutamine metabolic process;MF:hydrolase activity;MF:transferase activity;	------	------	------	------	XP_003552718.1	putative glutamine amidotransferase GAT1_2.1 [Glycine max]	sp|Q8H0Z4|GT121_ARATH;	Putative glutamine amidotransferase GAT1_2.1 OS=Arabidopsis thaliana OX=3702 GN=GAT1_2.1 PE=2 SV=1;
Glyma.19G254800.Wm82.a4.v1		(1 of 176) PF03106 - WRKY DNA -binding domain (WRKY)	0.285	-1.81244	1.27573523346E-5	0.000521635405591	yes	down	3.16	7.59	11.19	13.77	29.36	30.02	35.35	33.91	8.9275	32.16	GO:0006355;GO:0005634;GO:0003700;GO:004356	BP:regulation of transcription, DNA-templated;CC:nucleus;MF:transcription factor activity, sequence-specific DNA binding;MF:sequence-specific DNA binding;	------	------	------	------	XP_003554762.1	probable WRKY transcription factor 53 [Glycine max]	sp|Q9SUP6|WRK53_ARATH;	Probable WRKY transcription factor 53 OS=Arabidopsis thaliana OX=3702 GN=WRKY53 PE=1 SV=1;
Glyma.05G059300.Wm82.a4.v1		(1 of 5) 2.4.1.186 - Glycogenin glucosyltransferase / Priming glucosyltransferase	0.442	-1.17807	1.36425646731E-5	0.000553323130627	yes	down	4.44	2.81	5.12	6.45	7.25	8.28	14.94	11.68	4.705	10.5375	GO:0016021;GO:0102751;GO:0016740;GO:000846	CC:integral component of membrane;MF:UDP-alpha-D-glucos;MF:transferase activity;MF:glycogenin glucosyltransferase activity;	------	------	------	------	XP_003525840.1	putative glucuronosyltransferase PGSIP8 [Glycine max]	sp|Q8VZP6|GUX8_ARATH;	Putative glucuronosyltransferase PGSIP8 OS=Arabidopsis thaliana OX=3702 GN=PGSIP8 PE=2 SV=1;
Glyma.13G186200.Wm82.a4.v1		(1 of 6) PTHR22893//PTHR22893:SF44 - NADH OXIDOREDUCTASE-RELATED // SUBFAMILY NOT NAMED	0.436	-1.19601	1.45419663544E-5	0.000586837763846	yes	down	1.39	2.23	2.09	3.08	5.17	3.61	4.6	6.34	2.1975	4.93	GO:0055114;GO:0010181;GO:001649	BP:oxidation-reduction process;MF:FMN binding;MF:oxidoreductase activity;	K05894	OPR	map00592	alpha-Linolenic acid metabolism	NP_001241458.1	uncharacterized protein LOC100797662 [Glycine max]	sp|B9FSC8|OPR11_ORYSJ;	Putative 12-oxophytodienoate reductase 11 OS=Oryza sativa subsp. japonica OX=39947 GN=OPR11 PE=2 SV=1;
Glyma.20G054300.Wm82.a4.v1		(1 of 4) PTHR19316 - PROTEIN FOLDING REGULATOR	85.047	6.41019	1.52605392935E-5	0.000612144289963	yes	up	4.73	3.71	2.57	0	0	0	0	0	2.7525	0	GO:000578	CC:endoplasmic reticulum;	K09562	HSPBP1, FES1	map04141	Protein processing in endoplasmic reticulum	KRG89891.1	hypothetical protein GLYMA_20G054300 [Glycine max]	------	------
Glyma.01G224800.Wm82.a4.v1		(1 of 176) PF03106 - WRKY DNA -binding domain (WRKY)	0.465	-1.10323	1.53822979479E-5	0.000616412584331	yes	down	5.35	15.09	18.16	17.8	28.89	33.67	31.3	25.89	14.1	29.9375	GO:0006355;GO:0005634;GO:0003700;GO:0043565;GO:004421	BP:regulation of transcription, DNA-templated;CC:nucleus;MF:transcription factor activity, sequence-specific DNA binding;MF:sequence-specific DNA binding;MF:transcription regulatory region DNA binding;	------	------	------	------	NP_001341124.1	WRKY transcription factor 12 [Glycine max]	sp|Q9SUP6|WRK53_ARATH;	Probable WRKY transcription factor 53 OS=Arabidopsis thaliana OX=3702 GN=WRKY53 PE=1 SV=1;
Glyma.09G111900.Wm82.a4.v1		(1 of 3) PTHR32100//PTHR32100:SF13 - FAMILY NOT NAMED // OMEGA-6 FATTY ACID DESATURASE, ENDOPLASMIC RETICULUM	0.03	-5.07802	1.61692721211E-5	0.000642816617306	yes	down	0	0	0	0.04	0.29	0.26	0.25	0.39	0.01	0.2975	GO:0006629;GO:0055114;GO:0016021;GO:001671	BP:lipid metabolic process;BP:oxidation-reduction process;CC:integral component of membrane;MF:oxidoreductase activity, acting on paired donors, with oxidation of a pair of donors resulting in the reduction of molecular oxygen to two molecules of water;	K10256	FAD2	map01040	Biosynthesis of unsaturated fatty acids	XP_014617578.1	omega-6 fatty acid desaturase, endoplasmic reticulum isozyme 2 [Glycine max]	sp|P48631|FD6E2_SOYBN;	Omega-6 fatty acid desaturase, endoplasmic reticulum isozyme 2 OS=Glycine max OX=3847 GN=FAD2-2 PE=2 SV=1;
Glyma.02G150600.Wm82.a4.v1		(1 of 5) PTHR27006//PTHR27006:SF36 - FAMILY NOT NAMED // LRR RECEPTOR-LIKE SERINE/THREONINE-PROTEIN KINASE RKF3-RELATED	0.473	-1.07894	1.64168570765E-5	0.00065130753482	yes	down	1.99	3.82	3.86	3.46	6.11	5.32	9.76	5.99	3.2825	6.795	GO:0006468;GO:0016021;GO:0005886;GO:0004672;GO:0004675;GO:000552	BP:protein phosphorylation;CC:integral component of membrane;CC:plasma membrane;MF:protein kinase activity;MF:transmembrane receptor protein serine/threonine kinase activity;MF:ATP binding;	------	------	------	------	XP_003520221.1	probable LRR receptor-like serine/threonine-protein kinase RKF3 [Glycine max]	sp|P93050|RKF3_ARATH;	Probable LRR receptor-like serine/threonine-protein kinase RKF3 OS=Arabidopsis thaliana OX=3702 GN=RKF3 PE=2 SV=1;
Glyma.19G174000.Wm82.a4.v1		(1 of 12) PTHR26374//PTHR26374:SF198 - FAMILY NOT NAMED // ZINC FINGER PROTEIN ZAT11	0.364	-1.45926	1.68070158508E-5	0.00066553462274	yes	down	2.06	2.08	4.49	2.64	8.52	5.77	10.85	5.45	2.8175	7.6475	GO:0010200;GO:000367	BP:response to chitin;MF:nucleic acid binding;	------	------	------	------	NP_001235638.2	C2H2-type zinc finger protein [Glycine max]	sp|Q9SLD4|ZAT11_ARATH;	Zinc finger protein ZAT11 OS=Arabidopsis thaliana OX=3702 GN=ZAT11 PE=2 SV=1;
Glyma.13G098400.Wm82.a4.v1		(1 of 5) PTHR31517//PTHR31517:SF10 - FAMILY NOT NAMED // PEROXIDASE 16-RELATED	2.675	1.41967	1.69553700414E-5	0.000669428685617	yes	up	10.94	11.65	15.91	11.07	4.6	7.85	4.24	1.63	12.3925	4.58	GO:0006979;GO:0042744;GO:0055114;GO:0005576;GO:0020037;GO:0046872;GO:000460	BP:response to oxidative stress;BP:hydrogen peroxide catabolic process;BP:oxidation-reduction process;CC:extracellular region;MF:heme binding;MF:metal ion binding;MF:peroxidase activity;	K00430	E1.11.1.7	map00940	Phenylpropanoid biosynthesis	KHN22682.1	Peroxidase 16 [Glycine soja]	sp|Q96518|PER16_ARATH;	Peroxidase 16 OS=Arabidopsis thaliana OX=3702 GN=PER16 PE=1 SV=2;
Glyma.19G198700.Wm82.a4.v1		(1 of 16) PTHR31415:SF4 - HARPIN-INDUCED PROTEIN-LIKE-RELATED	0.389	-1.36109	1.70134070166E-5	0.000671060247483	yes	down	1.52	1.36	1.73	1.45	3.67	5.41	2.72	3.76	1.515	3.89	GO:0046658;GO:0016021;GO:000950	CC:anchored component of plasma membrane;CC:integral component of membrane;CC:plasmodesma;	------	------	------	------	NP_001239646.1	uncharacterized protein LOC100807174 [Glycine max]	sp|Q9SJ52|NHL10_ARATH;	NDR1/HIN1-like protein 10 OS=Arabidopsis thaliana OX=3702 GN=NHL10 PE=2 SV=1;
Glyma.18G287000.Wm82.a4.v1		(1 of 18) PTHR23155//PTHR23155:SF402 - LEUCINE-RICH REPEAT-CONTAINING PROTEIN // DISEASE RESISTANCE PROTEIN RPP13-RELATED	0.44	-1.18525	1.73026143084E-5	0.000679796352568	yes	down	1.36	3.08	3.23	3.36	5.57	8.23	6.87	3.99	2.7575	6.165	GO:0006952;GO:0005524;GO:004353	BP:defense response;MF:ATP binding;MF:ADP binding;	------	------	------	------	XP_006603027.1	disease resistance protein RPP13 [Glycine max]	sp|Q9M667|RPP13_ARATH;	Disease resistance protein RPP13 OS=Arabidopsis thaliana OX=3702 GN=RPP13 PE=2 SV=2;
Glyma.20G119600.Wm82.a4.v1		(1 of 10) PTHR27005//PTHR27005:SF28 - FAMILY NOT NAMED // PROTEIN KINASE-LIKE PROTEIN	0.198	-2.33711	1.76240167324E-5	0.000689724311751	yes	down	0.07	0.46	0.52	0.26	1.17	0.82	2.78	1.53	0.3275	1.575	GO:0006468;GO:0016310;GO:0016021;GO:0016301;GO:0004672;GO:000552	BP:protein phosphorylation;BP:phosphorylation;CC:integral component of membrane;MF:kinase activity;MF:protein kinase activity;MF:ATP binding;	------	------	------	------	XP_006605929.1	LEAF RUST 10 DISEASE-RESISTANCE LOCUS RECEPTOR-LIKE PROTEIN KINASE-like 1.1 [Glycine max]	sp|Q9C6K9|LRL11_ARATH;	LEAF RUST 10 DISEASE-RESISTANCE LOCUS RECEPTOR-LIKE PROTEIN KINASE-like 1.1 OS=Arabidopsis thaliana OX=3702 GN=LRK10L-1.1 PE=2 SV=1;
Glyma.03G088800.Wm82.a4.v1		(1 of 3) PTHR24351//PTHR24351:SF69 - RIBOSOMAL PROTEIN S6 KINASE // AGC (CAMP-DEPENDENT, CGMP-DEPENDENT AND PROTEIN KINASE C) KINASE FAMILY PROTEIN-RELATED	0.44	-1.18445	1.83000836939E-5	0.000712018663333	yes	down	0.41	0.5	0.46	0.73	0.96	0.98	1.32	1.41	0.525	1.1675	GO:0006468;GO:0005737;GO:0005634;GO:0005886;GO:0004674;GO:0004672;GO:000552	BP:protein phosphorylation;CC:cytoplasm;CC:nucleus;CC:plasma membrane;MF:protein serine/threonine kinase activity;MF:protein kinase activity;MF:ATP binding;	K20714	OXI1	map04016	MAPK signaling pathway - plant	XP_006576647.1	serine/threonine-protein kinase OXI1 [Glycine max]	sp|Q9LSF1|OXI1_ARATH;	Serine/threonine-protein kinase OXI1 OS=Arabidopsis thaliana OX=3702 GN=OXI1 PE=1 SV=1;
Glyma.02G032600.Wm82.a4.v1		(1 of 131) PF00892 - EamA-like transporter family (EamA)	5.255	2.39378	1.84517236935E-5	0.000717039514349	yes	up	1.65	0.64	0.44	0.61	0.22	0.12	0.16	0.15	0.835	0.1625	GO:0016021;GO:0016020;GO:0005886;GO:002285	CC:integral component of membrane;CC:membrane;CC:plasma membrane;MF:transmembrane transporter activity;	------	------	------	------	XP_003519813.1	WAT1-related protein At3g28050 [Glycine max]	sp|Q94JU2|WTR18_ARATH;	WAT1-related protein At3g28050 OS=Arabidopsis thaliana OX=3702 GN=At3g28050 PE=2 SV=1;
Glyma.20G116700.Wm82.a4.v1		-	0.161	-2.635	1.90404628031E-5	0.000736543066409	yes	down	0.45	0.46	0.1	0.33	1.28	1.56	3.8	1.93	0.335	2.1425	GO:001602	CC:integral component of membrane;	------	------	------	------	XP_028221043.1	uncharacterized protein LOC114402600 [Glycine soja]	------	------
Glyma.13G309800.Wm82.a4.v1		(1 of 8) K14009 - B-cell receptor-associated protein 31 (BCAP31, BAP31)	0.432	-1.21039	1.93803752773E-5	0.000748970364302	yes	down	1.5	1.73	2.84	1.69	3.75	3.96	6.37	3.66	1.94	4.435	GO:0070973;GO:0006888;GO:0006886;GO:0005783;GO:0016021;GO:0005789;GO:0005887;GO:0005774;GO:000950	BP:protein localization to endoplasmic reticulum exit site;BP:ER to Golgi vesicle-mediated transport;BP:intracellular protein transport;CC:endoplasmic reticulum;CC:integral component of membrane;CC:endoplasmic reticulum membrane;CC:integral component of plasma membrane;CC:vacuolar membrane;CC:plasmodesma;	K14009	BCAP31, BAP31	map04141	Protein processing in endoplasmic reticulum	XP_003543392.1	B-cell receptor-associated protein 31 isoform X1 [Glycine max]	------	------
Glyma.08G352100.Wm82.a4.v1		(1 of 9) PTHR27002:SF84 - ATP BINDING / PROTEIN KINASE-RELATED	0.488	-1.03546	1.98504318121E-5	0.00076492743623	yes	down	0.86	2.11	1.49	2.31	3.39	3.36	3.25	3.31	1.6925	3.3275	GO:0006468;GO:0048544;GO:0016021;GO:0005886;GO:0030246;GO:0004674;GO:0004672;GO:000552	BP:protein phosphorylation;BP:recognition of pollen;CC:integral component of membrane;CC:plasma membrane;MF:carbohydrate binding;MF:protein serine/threonine kinase activity;MF:protein kinase activity;MF:ATP binding;	------	------	------	------	KRH46706.1	hypothetical protein GLYMA_08G352100 [Glycine max]	sp|Q9SXB4|Y1130_ARATH;	G-type lectin S-receptor-like serine/threonine-protein kinase At1g11300 OS=Arabidopsis thaliana OX=3702 GN=At1g11300 PE=2 SV=1;
Glyma.19G255500.Wm82.a4.v1		(1 of 8) PTHR10217//PTHR10217:SF465 - VOLTAGE AND LIGAND GATED POTASSIUM CHANNEL // CYCLIC NUCLEOTIDE-GATED ION CHANNEL 11-RELATED	0.366	-1.44985	2.04460516002E-5	0.000784116819392	yes	down	6.16	10.84	13.89	18.93	31.32	28.21	36.31	38.74	12.455	33.645	GO:0006811;GO:0055085;GO:0016020;GO:0016021;GO:000521	BP:ion transport;BP:transmembrane transport;CC:membrane;CC:integral component of membrane;MF:ion channel activity;	K05391	CNGC	map04626	Plant-pathogen interaction	XP_028219000.1	cyclic nucleotide-gated ion channel 1-like isoform X3 [Glycine soja]	sp|Q9LNJ0|CNG10_ARATH;	Probable cyclic nucleotide-gated ion channel 10 OS=Arabidopsis thaliana OX=3702 GN=CNGC10 PE=2 SV=2;
Glyma.14G089051.Wm82.a4.v1		-	0.18	-2.47655	2.06971206295E-5	0.000792232111187	yes	down	0.15	0.98	0.8	0.52	1.18	0.72	2.63	1.84	0.6125	1.5925	------	------	------	------	------	------	RZB68198.1	hypothetical protein D0Y65_038128 [Glycine soja]	------	------
Glyma.04G223200.Wm82.a4.v1		(1 of 2) PTHR31282:SF1 - WRKY TRANSCRIPTION FACTOR 38-RELATED	0.271	-1.88532	2.09154554066E-5	0.000799065919069	yes	down	0.3	0.52	0.25	0.87	1.21	1.17	1.77	2.32	0.485	1.6175	GO:0006355;GO:0005634;GO:0003700;GO:004356	BP:regulation of transcription, DNA-templated;CC:nucleus;MF:transcription factor activity, sequence-specific DNA binding;MF:sequence-specific DNA binding;	------	------	------	------	XP_014630391.1	WRKY transcription factor 55 isoform X1 [Glycine max]	sp|Q9SHB5|WRK55_ARATH;	WRKY transcription factor 55 OS=Arabidopsis thaliana OX=3702 GN=WRKY55 PE=2 SV=1;
Glyma.15G170500.Wm82.a4.v1		(1 of 4) PTHR12565//PTHR12565:SF180 - STEROL REGULATORY ELEMENT-BINDING PROTEIN // SUBFAMILY NOT NAMED	0.357	-1.4858	2.12237608432E-5	0.000809304529093	yes	down	1.65	0.63	0.63	1.13	1.29	2.72	4.27	3.38	1.01	2.915	GO:004698	MF:protein dimerization activity;	------	------	------	------	XP_003547476.1	putative transcription factor bHLH041 isoform X1 [Glycine max]	sp|Q9LTS4|BH041_ARATH;	Putative transcription factor bHLH041 OS=Arabidopsis thaliana OX=3702 GN=BHLH41 PE=3 SV=1;
Glyma.12G054200.Wm82.a4.v1		(1 of 38) K01188 - beta-glucosidase (E3.2.1.21)	0.238	-2.07396	2.17825238246E-5	0.000828251590085	yes	down	0.16	0.58	0.34	1.18	1.75	2.12	2.39	3.31	0.565	2.3925	GO:0005975;GO:0102483;GO:0008422;GO:000455	BP:carbohydrate metabolic process;MF:scopolin beta-glucosidase activity;MF:beta-glucosidase activity;MF:hydrolase activity, hydrolyzing O-glycosyl compounds;	K01188	E3.2.1.21	map00460;map00940;map00500	Cyanoamino acid metabolism;Phenylpropanoid biosynthesis;Starch and sucrose metabolism	XP_003539378.1	cyanogenic beta-glucosidase [Glycine max]	sp|B8AVF0|BGL12_ORYSI;	Beta-glucosidase 12 OS=Oryza sativa subsp. indica OX=39946 GN=BGLU12 PE=3 SV=1;
Glyma.08G339600.Wm82.a4.v1		-	0.259	-1.94961	2.19162196094E-5	0.000832546798463	yes	down	3.95	0.75	2.62	8.37	13.87	20.19	12.92	14.43	3.9225	15.3525	------	------	------	------	------	------	XP_028246248.1	uncharacterized protein LOC114423621 [Glycine soja]	------	------
Glyma.17G028400.Wm82.a4.v1		(1 of 5) PTHR14155//PTHR14155:SF117 - RING FINGER DOMAIN-CONTAINING // E3 UBIQUITIN-PROTEIN LIGASE ATL41-RELATED	0.492	-1.0231	2.26722958039E-5	0.000858830842843	yes	down	2.68	2.64	2.97	2.49	4.76	3.94	6.45	6.75	2.695	5.475	GO:0016021;GO:0008270;GO:000551	CC:integral component of membrane;MF:zinc ion binding;MF:protein binding;	------	------	------	------	XP_003550541.1	RING-H2 finger protein ATL2 [Glycine max]	sp|Q8L9T5|ATL2_ARATH;	RING-H2 finger protein ATL2 OS=Arabidopsis thaliana OX=3702 GN=ATL2 PE=2 SV=2;
Glyma.01G016600.Wm82.a4.v1		(1 of 3) PTHR10641//PTHR10641:SF579 - MYB-LIKE DNA-BINDING PROTEIN MYB // MYB DOMAIN PROTEIN 9	0.491	-1.02696	2.323727978E-5	0.000876923397562	yes	down	3.33	5.19	5.86	9.22	9.82	12	12.4	13.97	5.9	12.0475	GO:0030154;GO:0005634;GO:0043565;GO:0044212;GO:0003700;GO:000367	BP:cell differentiation;CC:nucleus;MF:sequence-specific DNA binding;MF:transcription regulatory region DNA binding;MF:transcription factor activity, sequence-specific DNA binding;MF:DNA binding;	K09422	MYBP	------	------	XP_006572975.1	transcription factor MYB39 [Glycine max]	sp|Q8GWP0|MYB39_ARATH;	Transcription factor MYB39 OS=Arabidopsis thaliana OX=3702 GN=MYB39 PE=2 SV=1;
Glyma.12G186200.Wm82.a4.v1		(1 of 4) PTHR31989//PTHR31989:SF4 - FAMILY NOT NAMED // NAC DOMAIN-CONTAINING PROTEIN 61-RELATED	0.16	-2.64708	2.3399971268E-5	0.000882233846313	yes	down	0	0.42	0.31	0.75	1.44	1.9	2.85	2.52	0.37	2.1775	GO:0006355;GO:0005634;GO:000367	BP:regulation of transcription, DNA-templated;CC:nucleus;MF:DNA binding;	------	------	------	------	XP_003539476.1	NAC domain-containing protein 90 [Glycine max]	sp|Q9FMR3|NAC90_ARATH;	NAC domain-containing protein 90 OS=Arabidopsis thaliana OX=3702 GN=NAC090 PE=1 SV=1;
Glyma.01G193600.Wm82.a4.v1		(1 of 5) PTHR24093//PTHR24093:SF262 - FAMILY NOT NAMED // CALCIUM-TRANSPORTING ATPASE 2, PLASMA MEMBRANE-TYPE-RELATED	0.279	-1.8421	2.38022258757E-5	0.000895717690334	yes	down	3.29	4.65	10.36	10.84	17.54	21.24	33.02	30.51	7.285	25.5775	GO:0043231;GO:0016021;GO:0000166;GO:0019829;GO:0005516;GO:0005388;GO:0046872;GO:000552	CC:intracellular membrane-bounded organelle;CC:integral component of membrane;MF:nucleotide binding;MF:cation-transporting ATPase activity;MF:calmodulin binding;MF:calcium-transporting ATPase activity;MF:metal ion binding;MF:ATP binding;	K01537	ATP2C	------	------	NP_001238485.2	plasma membrane Ca2+-ATPase [Glycine max]	sp|O81108|ACA2_ARATH;	Calcium-transporting ATPase 2, plasma membrane-type OS=Arabidopsis thaliana OX=3702 GN=ACA2 PE=1 SV=1;
Glyma.09G056600.Wm82.a4.v1		-	0.347	-1.52712	2.51384282742E-5	0.00093983548463	yes	down	0.79	2.07	2.53	1.81	3.95	4.42	7.74	4.11	1.8	5.055	------	------	------	------	------	------	NP_001237298.2	uncharacterized protein LOC100527269 [Glycine max]	sp|Q9SUM5|BH146_ARATH;	Transcription factor bHLH146 OS=Arabidopsis thaliana OX=3702 GN=BHLH146 PE=2 SV=1;
Glyma.12G048400.Wm82.a4.v1		(1 of 2) PTHR16007//PTHR16007:SF14 - EPIDIDYMAL MEMBRANE PROTEIN E9-RELATED // SUBFAMILY NOT NAMED	2.344	1.22921	2.56223627339E-5	0.000954810031003	yes	up	3.36	4.38	2.98	4.11	1.12	2.5	1.4	1.2	3.7075	1.555	GO:001602	CC:integral component of membrane;	------	------	------	------	XP_003541116.1	transmembrane protein 45B [Glycine max]	sp|Q96B21|TM45B_HUMAN;	Transmembrane protein 45B OS=Homo sapiens OX=9606 GN=TMEM45B PE=1 SV=1;
Glyma.06G114200.Wm82.a4.v1		(1 of 5) PTHR13683:SF316 - ASPARTYL PROTEASE FAMILY PROTEIN-RELATED	0.285	-1.8118	2.57851031377E-5	0.000959326740985	yes	down	4.16	4.52	10.77	13.84	22.93	24.68	34.38	36.03	8.3225	29.505	GO:0006508;GO:0030163;GO:000419	BP:proteolysis;BP:protein catabolic process;MF:aspartic-type endopeptidase activity;	------	------	------	------	XP_003526637.1	aspartic proteinase Asp1 [Glycine max]	sp|Q0IU52|ASP1_ORYSJ;	Aspartic proteinase Asp1 OS=Oryza sativa subsp. japonica OX=39947 GN=ASP1 PE=2 SV=1;
Glyma.16G026400.Wm82.a4.v1		(1 of 176) PF03106 - WRKY DNA -binding domain (WRKY)	0.298	-1.74547	2.6007451855E-5	0.000966028875426	yes	down	4.63	10.91	15.41	21.14	39.21	41.42	44.53	50.75	13.0225	43.9775	GO:0006355;GO:0005634;GO:0003700;GO:0043565;GO:004421	BP:regulation of transcription, DNA-templated;CC:nucleus;MF:transcription factor activity, sequence-specific DNA binding;MF:sequence-specific DNA binding;MF:transcription regulatory region DNA binding;	------	------	------	------	NP_001238677.2	WRKY transcription factor 60 [Glycine max]	sp|Q9SKD9|WRK46_ARATH;	Probable WRKY transcription factor 46 OS=Arabidopsis thaliana OX=3702 GN=WRKY46 PE=1 SV=1;
Glyma.11G222300.Wm82.a4.v1		(1 of 2) PF08659//PF13561 - KR domain (KR) // Enoyl-(Acyl carrier protein) reductase (adh_short_C2)	0.345	-1.53366	2.65439342169E-5	0.000983227482112	yes	down	1.17	2.87	1.15	0.94	6.21	3.05	3.82	5.19	1.5325	4.5675	GO:0016021;GO:001649	CC:integral component of membrane;MF:oxidoreductase activity;	K08081	TR1	map00960	Tropane, piperidine and pyridine alkaloid biosynthesis	KRH31021.1	hypothetical protein GLYMA_11G222300 [Glycine max]	sp|Q9LHT0|TRNHF_ARATH;	Tropinone reductase homolog At5g06060 OS=Arabidopsis thaliana OX=3702 GN=At5g06060 PE=2 SV=1;
Glyma.15G145700.Wm82.a4.v1		(1 of 37) PF00407 - Pathogenesis-related protein Bet v I family (Bet_v_1)	0.272	-1.87698	2.67195814668E-5	0.000987911007952	yes	down	0.25	0.33	0.74	0.88	1.97	1.08	2.09	2.66	0.55	1.95	GO:0009738;GO:0006952;GO:0080163;GO:0009607;GO:0005737;GO:0005634;GO:0038023;GO:0004864;GO:001042	BP:abscisic acid-activated signaling pathway;BP:defense response;BP:regulation of protein serine/threonine phosphatase activity;BP:response to biotic stimulus;CC:cytoplasm;CC:nucleus;MF:signaling receptor activity;MF:protein phosphatase inhibitor activity;MF:abscisic acid binding;	------	------	------	------	XP_003546341.1	class-10 pathogenesis-related protein 1 [Glycine max]	sp|E6YBW4|PR10_SOYBN;	Pathogenesis-related protein 10 OS=Glycine max OX=3847 GN=PR10 PE=2 SV=1;
Glyma.09G027900.Wm82.a4.v1		(1 of 8) PTHR27005//PTHR27005:SF7 - FAMILY NOT NAMED // WALL-ASSOCIATED RECEPTOR KINASE-LIKE 1-RELATED	0.29	-1.7854	2.7704812093E-5	0.00101799795689	yes	down	0.3	0.85	2.32	1.36	3.27	4.2	4.66	4.26	1.2075	4.0975	GO:0006468;GO:0007166;GO:0016021;GO:0005886;GO:0030247;GO:0004674;GO:0004672;GO:000552	BP:protein phosphorylation;BP:cell surface receptor signaling pathway;CC:integral component of membrane;CC:plasma membrane;MF:polysaccharide binding;MF:protein serine/threonine kinase activity;MF:protein kinase activity;MF:ATP binding;	------	------	------	------	XP_006586859.1	wall-associated receptor kinase-like 8 isoform X1 [Glycine max]	sp|Q9SA25|WAKLG_ARATH;	Wall-associated receptor kinase-like 8 OS=Arabidopsis thaliana OX=3702 GN=WAKL8 PE=2 SV=1;
Glyma.02G013900.Wm82.a4.v1		(1 of 5) PTHR10641:SF595 - MYB TRANSCRIPTION FACTOR	3.302	1.72317	2.77658202101E-5	0.00101799795689	yes	up	0.93	1.03	0.94	1.05	0.38	0.34	0.14	0.33	0.9875	0.2975	GO:0030154;GO:0005634;GO:0043565;GO:0044212;GO:0003700;GO:000367	BP:cell differentiation;CC:nucleus;MF:sequence-specific DNA binding;MF:transcription regulatory region DNA binding;MF:transcription factor activity, sequence-specific DNA binding;MF:DNA binding;	K09422	MYBP	------	------	XP_006574536.1	transcription factor MYB12 [Glycine max]	sp|O22264|MYB12_ARATH;	Transcription factor MYB12 OS=Arabidopsis thaliana OX=3702 GN=MYB12 PE=1 SV=1;
Glyma.10G043700.Wm82.a4.v1		(1 of 9) PTHR24320//PTHR24320:SF81 - FAMILY NOT NAMED // NAD(P)-BINDING ROSSMANN-FOLD SUPERFAMILY PROTEIN	0.184	-2.44194	2.79113401332E-5	0.00101998700861	yes	down	0.1	0.39	0.17	0.14	1.53	0.66	0.58	1.34	0.2	1.0275	GO:0008152;GO:001649	BP:metabolic process;MF:oxidoreductase activity;	------	------	------	------	NP_001241121.1	uncharacterized protein LOC100795299 [Glycine max]	sp|Q6RVV4|TIC32_PEA;	Short-chain dehydrogenase TIC 32, chloroplastic OS=Pisum sativum OX=3888 GN=TIC32 PE=1 SV=1;
Glyma.08G144433.Wm82.a4.v1		(1 of 3) PTHR11931//PTHR11931:SF16 - PHOSPHOGLYCERATE MUTASE // SUBFAMILY NOT NAMED	23.111	4.53049	2.7999742691E-5	0.00102206697116	yes	up	1.38	1.96	4.47	4.57	0.26	0.2	0	0	3.095	0.115	GO:0006096;GO:0004619;GO:001686	BP:glycolytic process;MF:phosphoglycerate mutase activity;MF:intramolecular transferase activity, phosphotransferases;	K01834	PGAM, gpmA	map00010;map00260	Glycolysis / Gluconeogenesis;Glycine, serine and threonine metabolism	KRH43354.1	hypothetical protein GLYMA_08G144400, partial [Glycine max]	sp|Q6MEW4|GPMA_PARUW;	2,3-bisphosphoglycerate-dependent phosphoglycerate mutase OS=Protochlamydia amoebophila;
Glyma.19G086200.Wm82.a4.v1		(1 of 21) PTHR31238//PTHR31238:SF42 - FAMILY NOT NAMED // GERMIN-LIKE PROTEIN SUBFAMILY 1 MEMBER 10-RELATED	0.477	-1.068	3.05119478405E-5	0.00110248343307	yes	down	2.28	2.98	1.86	2.84	5.2	4	6.25	5.06	2.49	5.1275	GO:0005618;GO:0016021;GO:0048046;GO:0005576;GO:0030145;GO:004573	CC:cell wall;CC:integral component of membrane;CC:apoplast;CC:extracellular region;MF:manganese ion binding;MF:nutrient reservoir activity;	------	------	------	------	RZB47031.1	Germin-like protein subfamily 1 member 7, partial [Glycine soja]	sp|Q9SFF9|GL17_ARATH;	Germin-like protein subfamily 1 member 7 OS=Arabidopsis thaliana OX=3702 GN=At3g05950 PE=2 SV=1;
Glyma.02G309000.Wm82.a4.v1		-	0.239	-2.063	3.05322535694E-5	0.00110248343307	yes	down	0.17	0.12	0.45	0.82	1.43	1.21	2.18	1.47	0.39	1.5725	GO:001602	CC:integral component of membrane;	------	------	------	------	XP_003519685.1	uncharacterized protein LOC100806244 [Glycine max]	------	------
Glyma.12G022700.Wm82.a4.v1		(1 of 2) PTHR31989:SF2 - NAC DOMAIN CONTAINING PROTEIN 36	0.385	-1.37665	3.1774569102E-5	0.00114322963544	yes	down	10.78	20.91	21.53	33.81	47.37	55.16	59.6	69.72	21.7575	57.9625	GO:0045792;GO:0010200;GO:0048281;GO:0009965;GO:0006355;GO:0005634;GO:000367	BP:negative regulation of cell size;BP:response to chitin;BP:inflorescence morphogenesis;BP:leaf morphogenesis;BP:regulation of transcription, DNA-templated;CC:nucleus;MF:DNA binding;	------	------	------	------	NP_001236900.2	NAC domain protein NAC6 [Glycine max]	sp|Q10S65|NAC22_ORYSJ;	NAC domain-containing protein 22 OS=Oryza sativa subsp. japonica OX=39947 GN=NAC022 PE=2 SV=1;
Glyma.15G264400.Wm82.a4.v1		(1 of 154) K00430 - peroxidase (E1.11.1.7)	0.413	-1.27452	3.27681054313E-5	0.0011726717802	yes	down	2.09	1.2	1.76	1.28	4.36	2.37	4.31	4.42	1.5825	3.865	GO:0042744;GO:0055114;GO:0006979;GO:0009505;GO:0009506;GO:0005576;GO:0020037;GO:0004601;GO:004687	BP:hydrogen peroxide catabolic process;BP:oxidation-reduction process;BP:response to oxidative stress;CC:plant-type cell wall;CC:plasmodesma;CC:extracellular region;MF:heme binding;MF:peroxidase activity;MF:metal ion binding;	K00430	E1.11.1.7	map00940	Phenylpropanoid biosynthesis	XP_003545942.1	peroxidase 7 [Glycine max]	sp|Q9SY33|PER7_ARATH;	Peroxidase 7 OS=Arabidopsis thaliana OX=3702 GN=PER7 PE=2 SV=1;
Glyma.07G076600.Wm82.a4.v1		(1 of 17) PTHR32246:SF20 - BON1-ASSOCIATED PROTEIN 1-RELATED	0.332	-1.5896	3.419814382E-5	0.00121733871348	yes	down	13.66	26.91	42.91	40.77	84.91	73.53	115.41	97.52	31.0625	92.8425	GO:000551	MF:protein binding;	------	------	------	------	XP_003528878.1	BON1-associated protein 2 [Glycine max]	sp|Q58FX0|BAP2_ARATH;	BON1-associated protein 2 OS=Arabidopsis thaliana OX=3702 GN=BAP2 PE=1 SV=1;
Glyma.09G182040.Wm82.a4.v1		(1 of 37) PTHR27009//PTHR27009:SF21 - FAMILY NOT NAMED // PR5-LIKE RECEPTOR KINASE-RELATED	0.398	-1.3287	3.51600905453E-5	0.00124495865579	yes	down	0.39	1.01	1.39	0.96	1.93	2.02	2.77	2.46	0.9375	2.295	GO:0016021;GO:0016301;GO:0030247;GO:0005524;GO:000467	CC:integral component of membrane;MF:kinase activity;MF:polysaccharide binding;MF:ATP binding;MF:protein kinase activity;	K04733	IRAK4	------	------	KRH39153.1	hypothetical protein GLYMA_09G181700 [Glycine max]	------	------
Glyma.03G201550.Wm82.a4.v1		(1 of 16) PTHR31415:SF4 - HARPIN-INDUCED PROTEIN-LIKE-RELATED	0.335	-1.57813	3.63078202865E-5	0.00128107900524	yes	down	8.47	20.74	30.61	24.88	60.47	54.74	72.73	62.85	21.175	62.6975	GO:0046658;GO:0016021;GO:000950	CC:anchored component of plasma membrane;CC:integral component of membrane;CC:plasmodesma;	------	------	------	------	NP_001237119.1	syringolide-induced protein B13-1-9 [Glycine max]	sp|Q9SJ52|NHL10_ARATH;	NDR1/HIN1-like protein 10 OS=Arabidopsis thaliana OX=3702 GN=NHL10 PE=2 SV=1;
Glyma.09G182250.Wm82.a4.v1		(1 of 36) PF14380 - Wall-associated receptor kinase C-terminal (WAK_assoc)	0.403	-1.31267	3.69576779386E-5	0.00129830414897	yes	down	0.67	0.47	0.44	1.06	0.96	1.66	1.93	1.94	0.66	1.6225	GO:0016021;GO:0016301;GO:0030247;GO:0005524;GO:000467	CC:integral component of membrane;MF:kinase activity;MF:polysaccharide binding;MF:ATP binding;MF:protein kinase activity;	K04733	IRAK4	------	------	RZB92613.1	LEAF RUST 10 DISEASE-RESISTANCE LOCUS RECEPTOR-LIKE PROTEIN KINASE-like 1.2 isoform C [Glycine soja]	sp|P0C5E2|LRL12_ARATH;	LEAF RUST 10 DISEASE-RESISTANCE LOCUS RECEPTOR-LIKE PROTEIN KINASE-like 1.2 OS=Arabidopsis thaliana OX=3702 GN=LRK10L-1.2 PE=2 SV=3;
Glyma.11G070500.Wm82.a4.v1		(1 of 9) 1.3.1.45 - 2'-hydroxyisoflavone reductase	0.498	-1.00576	4.02119610054E-5	0.0014040268437	yes	down	10.72	10.42	16.66	8.99	18.76	16.13	30.79	27.59	11.6975	23.3175	------	------	K23050	PCBER1	------	------	NP_001276127.2	isoflavone reductase [Glycine max]	sp|P52575|IFR_MEDSA;	Isoflavone reductase OS=Medicago sativa OX=3879 GN=IFR PE=1 SV=1;
Glyma.06G017600.Wm82.a4.v1		(1 of 51) 2.7.10.2//2.7.11.1 - Non-specific protein-tyrosine kinase / Cytoplasmic protein tyrosine kinase // Non-specific serine/threonine protein kinase / Threonine-specific protein kinase	0.429	-1.22232	4.25616679965E-5	0.00148066289681	yes	down	1.46	1.58	2.67	3.87	5.4	4.56	5.95	6.22	2.395	5.5325	GO:0006468;GO:0004674;GO:0005524;GO:000467	BP:protein phosphorylation;MF:protein serine/threonine kinase activity;MF:ATP binding;MF:protein kinase activity;	------	------	------	------	XP_003527639.1	probable serine/threonine-protein kinase PIX13 [Glycine max]	sp|Q9SII6|PIX13_ARATH;	Probable serine/threonine-protein kinase PIX13 OS=Arabidopsis thaliana OX=3702 GN=PIX13 PE=1 SV=2;
Glyma.12G054100.Wm82.a4.v1		(1 of 38) K01188 - beta-glucosidase (E3.2.1.21)	0.31	-1.69187	4.36046795045E-5	0.00150936094495	yes	down	1.8	3.09	5.44	6.61	11	12.45	16.13	13.93	4.235	13.3775	GO:0005975;GO:0102483;GO:0008422;GO:000455	BP:carbohydrate metabolic process;MF:scopolin beta-glucosidase activity;MF:beta-glucosidase activity;MF:hydrolase activity, hydrolyzing O-glycosyl compounds;	K01188	E3.2.1.21	map00460;map00940;map00500	Cyanoamino acid metabolism;Phenylpropanoid biosynthesis;Starch and sucrose metabolism	XP_003540705.1	cyanogenic beta-glucosidase [Glycine max]	sp|Q7XKV4|BGL12_ORYSJ;	Beta-glucosidase 12 OS=Oryza sativa subsp. japonica OX=39947 GN=BGLU12 PE=1 SV=2;
Glyma.09G277800.Wm82.a4.v1		(1 of 154) K00430 - peroxidase (E1.11.1.7)	0.336	-1.57514	4.37736455056E-5	0.00151390455468	yes	down	15.42	24.58	10.64	13.92	44.91	46.2	26.63	72.1	16.14	47.46	GO:0006979;GO:0042744;GO:0055114;GO:0016021;GO:0005576;GO:0020037;GO:0046872;GO:000460	BP:response to oxidative stress;BP:hydrogen peroxide catabolic process;BP:oxidation-reduction process;CC:integral component of membrane;CC:extracellular region;MF:heme binding;MF:metal ion binding;MF:peroxidase activity;	K00430	E1.11.1.7	map00940	Phenylpropanoid biosynthesis	NP_001242089.2	peroxidase precursor [Glycine max]	sp|P22195|PER1_ARAHY;	Cationic peroxidase 1 OS=Arachis hypogaea OX=3818 GN=PNC1 PE=1 SV=2;
Glyma.07G153800.Wm82.a4.v1		(1 of 4) PTHR11730//PTHR11730:SF38 - AMMONIUM TRANSPORTER // AMMONIUM TRANSPORTER 2	0.316	-1.66373	4.41924343486E-5	0.00152575994531	yes	down	5.9	12.3	16.95	22.64	39.19	38.75	52.9	48.32	14.4475	44.79	GO:0019740;GO:0072488;GO:0015696;GO:0016021;GO:0016020;GO:0005887;GO:000851	BP:nitrogen utilization;BP:ammonium transmembrane transport;BP:ammonium transport;CC:integral component of membrane;CC:membrane;CC:integral component of plasma membrane;MF:ammonium transmembrane transporter activity;	K03320	amt, AMT, MEP	------	------	NP_001348456.1	ammonium transporter AMT2.1 [Glycine max]	sp|Q9M6N7|AMT2_ARATH;	Ammonium transporter 2 OS=Arabidopsis thaliana OX=3702 GN=AMT2 PE=1 SV=2;
Glyma.01G203500.Wm82.a4.v1		(1 of 4) PTHR27001//PTHR27001:SF75 - FAMILY NOT NAMED // PROTEIN KINASE FAMILY PROTEIN	0.297	-1.75148	4.50370529113E-5	0.00154826437119	yes	down	1.65	4.67	5.61	8.06	11.84	17.3	20.65	21.01	4.9975	17.7	GO:0006468;GO:0004674;GO:0005524;GO:000467	BP:protein phosphorylation;MF:protein serine/threonine kinase activity;MF:ATP binding;MF:protein kinase activity;	------	------	------	------	NP_001238477.1	NAK-type protein kinase [Glycine max]	sp|Q9LTC0|PBL19_ARATH;	Probable serine/threonine-protein kinase PBL19 OS=Arabidopsis thaliana OX=3702 GN=PBL19 PE=1 SV=1;
Glyma.15G021700.Wm82.a4.v1		(1 of 4) PF00560//PF07714//PF12819 - Leucine Rich Repeat (LRR_1) // Protein tyrosine kinase (Pkinase_Tyr) // Carbohydrate-binding protein of the ER (Malectin_like)	0.393	-1.34905	4.68258031222E-5	0.0016015302153	yes	down	0.66	1	0.4	0.59	2.33	1.33	1.25	1.57	0.6625	1.62	GO:0006468;GO:0016021;GO:0005524;GO:0005515;GO:000467	BP:protein phosphorylation;CC:integral component of membrane;MF:ATP binding;MF:protein binding;MF:protein kinase activity;	------	------	------	------	NP_001240141.1	putative leucine-rich repeat receptor-like protein kinase At2g19210-like precursor [Glycine max]	sp|C0LGG4|Y1518_ARATH;	Probable LRR receptor-like serine/threonine-protein kinase At1g51860 OS=Arabidopsis thaliana OX=3702 GN=At1g51860 PE=2 SV=2;
Glyma.18G254600.Wm82.a4.v1		(1 of 11) PF00069//PF00560//PF13855 - Protein kinase domain (Pkinase) // Leucine Rich Repeat (LRR_1) // Leucine rich repeat (LRR_8)	0.102	-3.29795	4.74853347278E-5	0.00162132537868	yes	down	0.03	0	0	0.09	0.29	0.18	0.31	0.29	0.03	0.2675	GO:0009755;GO:0006468;GO:0046777;GO:0016021;GO:0005886;GO:0004674;GO:0005515;GO:0004672;GO:000552	BP:hormone-mediated signaling pathway;BP:protein phosphorylation;BP:protein autophosphorylation;CC:integral component of membrane;CC:plasma membrane;MF:protein serine/threonine kinase activity;MF:protein binding;MF:protein kinase activity;MF:ATP binding;	K04733	IRAK4	------	------	XP_006602888.1	probable leucine-rich repeat receptor-like protein kinase At1g35710 isoform X1 [Glycine max]	sp|Q8VZG8|MIK2_ARATH;	MDIS1-interacting receptor like kinase 2 OS=Arabidopsis thaliana OX=3702 GN=MIK2 PE=1 SV=3;
Glyma.11G026800.Wm82.a4.v1		(1 of 3) K00108 - choline dehydrogenase (betA, CHDH)	0.486	-1.0413	4.79550072475E-5	0.00163597060833	yes	down	1.73	2.53	1.97	2.99	2.82	5.32	5.81	5	2.305	4.7375	GO:0055114;GO:0050660;GO:001661	BP:oxidation-reduction process;MF:flavin adenine dinucleotide binding;MF:oxidoreductase activity, acting on CH-OH group of donors;	K00108	betA, CHDH	map00260	Glycine, serine and threonine metabolism	XP_006590534.1	protein HOTHEAD isoform X1 [Glycine max]	sp|Q9S746|HTH_ARATH;	Protein HOTHEAD OS=Arabidopsis thaliana OX=3702 GN=HTH PE=1 SV=1;
Glyma.13G027200.Wm82.a4.v1		-	32.764	5.03404	5.22683583558E-5	0.00176809721404	yes	up	1.12	1.22	1.71	1.5	0	0.02	0	0.12	1.3875	0.035	------	------	------	------	------	------	KRH17921.1	hypothetical protein GLYMA_13G027200 [Glycine max]	------	------
Glyma.16G062500.Wm82.a4.v1		(1 of 3) PTHR22950:SF235 - LYSINE HISTIDINE TRANSPORTER 1-RELATED	0.307	-1.7054	5.34458675356E-5	0.00179732991554	yes	down	0.43	0.18	0.45	0.73	0.81	1.66	1.62	1.62	0.4475	1.4275	GO:0003333;GO:0005886;GO:0016021;GO:001517	BP:amino acid transmembrane transport;CC:plasma membrane;CC:integral component of membrane;MF:amino acid transmembrane transporter activity;	------	------	------	------	XP_014624742.1	lysine histidine transporter 1 isoform X1 [Glycine max]	sp|Q9FKS8|LHT1_ARATH;	Lysine histidine transporter 1 OS=Arabidopsis thaliana OX=3702 GN=LHT1 PE=1 SV=1;
Glyma.10G169300.Wm82.a4.v1		(1 of 1) PF12937//PF14299 - F-box-like (F-box-like) // Phloem protein 2 (PP2)	0.403	-1.31211	5.40177497771E-5	0.00181224452526	yes	down	14.03	25.54	31.84	37.7	57.8	55.74	86.5	82.05	27.2775	70.5225	GO:000551	MF:protein binding;	------	------	------	------	XP_003536154.1	putative F-box protein PP2-B12 [Glycine max]	sp|Q9ZVQ6|P2B10_ARATH;	F-box protein PP2-B10 OS=Arabidopsis thaliana OX=3702 GN=PP2B10 PE=1 SV=1;
Glyma.13G330800.Wm82.a4.v1		(1 of 3) PTHR11177//PTHR11177:SF186 - CHITINASE // SUBFAMILY NOT NAMED	0.404	-1.30868	5.4024772663E-5	0.00181224452526	yes	down	1.32	1.47	1.77	3.74	6.61	4.03	4.59	4.86	2.075	5.0225	GO:0005975;GO:0004568;GO:000455	BP:carbohydrate metabolic process;MF:chitinase activity;MF:hydrolase activity, hydrolyzing O-glycosyl compounds;	------	------	------	------	XP_003543489.1	chitinase 2 [Glycine max]	sp|Q9SLP4|CHIT1_TULSB;	Chitinase 1 OS=Tulipa saxatilis subsp. bakeri OX=110455 PE=1 SV=1;
Glyma.06G239900.Wm82.a4.v1		(1 of 7) PTHR33021:SF45 - EARLY NODULIN-LIKE PROTEIN 3-RELATED	0.469	-1.09188	5.57211434518E-5	0.00185982632836	yes	down	1.43	1.31	1.3	2.18	3.31	3.46	2.45	3.95	1.555	3.2925	GO:0046658;GO:000905	CC:anchored component of plasma membrane;MF:electron carrier activity;	------	------	------	------	XP_028237689.1	early nodulin-like protein 2 [Glycine soja]	sp|Q9T076|ENL2_ARATH;	Early nodulin-like protein 2 OS=Arabidopsis thaliana OX=3702 GN=At4g27520 PE=1 SV=1;
Glyma.17G158900.Wm82.a4.v1		(1 of 4) PTHR22952//PTHR22952:SF186 - CAMP-RESPONSE ELEMENT BINDING PROTEIN-RELATED // SUBFAMILY NOT NAMED	2.103	1.07229	5.70581923359E-5	0.00190287175819	yes	up	16.4	21.71	9.68	19.8	8.68	10.21	7.91	4.87	16.8975	7.9175	GO:0006355;GO:0045893;GO:0005634;GO:0043565;GO:0044212;GO:000370	BP:regulation of transcription, DNA-templated;BP:positive regulation of transcription, DNA-templated;CC:nucleus;MF:sequence-specific DNA binding;MF:transcription regulatory region DNA binding;MF:transcription factor activity, sequence-specific DNA binding;	------	------	------	------	XP_014624888.1	basic leucine zipper 4 [Glycine max]	------	------
Glyma.12G104600.Wm82.a4.v1		(1 of 10) PTHR10641//PTHR10641:SF584 - MYB-LIKE DNA-BINDING PROTEIN MYB // SUBFAMILY NOT NAMED	0.137	-2.86477	5.92012000404E-5	0.00196292798119	yes	down	0.07	0.28	0.12	0.34	1.63	1.02	2.46	0.34	0.2025	1.3625	GO:0030154;GO:0005634;GO:0043565;GO:0044212;GO:0003700;GO:000367	BP:cell differentiation;CC:nucleus;MF:sequence-specific DNA binding;MF:transcription regulatory region DNA binding;MF:transcription factor activity, sequence-specific DNA binding;MF:DNA binding;	K09422	MYBP	------	------	XP_006593053.1	transcription factor MYB14 [Glycine max]	sp|P20024|MYB1_MAIZE;	Myb-related protein Zm1 OS=Zea mays OX=4577 PE=2 SV=1;
Glyma.09G028000.Wm82.a4.v1		(1 of 4) K01187 - alpha-glucosidase (malZ)	0.473	-1.08115	5.93443000626E-5	0.00196604924127	yes	down	2.24	2.29	2.87	5.66	8.29	5.79	5.84	6.92	3.265	6.71	GO:0005975;GO:0030246;GO:000455	BP:carbohydrate metabolic process;MF:carbohydrate binding;MF:hydrolase activity, hydrolyzing O-glycosyl compounds;	K01187	malZ	map00500;map00052	Starch and sucrose metabolism;Galactose metabolism	XP_003534790.1	alpha-glucosidase [Glycine max]	sp|O04893|AGLU_SPIOL;	Alpha-glucosidase OS=Spinacia oleracea OX=3562 PE=1 SV=1;
Glyma.16G178500.Wm82.a4.v1		(1 of 17) PTHR22814//PTHR22814:SF129 - COPPER TRANSPORT PROTEIN ATOX1-RELATED // COPPER TRANSPORT FAMILY PROTEIN-RELATED	0.409	-1.2897	6.10729731158E-5	0.00201666372493	yes	down	42.66	66.54	103.69	115.27	182.02	178.8	233.39	243.07	82.04	209.32	GO:0030001;GO:004687	BP:metal ion transport;MF:metal ion binding;	------	------	------	------	XP_003548155.1	heavy metal-associated isoprenylated plant protein 39 [Glycine max]	sp|O03982|HIP39_ARATH;	Heavy metal-associated isoprenylated plant protein 39 OS=Arabidopsis thaliana OX=3702 GN=HIPP39 PE=2 SV=1;
Glyma.15G200100.Wm82.a4.v1		(1 of 4) PTHR31065//PTHR31065:SF11 - FAMILY NOT NAMED // PLATZ TRANSCRIPTION FACTOR FAMILY PROTEIN	0.442	-1.17934	6.20986571042E-5	0.00204601907058	yes	down	1.58	2.73	3.86	3.83	5.74	4.21	8.68	8.18	3	6.7025	GO:000451	MF:endonuclease activity;	------	------	------	------	XP_003546592.1	uncharacterized protein LOC100810461 [Glycine max]	------	------
Glyma.02G243300.Wm82.a4.v1		-	0.475	-1.07436	6.2216753049E-5	0.00204601907058	yes	down	4.94	8.03	9.58	14.16	15.34	21.43	18.46	21.33	9.1775	19.14	GO:001602	CC:integral component of membrane;	------	------	------	------	KRH72963.1	hypothetical protein GLYMA_02G243300 [Glycine max]	------	------
Glyma.17G156100.Wm82.a4.v1		(1 of 4) PTHR23042:SF25 - TRANSCRIPTION FACTOR NAI1	0.405	-1.30455	6.69640419644E-5	0.00219315430424	yes	down	0.74	0.98	2.01	0.87	2.57	3.48	3.06	2.11	1.15	2.805	GO:004698	MF:protein dimerization activity;	------	------	------	------	XP_006600899.1	transcription factor bHLH25 [Glycine max]	sp|Q9T072|BH025_ARATH;	Transcription factor bHLH25 OS=Arabidopsis thaliana OX=3702 GN=BHLH25 PE=2 SV=2;
Glyma.03G201302.Wm82.a4.v1		(1 of 16) PTHR31415:SF4 - HARPIN-INDUCED PROTEIN-LIKE-RELATED	0.44	-1.18591	6.73962215652E-5	0.00220550976733	yes	down	8.01	2.54	3.63	2.79	7.39	10.2	10.16	12.03	4.2425	9.945	GO:0046658;GO:0016021;GO:000950	CC:anchored component of plasma membrane;CC:integral component of membrane;CC:plasmodesma;	------	------	------	------	XP_006577094.1	NDR1/HIN1-like protein 10 [Glycine max]	sp|Q9SJ52|NHL10_ARATH;	NDR1/HIN1-like protein 10 OS=Arabidopsis thaliana OX=3702 GN=NHL10 PE=2 SV=1;
Glyma.15G198500.Wm82.a4.v1		-	0.48	-1.05813	7.15827533739E-5	0.00233300511057	yes	down	1.52	1.66	2.72	2.15	4.95	4.21	3.21	4.12	2.0125	4.1225	------	------	------	------	------	------	XP_003546583.1	uncharacterized protein LOC100805121 [Glycine max]	------	------
Glyma.11G236700.Wm82.a4.v1		-	3.132	1.64696	7.2983005261E-5	0.00237286365202	yes	up	33.04	17.82	35.38	10.55	9.68	12.62	3.62	5.2	24.1975	7.78	------	------	------	------	------	------	KHN04819.1	hypothetical protein glysoja_031919 [Glycine soja]	------	------
Glyma.07G151300.Wm82.a4.v1		(1 of 5) 1.14.99.33 - Delta(12)-fatty acid dehydrogenase / Linoleate Delta-12-fatty acid acetylenase (desaturase)	0.354	-1.49952	7.63627326381E-5	0.00247473188347	yes	down	3.89	7	10.65	12.28	17.49	23.06	30.44	23.95	8.455	23.735	GO:0006636;GO:0055114;GO:0006629;GO:0031969;GO:0009507;GO:0016021;GO:001671	BP:unsaturated fatty acid biosynthetic process;BP:oxidation-reduction process;BP:lipid metabolic process;CC:chloroplast membrane;CC:chloroplast;CC:integral component of membrane;MF:oxidoreductase activity, acting on paired donors, with oxidation of a pair of donors resulting in the reduction of molecular oxygen to two molecules of water;	K10257	FAD3, FAD7, FAD8, desB	------	------	NP_001237361.2	omega-3 fatty acid desaturase, chloroplastic [Glycine max]	sp|P48621|FAD3C_SOYBN;	Omega-3 fatty acid desaturase, chloroplastic OS=Glycine max OX=3847 GN=FAD7 PE=2 SV=1;
Glyma.10G203500.Wm82.a4.v1		(1 of 14) 1.14.13.152 - Geraniol 8-hydroxylase / G10H	5.17	2.37007	7.85027123924E-5	0.0025399834091	yes	up	0.43	1.64	0.62	1.13	0.3	0.04	0.19	0.18	0.955	0.1775	GO:0055114;GO:0016020;GO:0102811;GO:0004497;GO:0020037;GO:0016709;GO:0016705;GO:000550	BP:oxidation-reduction process;CC:membrane;MF:geraniol 10-hydroxylase activity;MF:monooxygenase activity;MF:heme binding;MF:oxidoreductase activity, acting on paired donors, with incorporation or reduction of molecular oxygen, NA;MF:oxidoreductase activity, acting on paired donors, with incorporation or reduction of molecular oxygen;MF:iron ion binding;	------	------	------	------	XP_003536316.2	geraniol 8-hydroxylase [Glycine max]	sp|Q8VWZ7|C76B6_CATRO;	Geraniol 8-hydroxylase OS=Catharanthus roseus OX=4058 GN=CYP76B6 PE=1 SV=1;
Glyma.11G055100.Wm82.a4.v1		(1 of 8) PTHR24361:SF334 - MITOGEN-ACTIVATED PROTEIN KINASE KINASE KINASE 19-RELATED	0.257	-1.95967	8.20819037729E-5	0.00263877876877	yes	down	0.26	0.25	0.46	0.78	1.51	1.61	2.6	0.85	0.4375	1.6425	GO:0007346;GO:0031098;GO:0006468;GO:0032147;GO:0023014;GO:0005737;GO:0004674;GO:0004672;GO:000552	BP:regulation of mitotic cell cycle;BP:stress-activated protein kinase signaling cascade;BP:protein phosphorylation;BP:activation of protein kinase activity;BP:signal transduction by protein phosphorylation;CC:cytoplasm;MF:protein serine/threonine kinase activity;MF:protein kinase activity;MF:ATP binding;	------	------	------	------	XP_003539360.1	mitogen-activated protein kinase kinase kinase 17 [Glycine max]	sp|O80888|M3K17_ARATH;	Mitogen-activated protein kinase kinase kinase 17 OS=Arabidopsis thaliana OX=3702 GN=MAPKKK17 PE=1 SV=1;
Glyma.17G224300.Wm82.a4.v1		(1 of 25) PTHR27007//PTHR27007:SF24 - FAMILY NOT NAMED // L-TYPE LECTIN-DOMAIN CONTAINING RECEPTOR KINASE IX.1-RELATED	0.325	-1.62033	8.264041239E-5	0.00265460838296	yes	down	2.69	4.32	4.98	10.94	18.31	19.87	16.13	17	5.7325	17.8275	GO:0006952;GO:0006468;GO:0042742;GO:0002229;GO:0016021;GO:0005886;GO:0030246;GO:0004675;GO:0004672;GO:000552	BP:defense response;BP:protein phosphorylation;BP:defense response to bacterium;BP:defense response to oomycetes;CC:integral component of membrane;CC:plasma membrane;MF:carbohydrate binding;MF:transmembrane receptor protein serine/threonine kinase activity;MF:protein kinase activity;MF:ATP binding;	------	------	------	------	XP_028208797.1	L-type lectin-domain containing receptor kinase IX.1-like [Glycine soja]	sp|Q9LXA5|LRK91_ARATH;	L-type lectin-domain containing receptor kinase IX.1 OS=Arabidopsis thaliana OX=3702 GN=LECRK91 PE=1 SV=1;
Glyma.18G128000.Wm82.a4.v1		(1 of 223) PTHR11017 - LEUCINE-RICH REPEAT-CONTAINING PROTEIN	2.128	1.08935	8.32407348427E-5	0.00266749020442	yes	up	7.07	5.42	7.08	4.38	2.08	2.75	3.9	2.5	5.9875	2.8075	GO:0007165;GO:000551	BP:signal transduction;MF:protein binding;	------	------	------	------	KRG99191.1	hypothetical protein GLYMA_18G128000 [Glycine max]	sp|Q40392|TMVRN_NICGU;	TMV resistance protein N OS=Nicotiana glutinosa OX=35889 GN=N PE=1 SV=1;
Glyma.20G233900.Wm82.a4.v1		(1 of 4) 3.2.1.152 - Mannosylglycoprotein endo-beta-mannosidase / Endo-beta-mannosidase	0.48	-1.06035	8.40108292156E-5	0.00268573791839	yes	down	1.36	3.5	1.85	2.75	4.65	5.87	5.56	3.24	2.365	4.83	GO:0005975;GO:0033947;GO:000455	BP:carbohydrate metabolic process;MF:mannosylglycoprotein endo-beta-mannosidase activity;MF:hydrolase activity, hydrolyzing O-glycosyl compounds;	K18577	EBM	------	------	XP_003555601.1	mannosylglycoprotein endo-beta-mannosidase isoform X1 [Glycine max]	sp|Q5H7P5|EBM_LILLO;	Mannosylglycoprotein endo-beta-mannosidase OS=Lilium longiflorum OX=4690 GN=EBM PE=1 SV=4;
Glyma.05G236233.Wm82.a4.v1		(1 of 37) PF04749 - PLAC8 family (PLAC8)	0.428	-1.22588	8.49184131439E-5	0.00271259271517	yes	down	0.34	0.33	0.48	0.56	0.97	1.15	0.83	0.98	0.4275	0.9825	GO:001602	CC:integral component of membrane;	------	------	------	------	XP_003524372.1	protein PLANT CADMIUM RESISTANCE 2 [Glycine max]	sp|Q9LQU4|PCR2_ARATH;	Protein PLANT CADMIUM RESISTANCE 2 OS=Arabidopsis thaliana OX=3702 GN=PCR2 PE=1 SV=1;
Glyma.08G364302.Wm82.a4.v1		(1 of 2) 1.5.1.30 - Flavin reductase (NADPH) / Riboflavine mononucleotide reductase	13.533	3.75838	8.51760253233E-5	0.00271865893864	yes	up	2.69	1.24	2.09	0.54	0.25	0.12	0.1	0	1.64	0.1175	GO:0016226;GO:0055114;GO:0005737;GO:0005829;GO:0050661;GO:0050660;GO:0016709;GO:0003958;GO:0010181;GO:001649	BP:iron-sulfur cluster assembly;BP:oxidation-reduction process;CC:cytoplasm;CC:cytosol;MF:NADP binding;MF:flavin adenine dinucleotide binding;MF:oxidoreductase activity, acting on paired donors, with incorporation or reduction of molecular oxygen, NA;MF:NADPH-hemoprotein reductase activity;MF:FMN binding;MF:oxidoreductase activity;	------	------	------	------	RZC00501.1	NADPH-dependent diflavin oxidoreductase 1 isoform A [Glycine soja]	sp|Q6NPS8|NDOR1_ARATH;	NADPH-dependent diflavin oxidoreductase 1 OS=Arabidopsis thaliana OX=3702 GN=ATR3 PE=1 SV=1;
Glyma.16G156200.Wm82.a4.v1		(1 of 3) PTHR27000//PTHR27000:SF14 - FAMILY NOT NAMED // LEUCINE-RICH REPEAT PROTEIN FLOR1-RELATED	0.374	-1.41782	8.8814697742E-5	0.00281244208078	yes	down	1.74	4.52	4.36	6.48	10.13	12.3	12.03	11.04	4.275	11.375	GO:0006468;GO:0016021;GO:0005886;GO:0004672;GO:0005515;GO:000552	BP:protein phosphorylation;CC:integral component of membrane;CC:plasma membrane;MF:protein kinase activity;MF:protein binding;MF:ATP binding;	------	------	------	------	XP_003548948.1	leucine-rich repeat receptor-like tyrosine-protein kinase PXC3 [Glycine max]	sp|O22938|PXC3_ARATH;	Leucine-rich repeat receptor-like tyrosine-protein kinase PXC3 OS=Arabidopsis thaliana OX=3702 GN=PXC3 PE=2 SV=1;
Glyma.17G224500.Wm82.a4.v1		(1 of 25) PTHR27007//PTHR27007:SF24 - FAMILY NOT NAMED // L-TYPE LECTIN-DOMAIN CONTAINING RECEPTOR KINASE IX.1-RELATED	0.246	-2.02505	8.92376698796E-5	0.00282138595171	yes	down	0.05	0.64	0.47	0.65	1.9	1.47	1.66	1.82	0.4525	1.7125	GO:0006952;GO:0006468;GO:0042742;GO:0002229;GO:0016021;GO:0005886;GO:0030246;GO:0004675;GO:0004714;GO:0004672;GO:000552	BP:defense response;BP:protein phosphorylation;BP:defense response to bacterium;BP:defense response to oomycetes;CC:integral component of membrane;CC:plasma membrane;MF:carbohydrate binding;MF:transmembrane receptor protein serine/threonine kinase activity;MF:transmembrane receptor protein tyrosine kinase activity;MF:protein kinase activity;MF:ATP binding;	------	------	------	------	KRH05390.1	hypothetical protein GLYMA_17G224500 [Glycine max]	sp|Q9LXA5|LRK91_ARATH;	L-type lectin-domain containing receptor kinase IX.1 OS=Arabidopsis thaliana OX=3702 GN=LECRK91 PE=1 SV=1;
Glyma.06G319460.Wm82.a4.v1		(1 of 5) PTHR10551//PTHR10551:SF13 - FASCIN // SUBFAMILY NOT NAMED	0.346	-1.52986	9.2275360544E-5	0.00289916475111	yes	down	8.43	7.11	10.26	19.78	30.16	22.34	32.41	44.81	11.395	32.43	GO:0007015;GO:0005975;GO:0051017;GO:0007163;GO:0016477;GO:0005737;GO:0051015;GO:0004553;GO:000433	BP:actin filament organization;BP:carbohydrate metabolic process;BP:actin filament bundle assembly;BP:establishment or maintenance of cell polarity;BP:cell migration;CC:cytoplasm;MF:actin filament binding;MF:hydrolase activity, hydrolyzing O-glycosyl compounds;MF:glucan exo-1,3-beta-glucosidase activity;	------	------	------	------	XP_014632364.1	probable glucan 1,3-beta-glucosidase A [Glycine max]	sp|Q5B5X8|EXGA_EMENI;	Probable glucan 1,3-beta-glucosidase A OS=Emericella nidulans;
Glyma.20G140600.Wm82.a4.v1		(1 of 2) PTHR27002//PTHR27002:SF51//PTHR32099//PTHR32099:SF1 - FAMILY NOT NAMED // CYSTEINE-RICH RECEPTOR-LIKE PROTEIN KINASE 25-RELATED // CYSTEINE-RICH REPEAT SECRETORY PROTEIN // CYSTEINE-RICH RECEPTOR-LIKE PROTEIN KINASE 9-RELATED	0.29	-1.78506	9.29351161083E-5	0.00291761041211	yes	down	0.1	0.17	0.37	0.17	0.55	0.67	0.97	0.37	0.2025	0.64	GO:0006468;GO:0042742;GO:0016021;GO:0005886;GO:0004674;GO:0004672;GO:000552	BP:protein phosphorylation;BP:defense response to bacterium;CC:integral component of membrane;CC:plasma membrane;MF:protein serine/threonine kinase activity;MF:protein kinase activity;MF:ATP binding;	------	------	------	------	XP_006606030.1	cysteine-rich receptor-like protein kinase 10 [Glycine max]	sp|O65479|CRK20_ARATH;	Putative cysteine-rich receptor-like protein kinase 20 OS=Arabidopsis thaliana OX=3702 GN=CRK20 PE=2 SV=2;
Glyma.15G174965.Wm82.a4.v1		(1 of 21) PTHR22844//PTHR22844:SF206 - F-BOX AND WD40 DOMAIN PROTEIN // SUBFAMILY NOT NAMED	0.026	-5.24027	9.58078864763E-5	0.00299842093974	yes	down	0	0	0	0	0.2	0.3	0.06	0.15	0	0.1775	GO:0046872;GO:000551	MF:metal ion binding;MF:protein binding;	------	------	------	------	RZB65063.1	Zinc finger CCCH domain-containing protein 48, partial [Glycine soja]	sp|Q0DYP5|C3H17_ORYSJ;	Zinc finger CCCH domain-containing protein 17 OS=Oryza sativa subsp. japonica OX=39947 GN=Os02g0677700 PE=2 SV=2;
Glyma.16G199000.Wm82.a4.v1		(1 of 4) PTHR31839//PTHR31839:SF8 - FAMILY NOT NAMED // DEHYDRATION-RESPONSIVE ELEMENT-BINDING PROTEIN 1A-RELATED	0.146	-2.77927	9.60744059997E-5	0.00300208219775	yes	down	0.79	3.03	7.26	9.94	31.28	23.38	39.91	48.17	5.255	35.685	GO:0006355;GO:0005634;GO:0003700;GO:000367	BP:regulation of transcription, DNA-templated;CC:nucleus;MF:transcription factor activity, sequence-specific DNA binding;MF:DNA binding;	------	------	------	------	NP_001267504.1	AP2-lke DNA-binding domain-containing protein [Glycine max]	sp|Q9FJ93|DRE1D_ARATH;	Dehydration-responsive element-binding protein 1D OS=Arabidopsis thaliana OX=3702 GN=DREB1D PE=2 SV=1;
Glyma.16G019900.Wm82.a4.v1		(1 of 8) 1.1.3.37//1.1.3.8 - D-arabinono-1,4-lactone oxidase / D-arabinono-gamma-lactone oxidase // L-gulonolactone oxidase / L-gulono-gamma-lactone oxidase	0.475	-1.07295	9.65441338777E-5	0.00301441415831	yes	down	0.98	1.81	1.63	0.79	2.64	2.13	2.97	3.04	1.3025	2.695	GO:0055114;GO:0016020;GO:0050660;GO:0003885;GO:0050105;GO:0071949;GO:001649	BP:oxidation-reduction process;CC:membrane;MF:flavin adenine dinucleotide binding;MF:D-arabinono-1,4-lactone oxidase activity;MF:L-gulonolactone oxidase activity;MF:FAD binding;MF:oxidoreductase activity;	K00103	GULO	map00053	Ascorbate and aldarate metabolism	XP_003548184.1	probable L-gulonolactone oxidase 6 [Glycine max]	sp|O81032|GGLO6_ARATH;	Probable L-gulonolactone oxidase 6 OS=Arabidopsis thaliana OX=3702 GN=GULLO6 PE=3 SV=1;
Glyma.11G040600.Wm82.a4.v1		(1 of 17) PTHR32246:SF20 - BON1-ASSOCIATED PROTEIN 1-RELATED	0.342	-1.54965	9.72407879332E-5	0.00303145136482	yes	down	0.76	1.45	2.54	4.17	6.06	4.81	6.02	8.71	2.23	6.4	GO:000551	MF:protein binding;	------	------	------	------	NP_001237568.2	C2 domain-containing protein [Glycine max]	sp|Q58FX0|BAP2_ARATH;	BON1-associated protein 2 OS=Arabidopsis thaliana OX=3702 GN=BAP2 PE=1 SV=1;
Glyma.09G014900.Wm82.a4.v1		(1 of 8) PTHR27005//PTHR27005:SF7 - FAMILY NOT NAMED // WALL-ASSOCIATED RECEPTOR KINASE-LIKE 1-RELATED	0.413	-1.27413	0.000101651727484	0.00314212610751	yes	down	0.8	0.52	0.23	0.49	0.98	0.97	1.55	0.74	0.51	1.06	GO:0006468;GO:0007166;GO:0016021;GO:0005886;GO:0030247;GO:0004674;GO:0004672;GO:000552	BP:protein phosphorylation;BP:cell surface receptor signaling pathway;CC:integral component of membrane;CC:plasma membrane;MF:polysaccharide binding;MF:protein serine/threonine kinase activity;MF:protein kinase activity;MF:ATP binding;	------	------	------	------	XP_028181749.1	wall-associated receptor kinase-like 8 [Glycine soja]	sp|Q9SA25|WAKLG_ARATH;	Wall-associated receptor kinase-like 8 OS=Arabidopsis thaliana OX=3702 GN=WAKL8 PE=2 SV=1;
Glyma.02G135200.Wm82.a4.v1		(1 of 4) PTHR31388//PTHR31388:SF35 - FAMILY NOT NAMED // PEROXIDASE 10	2.013	1.00921	0.000109125904868	0.00334738919646	yes	up	14.29	16.05	14.93	22.21	9.41	12.52	6.61	4.57	16.87	8.2775	GO:0006979;GO:0042744;GO:0055114;GO:0016021;GO:0005576;GO:0020037;GO:0046872;GO:000460	BP:response to oxidative stress;BP:hydrogen peroxide catabolic process;BP:oxidation-reduction process;CC:integral component of membrane;CC:extracellular region;MF:heme binding;MF:metal ion binding;MF:peroxidase activity;	K00430	E1.11.1.7	map00940	Phenylpropanoid biosynthesis	NP_001240064.1	uncharacterized protein LOC100805712 precursor [Glycine max]	sp|Q9FX85|PER10_ARATH;	Peroxidase 10 OS=Arabidopsis thaliana OX=3702 GN=PER10 PE=1 SV=1;
Glyma.13G088300.Wm82.a4.v1		(1 of 4) PTHR10788:SF25 - TREHALOSE-PHOSPHATE PHOSPHATASE D-RELATED	0.296	-1.75657	0.000109500799188	0.00335376475195	yes	down	2.59	3.54	8.48	6.39	13.77	11.5	25.74	18.84	5.25	17.4625	GO:0005992;GO:0016021;GO:0003824;GO:000480	BP:trehalose biosynthetic process;CC:integral component of membrane;MF:catalytic activity;MF:trehalose-phosphatase activity;	K01087	otsB	map00500	Starch and sucrose metabolism	XP_003543766.1	probable trehalose-phosphate phosphatase H [Glycine max]	sp|Q67XC9|TPPD_ARATH;	Probable trehalose-phosphate phosphatase D OS=Arabidopsis thaliana OX=3702 GN=TPPD PE=2 SV=1;
Glyma.15G225300.Wm82.a4.v1		(1 of 6) PTHR10641:SF475 - MYB TRANSCRIPTION FACTOR-RELATED	0.43	-1.21723	0.000109640687761	0.00335398713557	yes	down	0.31	0.65	0.75	0.6	1	1.1	1.88	1.26	0.5775	1.31	GO:0030154;GO:0005634;GO:0043565;GO:0044212;GO:0003700;GO:000367	BP:cell differentiation;CC:nucleus;MF:sequence-specific DNA binding;MF:transcription regulatory region DNA binding;MF:transcription factor activity, sequence-specific DNA binding;MF:DNA binding;	K09422	MYBP	------	------	XP_006598058.1	transcription factor MYB33 [Glycine max]	sp|Q8W1W6|MYB33_ARATH;	Transcription factor MYB33 OS=Arabidopsis thaliana OX=3702 GN=MYB33 PE=2 SV=1;
Glyma.13G267500.Wm82.a4.v1		(1 of 176) PF03106 - WRKY DNA -binding domain (WRKY)	0.396	-1.33643	0.00010967512039	0.00335398713557	yes	down	2.63	2.48	4.45	8.51	13.93	10	7.85	13.22	4.5175	11.25	GO:0006355;GO:0005634;GO:0003700;GO:004356	BP:regulation of transcription, DNA-templated;CC:nucleus;MF:transcription factor activity, sequence-specific DNA binding;MF:sequence-specific DNA binding;	------	------	------	------	XP_006595435.1	probable WRKY transcription factor 70 [Glycine max]	sp|Q9LY00|WRK70_ARATH;	Probable WRKY transcription factor 70 OS=Arabidopsis thaliana OX=3702 GN=WRKY70 PE=1 SV=1;
Glyma.17G195900.Wm82.a4.v1		(1 of 4) KOG1163 - Casein kinase (serine/threonine/tyrosine protein kinase)	0.451	-1.1499	0.000110421832154	0.00337425253157	yes	down	0.92	0.79	1.09	0.73	2.53	1.93	1.27	2.07	0.8825	1.95	GO:0006468;GO:0018105;GO:0005737;GO:0005634;GO:0004674;GO:0004672;GO:000552	BP:protein phosphorylation;BP:peptidyl-serine phosphorylation;CC:cytoplasm;CC:nucleus;MF:protein serine/threonine kinase activity;MF:protein kinase activity;MF:ATP binding;	K08960	CSNK1E	------	------	XP_003551151.2	casein kinase 1-like protein 3 isoform X2 [Glycine max]	sp|Q93Z18|CKL3_ARATH;	Casein kinase 1-like protein 3 OS=Arabidopsis thaliana OX=3702 GN=CKL3 PE=1 SV=1;
Glyma.03G056800.Wm82.a4.v1		(1 of 4) PTHR35499//PTHR35499:SF2 - FAMILY NOT NAMED // ALC-INTERACTING PROTEIN 1	0.369	-1.43904	0.000112753068438	0.00344025376672	yes	down	0.44	1.05	0.96	1.21	1.73	1.72	3.08	3.11	0.915	2.41	------	------	------	------	------	------	XP_006576524.1	uncharacterized protein LOC102668583 [Glycine max]	------	------
Glyma.10G205800.Wm82.a4.v1		-	2.424	1.27767	0.000118118113192	0.00357676968249	yes	up	44.23	31.36	14.98	17.9	9.44	10.78	14.94	9.76	27.1175	11.23	------	------	------	------	------	------	ACU16834.1	unknown [Glycine max]	------	------
Glyma.18G183451.Wm82.a4.v1		-	0.342	-1.54871	0.000118918522257	0.00359558390377	yes	down	1.52	1.74	2.52	2.21	3.55	3.67	7.59	8.49	1.9975	5.825	GO:0045839;GO:0045786;GO:0032875;GO:0005634;GO:001630	BP:negative regulation of mitotic nuclear division;BP:negative regulation of cell cycle;BP:regulation of DNA endoreduplication;CC:nucleus;MF:kinase activity;	------	------	------	------	KOM38032.1	hypothetical protein LR48_Vigan03g141400 [Vigna angularis]	------	------
Glyma.20G062000.Wm82.a4.v1		(1 of 3) PTHR13994//PTHR13994:SF15 - NUDIX HYDROLASE RELATED // SUBFAMILY NOT NAMED	0.156	-2.68193	0.000120645441993	0.00363957658328	yes	down	0.37	1.11	2.38	4.04	8.04	9.22	15.34	17.5	1.975	12.525	GO:0007165;GO:0016787;GO:0035529;GO:0047631;GO:005128	BP:signal transduction;MF:hydrolase activity;MF:NADH pyrophosphatase activity;MF:ADP-ribose diphosphatase activity;MF:NAD binding;	------	------	------	------	XP_003556767.2	nudix hydrolase 2 [Glycine max]	sp|Q94B74|NUDT2_ARATH;	Nudix hydrolase 2 OS=Arabidopsis thaliana OX=3702 GN=NUDT2 PE=1 SV=1;
Glyma.10G245800.Wm82.a4.v1		(1 of 36) PTHR32077//PTHR32077:SF7 - FAMILY NOT NAMED // FASCICLIN-LIKE ARABINOGALACTAN PROTEIN 11	20.619	4.36593	0.000121438194896	0.00366074162137	yes	up	2.27	1.62	0.05	0.3	0	0.07	0.13	0	1.06	0.05	GO:0009834;GO:000588	BP:plant-type secondary cell wall biogenesis;CC:plasma membrane;	------	------	------	------	XP_003535643.1	fasciclin-like arabinogalactan protein 12 [Glycine max]	sp|Q8LEJ6|FLA11_ARATH;	Fasciclin-like arabinogalactan protein 11 OS=Arabidopsis thaliana OX=3702 GN=FLA11 PE=2 SV=2;
Glyma.06G268600.Wm82.a4.v1		(1 of 8) PF05729//PF13676 - NACHT domain (NACHT) // TIR domain (TIR_2)	0.28	-1.83407	0.000124595161516	0.0037362729801	yes	down	0.7	0.58	3.93	2.65	2.73	3.57	5.06	1.83	1.965	3.2975	GO:0007165;GO:0004526;GO:0043531;GO:000551	BP:signal transduction;MF:ribonuclease P activity;MF:ADP binding;MF:protein binding;	------	------	------	------	XP_003527318.1	TMV resistance protein N [Glycine max]	sp|Q40392|TMVRN_NICGU;	TMV resistance protein N OS=Nicotiana glutinosa OX=35889 GN=N PE=1 SV=1;
Glyma.15G172600.Wm82.a4.v1		(1 of 4) PTHR24361//PTHR24361:SF385 - MITOGEN-ACTIVATED KINASE KINASE KINASE // MITOGEN-ACTIVATED PROTEIN KINASE KINASE 1-RELATED	0.437	-1.19449	0.000124798115416	0.00373956621514	yes	down	3.48	3.36	4.85	8.5	8.85	10.76	12.58	13.83	5.0475	11.505	GO:0007346;GO:0032147;GO:0031098;GO:0023014;GO:0005737;GO:0004674;GO:000552	BP:regulation of mitotic cell cycle;BP:activation of protein kinase activity;BP:stress-activated protein kinase signaling cascade;BP:signal transduction by protein phosphorylation;CC:cytoplasm;MF:protein serine/threonine kinase activity;MF:ATP binding;	K20603	MKK2	map04016	MAPK signaling pathway - plant	XP_003546470.1	mitogen-activated protein kinase kinase 2 isoform X1 [Glycine max]	sp|Q9S7U9|M2K2_ARATH;	Mitogen-activated protein kinase kinase 2 OS=Arabidopsis thaliana OX=3702 GN=MKK2 PE=1 SV=2;
Glyma.11G043700.Wm82.a4.v1		(1 of 4) PTHR23042:SF25 - TRANSCRIPTION FACTOR NAI1	0.349	-1.52043	0.000126414236112	0.0037823478559	yes	down	2.59	5	8.89	4.76	14.54	12.42	21.06	12.53	5.31	15.1375	GO:004698	MF:protein dimerization activity;	------	------	------	------	XP_003538782.1	transcription factor bHLH25 [Glycine max]	sp|Q9T072|BH025_ARATH;	Transcription factor bHLH25 OS=Arabidopsis thaliana OX=3702 GN=BHLH25 PE=2 SV=2;
Glyma.02G132100.Wm82.a4.v1		(1 of 2) 1.7.7.1 - Ferredoxin--nitrite reductase	0.281	-1.83229	0.000127357867992	0.00380208213642	yes	down	0.3	0.09	0.3	0.09	0.48	0.69	0.84	0.91	0.195	0.73	GO:0010167;GO:0055114;GO:0009570;GO:0005739;GO:0048046;GO:0020037;GO:0048307;GO:0051536;GO:001649	BP:response to nitrate;BP:oxidation-reduction process;CC:chloroplast stroma;CC:mitochondrion;CC:apoplast;MF:heme binding;MF:ferredoxin-nitrite reductase activity;MF:iron-sulfur cluster binding;MF:oxidoreductase activity;	K00366	nirA	map00910	Nitrogen metabolism	NP_001274384.1	nitrate reductase precursor [Glycine max]	sp|P38500|NIR_BETPN;	Ferredoxin--nitrite reductase, chloroplastic OS=Betula pendula OX=3505 GN=NIR1 PE=2 SV=1;
Glyma.08G321500.Wm82.a4.v1		(1 of 7) PTHR13683:SF246 - ASPARTYL PROTEASE FAMILY PROTEIN	0.055	-4.19287	0.000133593099857	0.00396171620279	yes	down	0	0.08	0.04	0	0.86	0.36	0.13	0.59	0.03	0.485	GO:0006508;GO:0030163;GO:0016021;GO:0016740;GO:000419	BP:proteolysis;BP:protein catabolic process;CC:integral component of membrane;MF:transferase activity;MF:aspartic-type endopeptidase activity;	------	------	------	------	XP_003530761.3	aspartyl protease family protein At5g10770 [Glycine max]	sp|Q8S9J6|ASPA_ARATH;	Aspartyl protease family protein At5g10770 OS=Arabidopsis thaliana OX=3702 GN=At5g10770 PE=2 SV=1;
Glyma.14G112500.Wm82.a4.v1		-	0.313	-1.67471	0.00014186579403	0.00417314082615	yes	down	1.68	1.83	1.42	1.96	2.39	4.18	10.75	4.55	1.7225	5.4675	------	------	------	------	------	------	XP_006596678.1	uncharacterized protein LOC102662202 [Glycine max]	------	------
Glyma.02G130500.Wm82.a4.v1		-	4.037	2.01313	0.000148387786211	0.00434055676032	yes	up	5.27	2.14	2.78	3.19	0.31	1.29	1.23	0.45	3.345	0.82	GO:001602	CC:integral component of membrane;	------	------	------	------	ACU15407.1	unknown [Glycine max]	------	------
Glyma.01G036000.Wm82.a4.v1		(1 of 2) 2.4.1.195 - N-hydroxythioamide S-beta-glucosyltransferase / Uridine diphosphoglucose-thiohydroximate glucosyltransferase	0.352	-1.50621	0.000159898392798	0.0046256485346	yes	down	0.47	0.36	0.59	0.83	1.42	0.99	1.45	2.49	0.5625	1.5875	GO:0008152;GO:0043231;GO:0080043;GO:0080044;GO:0016758;GO:000819	BP:metabolic process;CC:intracellular membrane-bounded organelle;MF:quercetin 3-O-glucosyltransferase activity;MF:quercetin 7-O-glucosyltransferase activity;MF:transferase activity, transferring hexosyl groups;MF:UDP-glycosyltransferase activity;	K11820	UGT74B1	map00380;map00966	Tryptophan metabolism;Glucosinolate biosynthesis	XP_003517852.1	UDP-glycosyltransferase 74B1 [Glycine max]	sp|O48676|U74B1_ARATH;	UDP-glycosyltransferase 74B1 OS=Arabidopsis thaliana OX=3702 GN=UGT74B1 PE=1 SV=1;
Glyma.02G292100.Wm82.a4.v1		-	0.398	-1.32928	0.000166020380658	0.00476498666515	yes	down	2.76	5.87	4.56	7.24	10.74	9.66	19.36	10.66	5.1075	12.605	GO:001602	CC:integral component of membrane;	------	------	------	------	KRH73762.1	hypothetical protein GLYMA_02G292100 [Glycine max]	------	------
Glyma.07G090400.Wm82.a4.v1		(1 of 8) PF00257 - Dehydrin (Dehydrin)	0.2	-2.3187	0.00016939274834	0.00485137448225	yes	down	0.31	0.37	0.26	0.22	0.53	1.17	2.77	1.25	0.29	1.43	GO:0006950;GO:0009415;GO:001602	BP:response to stress;BP:response to water;CC:integral component of membrane;	------	------	------	------	NP_001238578.1	protein MAT1 [Glycine max]	------	------
Glyma.04G223300.Wm82.a4.v1		(1 of 176) PF03106 - WRKY DNA -binding domain (WRKY)	0.41	-1.28804	0.000174248291325	0.00497623872089	yes	down	15.89	17.01	26.16	41.16	61.46	50.46	58.22	75.46	25.055	61.4	GO:0006355;GO:0005634;GO:0003700;GO:004356	BP:regulation of transcription, DNA-templated;CC:nucleus;MF:transcription factor activity, sequence-specific DNA binding;MF:sequence-specific DNA binding;	------	------	------	------	NP_001237638.1	WRKY transcription factor 58 [Glycine max]	sp|K4BIZ9|WRK70_SOLLC;	WRKY DNA-binding transcription factor 70 OS=Solanum lycopersicum OX=4081 GN=WRKY70 PE=2 SV=1;
Glyma.17G257200.Wm82.a4.v1		(1 of 21) K06966 - uncharacterized protein (K06966)	2.088	1.06207	0.000176226399452	0.00502558140425	yes	up	19.91	14.73	11.19	10.73	4.34	9.11	8.83	4.63	14.14	6.7275	GO:0009691;GO:0005829;GO:0005634;GO:0016787;GO:001679	BP:cytokinin biosynthetic process;CC:cytosol;CC:nucleus;MF:hydrolase activity;MF:hydrolase activity, hydrolyzing N-glycosyl compounds;	K22522	LOG	------	------	NP_001239732.1	uncharacterized protein LOC100814612 [Glycine max]	sp|Q8RUN2|LOG1_ARATH;	Cytokinin riboside 5'-monophosphate phosphoribohydrolase LOG1 OS=Arabidopsis thaliana OX=3702 GN=LOG1 PE=1 SV=1;
Glyma.02G125600.Wm82.a4.v1		(1 of 1) PTHR31901:SF4 - INDOLE-3-ACETIC ACID-AMIDO SYNTHETASE GH3.2-RELATED	0.326	-1.61787	0.00017788185028	0.00506200562316	yes	down	1.43	3.06	3.3	5.04	6.1	8.17	14.16	10.34	3.2075	9.6925	GO:0005737;GO:001688	CC:cytoplasm;MF:acid-amino acid ligase activity;	K14487	GH3	map04075	Plant hormone signal transduction	XP_003518806.1	probable indole-3-acetic acid-amido synthetase GH3.1 [Glycine max]	sp|O82333|GH31_ARATH;	Probable indole-3-acetic acid-amido synthetase GH3.1 OS=Arabidopsis thaliana OX=3702 GN=GH3.1 PE=2 SV=1;
Glyma.02G053600.Wm82.a4.v1		(1 of 2) PTHR23070//PTHR23070:SF24 - BCS1 AAA-TYPE ATPASE // SUBFAMILY NOT NAMED	0.384	-1.38	0.000181518971948	0.00515090549866	yes	down	0.67	0.68	1.23	2.31	3.45	2.44	2.8	3.78	1.2225	3.1175	GO:000552	MF:ATP binding;	K08900	BCS1	------	------	XP_028197041.1	AAA-ATPase At3g50940-like [Glycine soja]	sp|Q8VZG2|HSR4_ARATH;	Protein HYPER-SENSITIVITY-RELATED 4 OS=Arabidopsis thaliana OX=3702 GN=HSR4 PE=2 SV=1;
Glyma.11G171600.Wm82.a4.v1		(1 of 5) PTHR13832//PTHR13832:SF117 - PROTEIN PHOSPHATASE 2C // PROTEIN PHOSPHATASE 2C-LIKE PROTEIN-RELATED	2.557	1.35467	0.000184883800566	0.00523159918543	yes	up	1.18	1.52	1.2	1.24	0.5	0.57	0.64	0.19	1.285	0.475	GO:0006470;GO:0046872;GO:0003824;GO:0004724;GO:000472	BP:protein dephosphorylation;MF:metal ion binding;MF:catalytic activity;MF:magnesium-dependent protein serine/threonine phosphatase activity;MF:protein serine/threonine phosphatase activity;	K17506	PPM1L, PP2CE	------	------	XP_003539336.3	probable protein phosphatase 2C 25 [Glycine max]	sp|O80871|P2C25_ARATH;	Probable protein phosphatase 2C 25 OS=Arabidopsis thaliana OX=3702 GN=At2g30020 PE=1 SV=1;
Glyma.17G065400.Wm82.a4.v1		(1 of 1) K14504 - xyloglucan:xyloglucosyl transferase TCH4 (TCH4)	0.305	-1.71113	0.000187858488506	0.00529339629365	yes	down	1.07	0.89	1.13	1.58	1.28	2.64	4.75	6.34	1.1675	3.7525	GO:0042546;GO:0005975;GO:0071555;GO:0006073;GO:0010411;GO:0005618;GO:0048046;GO:0016762;GO:000455	BP:cell wall biogenesis;BP:carbohydrate metabolic process;BP:cell wall organization;BP:cellular glucan metabolic process;BP:xyloglucan metabolic process;CC:cell wall;CC:apoplast;MF:xylogluca;MF:hydrolase activity, hydrolyzing O-glycosyl compounds;	K14504	TCH4	map04075	Plant hormone signal transduction	XP_006600497.1	probable xyloglucan endotransglucosylase/hydrolase protein 23 [Glycine max]	sp|Q38857|XTH22_ARATH;	Xyloglucan endotransglucosylase/hydrolase protein 22 OS=Arabidopsis thaliana OX=3702 GN=XTH22 PE=1 SV=1;
Glyma.16G135500.Wm82.a4.v1		(1 of 50) PTHR11017//PTHR11017:SF171 - LEUCINE-RICH REPEAT-CONTAINING PROTEIN // SUBFAMILY NOT NAMED	0.46	-1.12076	0.000188680295081	0.00531281899607	yes	down	0.69	1.56	2.12	2.5	3.68	3.91	3.46	3.55	1.7175	3.65	GO:0007165;GO:0043531;GO:000551	BP:signal transduction;MF:ADP binding;MF:protein binding;	------	------	------	------	XP_014624020.1	TMV resistance protein N isoform X1 [Glycine max]	sp|Q40392|TMVRN_NICGU;	TMV resistance protein N OS=Nicotiana glutinosa OX=35889 GN=N PE=1 SV=1;
Glyma.10G115951.Wm82.a4.v1		(1 of 32) 1.14.13.121 - Premnaspirodiene oxygenase / Hyoscymus muticus premnaspirodiene oxygenase	58.164	5.86206	0.000189378583209	0.00532501278122	yes	up	0.22	0.59	0.25	0	0	0	0	0	0.265	0	GO:0055114;GO:0016020;GO:0016021;GO:0004497;GO:0020037;GO:0016709;GO:0016705;GO:000550	BP:oxidation-reduction process;CC:membrane;CC:integral component of membrane;MF:monooxygenase activity;MF:heme binding;MF:oxidoreductase activity, acting on paired donors, with incorporation or reduction of molecular oxygen, NA;MF:oxidoreductase activity, acting on paired donors, with incorporation or reduction of molecular oxygen;MF:iron ion binding;	------	------	------	------	XP_028183733.1	cytochrome P450 71D8-like [Glycine soja]	sp|O81974|C71D8_SOYBN;	Cytochrome P450 71D8 OS=Glycine max OX=3847 GN=CYP71D8 PE=2 SV=1;
Glyma.08G307300.Wm82.a4.v1		(1 of 25) PF00069//PF00954//PF01453 - Protein kinase domain (Pkinase) // S-locus glycoprotein domain (S_locus_glycop) // D-mannose binding lectin (B_lectin)	0.03	-5.05113	0.000190044795768	0.00533809827472	yes	down	0	0	0	0	0.13	0.15	0.08	0.04	0	0.1	GO:0006468;GO:0048544;GO:0016021;GO:0030246;GO:0004674;GO:0004672;GO:000552	BP:protein phosphorylation;BP:recognition of pollen;CC:integral component of membrane;MF:carbohydrate binding;MF:protein serine/threonine kinase activity;MF:protein kinase activity;MF:ATP binding;	------	------	------	------	XP_006586060.1	G-type lectin S-receptor-like serine/threonine-protein kinase LECRK1 [Glycine max]	sp|Q7FAZ3|LERK1_ORYSJ;	G-type lectin S-receptor-like serine/threonine-protein kinase LECRK1 OS=Oryza sativa subsp. japonica OX=39947 GN=LECRK1 PE=2 SV=1;
Glyma.16G169500.Wm82.a4.v1		(1 of 50) PF00560//PF13855 - Leucine Rich Repeat (LRR_1) // Leucine rich repeat (LRR_8)	0.16	-2.6443	0.000190722136345	0.00534781141108	yes	down	0.03	0.06	0.03	0.08	0.23	0.36	0.24	0.2	0.05	0.2575	GO:0016021;GO:000551	CC:integral component of membrane;MF:protein binding;	------	------	------	------	KRH08725.1	hypothetical protein GLYMA_16G169500 [Glycine max]	sp|Q5MR23|9DC3_SOLPI;	Receptor-like protein 9DC3 OS=Solanum pimpinellifolium OX=4084 GN=9DC3 PE=3 SV=1;
Glyma.02G298500.Wm82.a4.v1		(1 of 108) 3.6.3.44 - Xenobiotic-transporting ATPase / Steroid-transporting ATPase	0.374	-1.4182	0.000192501718119	0.00539394381552	yes	down	1.66	1.49	3.22	4.37	6.84	6.08	6.87	8.51	2.685	7.075	GO:0006810;GO:0055085;GO:0016020;GO:0016021;GO:0000325;GO:0005774;GO:0042626;GO:0016887;GO:000552	BP:transport;BP:transmembrane transport;CC:membrane;CC:integral component of membrane;CC:plant-type vacuole;CC:vacuolar membrane;MF:ATPase activity, coupled to transmembrane movement of substances;MF:ATPase activity;MF:ATP binding;	K05666	ABCC2	map02010	ABC transporters	KRH73882.1	hypothetical protein GLYMA_02G298500 [Glycine max]	sp|Q9LK64|AB3C_ARATH;	ABC transporter C family member 3 OS=Arabidopsis thaliana OX=3702 GN=ABCC3 PE=1 SV=1;
Glyma.12G176100.Wm82.a4.v1		-	16.444	4.03953	0.00019399160057	0.00542056001232	yes	up	2.62	2.5	0.58	0.47	0	0.18	0.17	0	1.5425	0.0875	GO:001602	CC:integral component of membrane;	------	------	------	------	RZB76367.1	hypothetical protein D0Y65_034720 [Glycine soja]	------	------
Glyma.09G041750.Wm82.a4.v1		-	6.233	2.63986	0.000196158887111	0.00546777972381	yes	up	5.59	1.86	2.85	0.42	0.33	0.69	0.55	0.11	2.68	0.42	------	------	------	------	------	------	KHN26524.1	hypothetical protein glysoja_019763 [Glycine soja]	------	------
Glyma.18G249100.Wm82.a4.v1		(1 of 4) PTHR19317//PTHR19317:SF15 - PRENYLATED RAB ACCEPTOR 1-RELATED // SUBFAMILY NOT NAMED	0.461	-1.11601	0.000197878573871	0.0055061804412	yes	down	3.55	5.25	7.41	12.53	14.8	15.12	15.51	16.05	7.185	15.37	GO:001602	CC:integral component of membrane;	K20359	RABAC1, PRAF1	------	------	NP_001241494.1	PRA1 family protein F2-like [Glycine max]	------	------
Glyma.11G195200.Wm82.a4.v1		(1 of 5) K02575 - MFS transporter, NNP family, nitrate/nitrite transporter (NRT, narK, nrtP, nasA)	0.111	-3.16654	0.000202388565759	0.00560448833166	yes	down	0.03	0.06	0.03	0.03	0.36	0.51	0.1	0.42	0.0375	0.3475	GO:0015706;GO:0055085;GO:0071249;GO:0016021;GO:0009705;GO:0005886;GO:0022857;GO:001511	BP:nitrate transport;BP:transmembrane transport;BP:cellular response to nitrate;CC:integral component of membrane;CC:plant-type vacuole membrane;CC:plasma membrane;MF:transmembrane transporter activity;MF:nitrate transmembrane transporter activity;	K02575	NRT, narK, nrtP, nasA	map00910	Nitrogen metabolism	XP_003539195.1	high affinity nitrate transporter 2.4 [Glycine max]	sp|Q9FJH8|NRT24_ARATH;	High affinity nitrate transporter 2.4 OS=Arabidopsis thaliana OX=3702 GN=NRT2.4 PE=2 SV=1;
Glyma.11G142600.Wm82.a4.v1		(1 of 12) PF06136 - Domain of unknown function (DUF966) (DUF966)	0.463	-1.10982	0.00020734436369	0.00571021826835	yes	down	0.9	1.4	1.86	3.06	3.65	3.65	3.55	4.4	1.805	3.8125	------	------	------	------	------	------	XP_006590994.1	protein UPSTREAM OF FLC [Glycine max]	sp|Q9LX14|UFC_ARATH;	Protein UPSTREAM OF FLC OS=Arabidopsis thaliana OX=3702 GN=UFC PE=2 SV=1;
Glyma.01G073200.Wm82.a4.v1		(1 of 2) 1.13.11.71 - Carotenoid-9',10'-cleaving dioxygenase / Beta-carotene 9',10'-monooxygenase	4.195	2.06884	0.00020926224509	0.00574726875999	yes	up	1.08	0.88	0.94	0.56	0.35	0.32	0.08	0.04	0.865	0.1975	GO:0009733;GO:0016121;GO:0010223;GO:1901601;GO:0016702;GO:0045549;GO:0046872;GO:001043	BP:response to auxin;BP:carotene catabolic process;BP:secondary shoot formation;BP:strigolactone biosynthetic process;MF:oxidoreductase activity, acting on single donors with incorporation of molecular oxygen, incorporation of two atoms of oxygen;MF:9-cis-epoxycarotenoid dioxygenase activity;MF:metal ion binding;MF:carotenoid dioxygenase activity;	K17912	CCD7	map00906	Carotenoid biosynthesis	RZC28923.1	Carotenoid cleavage dioxygenase 7, chloroplastic, partial [Glycine soja]	sp|Q7XJM2|CCD7_ARATH;	Carotenoid cleavage dioxygenase 7, chloroplastic OS=Arabidopsis thaliana OX=3702 GN=CCD7 PE=1 SV=1;
Glyma.03G160400.Wm82.a4.v1		-	0.325	-1.6206	0.000211349982535	0.00578876933747	yes	down	0.61	0.94	2.76	1.69	3.97	4.21	6.17	3.74	1.5	4.5225	GO:001602	CC:integral component of membrane;	------	------	------	------	NP_001351581.1	uncharacterized protein LOC100813772 precursor [Glycine max]	------	------
Glyma.11G026300.Wm82.a4.v1		(1 of 4) PTHR11206:SF127 - MATE EFFLUX FAMILY PROTEIN	0.372	-1.42801	0.000213245118334	0.00582478315405	yes	down	0.35	1.7	1.55	1.88	3.66	3.4	2.99	4.29	1.37	3.585	GO:0006855;GO:0055085;GO:0016021;GO:0016020;GO:0015297;GO:0015238;GO:0022857;GO:004291	BP:drug transmembrane transport;BP:transmembrane transport;CC:integral component of membrane;CC:membrane;MF:antiporter activity;MF:drug transmembrane transporter activity;MF:transmembrane transporter activity;MF:xenobiotic transporter activity;	K03327	TC.MATE, SLC47A, norM, mdtK, dinF	------	------	XP_003538709.1	protein DETOXIFICATION 49 [Glycine max]	sp|O82752|DTX49_ARATH;	Protein DETOXIFICATION 49 OS=Arabidopsis thaliana OX=3702 GN=DTX49 PE=2 SV=1;
Glyma.13G085800.Wm82.a4.v1		-	0.445	-1.1669	0.000223214820101	0.00606030015445	yes	down	3.13	2.04	3.34	5.98	5.75	9.98	8.82	7.85	3.6225	8.1	GO:001602	CC:integral component of membrane;	------	------	------	------	NP_001351445.1	uncharacterized protein LOC100500309 [Glycine max]	------	------
Glyma.16G208200.Wm82.a4.v1		(1 of 6) PTHR23024//PTHR23024:SF174 - MEMBER OF 'GDXG' FAMILY OF LIPOLYTIC ENZYMES // SUBFAMILY NOT NAMED	2.468	1.30321	0.000226606858201	0.00612723580966	yes	up	1.06	0.74	0.71	0.73	0.35	0.28	0.31	0.4	0.81	0.335	GO:0009860;GO:0009056;GO:0016787;GO:005268	BP:pollen tube growth;BP:catabolic process;MF:hydrolase activity;MF:carboxylic ester hydrolase activity;	------	------	------	------	XP_006599655.1	probable carboxylesterase 18 [Glycine max]	sp|Q9LT10|CXE18_ARATH;	Probable carboxylesterase 18 OS=Arabidopsis thaliana OX=3702 GN=CXE18 PE=1 SV=1;
Glyma.10G253300.Wm82.a4.v1		(1 of 29) PTHR27002//PTHR27002:SF122 - FAMILY NOT NAMED // CYSTEINE-RICH RECEPTOR-LIKE PROTEIN KINASE 28-RELATED	0.253	-1.98227	0.000235595212744	0.00632766192463	yes	down	0.12	0.17	0.05	0.1	0.26	0.31	0.49	0.56	0.11	0.405	GO:0006468;GO:0016021;GO:0005886;GO:0004672;GO:0004674;GO:000552	BP:protein phosphorylation;CC:integral component of membrane;CC:plasma membrane;MF:protein kinase activity;MF:protein serine/threonine kinase activity;MF:ATP binding;	------	------	------	------	XP_003536563.1	putative receptor-like protein kinase At4g00960 [Glycine max]	sp|Q9T0J1|CRK26_ARATH;	Cysteine-rich receptor-like protein kinase 26 OS=Arabidopsis thaliana OX=3702 GN=CRK26 PE=2 SV=1;
Glyma.17G026300.Wm82.a4.v1		-	0.315	-1.66431	0.000238221919102	0.00638539700782	yes	down	0.61	0.65	0.31	0.34	0.84	1.23	2.02	2.04	0.4775	1.5325	------	------	------	------	------	------	XP_006600354.1	putative F-box protein At1g67623 [Glycine max]	sp|Q9FXC7|FB79_ARATH;	Putative F-box protein At1g67623 OS=Arabidopsis thaliana OX=3702 GN=At1g67623 PE=4 SV=1;
Glyma.01G216000.Wm82.a4.v1		(1 of 3) PTHR31839//PTHR31839:SF0 - FAMILY NOT NAMED // DEHYDRATION-RESPONSIVE ELEMENT-BINDING PROTEIN 1E-RELATED	0.282	-1.8259	0.000253148625473	0.00674050182933	yes	down	4.2	7.17	6.62	3.54	14.72	9.27	37.01	14.39	5.3825	18.8475	GO:0006355;GO:0005634;GO:0003700;GO:000367	BP:regulation of transcription, DNA-templated;CC:nucleus;MF:transcription factor activity, sequence-specific DNA binding;MF:DNA binding;	------	------	------	------	XP_003517455.1	dehydration-responsive element-binding protein 1E [Glycine max]	sp|Q9SGJ6|DRE1E_ARATH;	Dehydration-responsive element-binding protein 1E OS=Arabidopsis thaliana OX=3702 GN=DREB1E PE=2 SV=1;
Glyma.13G231200.Wm82.a4.v1		(1 of 19) KOG0039 - Ferric reductase, NADH/NADPH oxidase and related proteins	0.033	-4.91649	0.000253847842914	0.00675464044832	yes	down	0	0	0	0	0.23	0.14	0.14	0.31	0	0.205	GO:0016021;GO:000588	CC:integral component of membrane;CC:plasma membrane;	------	------	------	------	KHN08452.1	hypothetical protein glysoja_014217 [Glycine soja]	sp|A8NS27|N3009_COPC7;	Adenylate-forming reductase 03009 OS=Coprinopsis cinerea;
Glyma.05G133000.Wm82.a4.v1		(1 of 74) PF05678 - VQ motif (VQ)	0.363	-1.46323	0.000255188919907	0.00678133732694	yes	down	1.08	0.66	0.9	1.09	3.93	2.47	1.89	1.96	0.9325	2.5625	------	------	------	------	------	------	NP_001241526.1	uncharacterized protein LOC100801003 [Glycine max]	sp|Q9LIE6|VQ22_ARATH;	VQ motif-containing protein 22 OS=Arabidopsis thaliana OX=3702 GN=VQ22 PE=2 SV=1;
Glyma.09G229300.Wm82.a4.v1		-	0.484	-1.04801	0.000255675723609	0.00678977998021	yes	down	8.85	9.66	23.34	15.01	29.85	33.8	27.68	27.11	14.215	29.61	GO:000695	BP:defense response;	------	------	------	------	K7LFJ0.2;;;	;Flags: Precursor [Glycine max]	sp|K7LFJ0|PP890_SOYBN;	Protein PROPEP890 OS=Glycine max OX=3847 GN=PROPEP890 PE=2 SV=2;
Glyma.15G171000.Wm82.a4.v1		(1 of 6) PTHR31250:SF13 - CALMODULIN-BINDING PROTEIN	0.466	-1.10292	0.000258519511336	0.00685056458731	yes	down	17.54	42.45	43.63	47.33	72.7	83.19	87.49	81.9	37.7375	81.32	------	------	------	------	------	------	XP_003546461.1	IQ domain-containing protein IQM1 [Glycine max]	sp|O64851|IQM4_ARATH;	IQ domain-containing protein IQM4 OS=Arabidopsis thaliana OX=3702 GN=IQM4 PE=2 SV=1;
Glyma.08G138901.Wm82.a4.v1		(1 of 1) PTHR11709//PTHR11709:SF28 - MULTI-COPPER OXIDASE // SUBFAMILY NOT NAMED	0.454	-1.1383	0.000263405396953	0.00696281560491	yes	down	11.62	22.96	30.26	31.79	49.48	51.36	57.91	51.67	24.1575	52.605	GO:0055114;GO:0005576;GO:0016021;GO:0005507;GO:001649	BP:oxidation-reduction process;CC:extracellular region;CC:integral component of membrane;MF:copper ion binding;MF:oxidoreductase activity;	------	------	------	------	XP_028247148.1	L-ascorbate oxidase-like [Glycine soja]	sp|P14133|ASO_CUCSA;	L-ascorbate oxidase OS=Cucumis sativus OX=3659 PE=1 SV=1;
Glyma.11G038600.Wm82.a4.v1		(1 of 18) K13464 - jasmonate ZIM domain-containing protein (JAZ)	0.402	-1.31606	0.000268011465318	0.00705207363494	yes	down	2.5	3.04	1.92	1.67	3.6	4.15	10.15	5	2.2825	5.725	GO:2000022;GO:0009611;GO:0031347;GO:000563	BP:regulation of jasmonic acid mediated signaling pathway;BP:response to wounding;BP:regulation of defense response;CC:nucleus;	K13464	JAZ	map04075	Plant hormone signal transduction	NP_001237160.1	uncharacterized protein LOC100306332 [Glycine max]	sp|Q84R94|TI10A_ORYSJ;	Protein TIFY 10a OS=Oryza sativa subsp. japonica OX=39947 GN=TIFY10A PE=1 SV=1;
Glyma.03G016400.Wm82.a4.v1		(1 of 17) PTHR32246:SF20 - BON1-ASSOCIATED PROTEIN 1-RELATED	0.348	-1.52288	0.00027341589039	0.00718486141808	yes	down	12.07	30.11	46.26	41.17	84.58	73.9	108.37	103.32	32.4025	92.5425	GO:000551	MF:protein binding;	------	------	------	------	XP_003521921.1	uncharacterized protein LOC100807334 [Glycine max]	------	------
Glyma.07G168600.Wm82.a4.v1		(1 of 4) PTHR12629:SF4 - NUDIX HYDROLASE 17, MITOCHONDRIAL-RELATED	0.272	-1.87965	0.000277029675612	0.00725135108531	yes	down	0.3	0.98	2.83	1.75	4.02	3.96	8.43	5.39	1.465	5.45	GO:0005737;GO:0005634;GO:001678	CC:cytoplasm;CC:nucleus;MF:hydrolase activity;	K07766	E3.6.1.52	------	------	XP_014633558.1	nudix hydrolase 18, mitochondrial isoform X1 [Glycine max]	sp|Q9ZU95|NUD17_ARATH;	Nudix hydrolase 17, mitochondrial OS=Arabidopsis thaliana OX=3702 GN=NUDT17 PE=2 SV=1;
Glyma.04G083500.Wm82.a4.v1		(1 of 3) K11159 - carotenoid cleavage dioxygenase (K11159)	2.36	1.23904	0.000278026630689	0.00725851970224	yes	up	2.42	2.46	2.59	1.82	1.3	1.33	0.85	0.34	2.3225	0.955	GO:0016121;GO:0009570;GO:0009507;GO:0016702;GO:0046872;GO:001043	BP:carotene catabolic process;CC:chloroplast stroma;CC:chloroplast;MF:oxidoreductase activity, acting on single donors with incorporation of molecular oxygen, incorporation of two atoms of oxygen;MF:metal ion binding;MF:carotenoid dioxygenase activity;	------	------	------	------	KRH62062.1	hypothetical protein GLYMA_04G083500 [Glycine max]	sp|C3VEQ4|CCD1_ONCHC;	Carotenoid 9,1;
Glyma.06G205500.Wm82.a4.v1		(1 of 23) PF04833 - COBRA-like protein (COBRA)	10.381	3.37591	0.000279556369987	0.00729371470051	yes	up	2.07	2.46	0.17	0.51	0	0.35	0.1	0.05	1.3025	0.125	GO:0052324;GO:0009664;GO:0009832;GO:0010215;GO:0016049;GO:0016021;GO:0046658;GO:003122	BP:plant-type cell wall cellulose biosynthetic process;BP:plant-type cell wall organization;BP:plant-type cell wall biogenesis;BP:cellulose microfibril organization;BP:cell growth;CC:integral component of membrane;CC:anchored component of plasma membrane;CC:anchored component of membrane;	------	------	------	------	XP_003528239.1	COBRA-like protein 4 [Glycine max]	sp|Q9LFW3|COBL4_ARATH;	COBRA-like protein 4 OS=Arabidopsis thaliana OX=3702 GN=COBL4 PE=2 SV=2;
Glyma.17G251200.Wm82.a4.v1		(1 of 6) PTHR22849//PTHR22849:SF40 - WDSAM1 PROTEIN // U-BOX DOMAIN-CONTAINING PROTEIN 5	0.484	-1.04692	0.000279950626294	0.00729623044192	yes	down	2.27	3.66	5.65	6.49	9.32	8.11	8.26	11.13	4.5175	9.205	GO:0005737;GO:000563	CC:cytoplasm;CC:nucleus;	------	------	------	------	XP_003549438.1	U-box domain-containing protein 5 [Glycine max]	sp|O23225|PUB5_ARATH;	U-box domain-containing protein 5 OS=Arabidopsis thaliana OX=3702 GN=PUB5 PE=3 SV=3;
Glyma.20G088900.Wm82.a4.v1		(1 of 1) PTHR14155//PTHR14155:SF113//PTHR14155:SF178 - RING FINGER DOMAIN-CONTAINING // SUBFAMILY NOT NAMED // SUBFAMILY NOT NAMED	0.239	-2.06735	0.000282706773294	0.00735173496739	yes	down	0.08	0.13	0.08	0.23	0.49	0.57	0.43	0.6	0.13	0.5225	GO:0016021;GO:0008270;GO:000551	CC:integral component of membrane;MF:zinc ion binding;MF:protein binding;	K19041	RNF38_44	------	------	XP_014628067.1	RING-H2 finger protein ATL16 [Glycine max]	sp|Q9LSW9|ATL16_ARATH;	RING-H2 finger protein ATL16 OS=Arabidopsis thaliana OX=3702 GN=ATL16 PE=2 SV=1;
Glyma.18G198800.Wm82.a4.v1		(1 of 1) PF00069//PF00560//PF07714//PF13855 - Protein kinase domain (Pkinase) // Leucine Rich Repeat (LRR_1) // Protein tyrosine kinase (Pkinase_Tyr) // Leucine rich repeat (LRR_8)	0.479	-1.06126	0.000284905360616	0.00738528401859	yes	down	0.99	1.1	1.25	1.8	1.35	3.51	2.39	3.02	1.285	2.5675	GO:0009755;GO:0006468;GO:0016021;GO:0005886;GO:0005515;GO:0004672;GO:000552	BP:hormone-mediated signaling pathway;BP:protein phosphorylation;CC:integral component of membrane;CC:plasma membrane;MF:protein binding;MF:protein kinase activity;MF:ATP binding;	------	------	------	------	KRH00186.1	hypothetical protein GLYMA_18G198800 [Glycine max]	sp|Q8VZG8|MIK2_ARATH;	MDIS1-interacting receptor like kinase 2 OS=Arabidopsis thaliana OX=3702 GN=MIK2 PE=1 SV=3;
Glyma.19G195800.Wm82.a4.v1		(1 of 171) PF02365 - No apical meristem (NAM) protein (NAM)	0.219	-2.19257	0.000285780900462	0.00740320032017	yes	down	0.08	0.77	2.47	0.67	4.43	3.85	3.86	5.76	0.9975	4.475	GO:0006355;GO:0005634;GO:000367	BP:regulation of transcription, DNA-templated;CC:nucleus;MF:DNA binding;	------	------	------	------	XP_003553602.1	NAC domain-containing protein 90 [Glycine max]	sp|Q9FMR3|NAC90_ARATH;	NAC domain-containing protein 90 OS=Arabidopsis thaliana OX=3702 GN=NAC090 PE=1 SV=1;
Glyma.10G154400.Wm82.a4.v1		(1 of 4) 3.2.1.152 - Mannosylglycoprotein endo-beta-mannosidase / Endo-beta-mannosidase	0.482	-1.05327	0.000293330141766	0.00756261191491	yes	down	1.24	0.88	1.25	1.81	3.11	1.81	2.15	3.79	1.295	2.715	GO:0005975;GO:0033947;GO:000455	BP:carbohydrate metabolic process;MF:mannosylglycoprotein endo-beta-mannosidase activity;MF:hydrolase activity, hydrolyzing O-glycosyl compounds;	K18577	EBM	------	------	XP_003536079.1	mannosylglycoprotein endo-beta-mannosidase [Glycine max]	sp|Q5H7P5|EBM_LILLO;	Mannosylglycoprotein endo-beta-mannosidase OS=Lilium longiflorum OX=4690 GN=EBM PE=1 SV=4;
Glyma.06G154700.Wm82.a4.v1		-	0.28	-1.83457	0.000293441321033	0.00756261191491	yes	down	0.19	0.28	0.3	0.5	1.05	0.79	0.8	1.77	0.3175	1.1025	------	------	------	------	------	------	XP_014631961.1	uncharacterized protein LOC100811694 isoform X1 [Glycine max]	------	------
Glyma.07G133800.Wm82.a4.v1		-	0.466	-1.10267	0.000299773071855	0.00770108007307	yes	down	3.3	4.15	4.99	7.32	7.97	7.16	13.04	13.81	4.94	10.495	GO:0045839;GO:0045786;GO:0032875;GO:0005634;GO:001630	BP:negative regulation of mitotic nuclear division;BP:negative regulation of cell cycle;BP:regulation of DNA endoreduplication;CC:nucleus;MF:kinase activity;	------	------	------	------	KOM38032.1	hypothetical protein LR48_Vigan03g141400 [Vigna angularis]	------	------
Glyma.03G131200.Wm82.a4.v1		(1 of 9) PTHR10209//PTHR10209:SF182 - OXIDOREDUCTASE, 2OG-FE II OXYGENASE FAMILY PROTEIN // SUBFAMILY NOT NAMED	2.949	1.56046	0.000309919782935	0.00791051716718	yes	up	8.09	5.71	7.03	1.87	1.55	3.53	1.6	0.97	5.675	1.9125	GO:0055114;GO:0046872;GO:0051213;GO:001649	BP:oxidation-reduction process;MF:metal ion binding;MF:dioxygenase activity;MF:oxidoreductase activity;	------	------	------	------	XP_003521152.1	probable 2-oxoglutarate-dependent dioxygenase AOP1 [Glycine max]	sp|Q944Z5|AOP1V_ARATH;	Probable 2-oxoglutarate-dependent dioxygenase AOP1;
Glyma.15G223500.Wm82.a4.v1		(1 of 3) PTHR31707//PTHR31707:SF21 - FAMILY NOT NAMED // PECTINESTERASE/PECTINESTERASE INHIBITOR 25-RELATED	2.245	1.1664	0.000317821907273	0.00808713754293	yes	up	4.32	6.42	5.11	5.23	2.39	3.58	2.5	0.75	5.27	2.305	GO:0042545;GO:0045490;GO:0005618;GO:0046910;GO:0030599;GO:0045330;GO:000485	BP:cell wall modification;BP:pectin catabolic process;CC:cell wall;MF:pectinesterase inhibitor activity;MF:pectinesterase activity;MF:aspartyl esterase activity;MF:enzyme inhibitor activity;	K01051	E3.1.1.11	map00040	Pentose and glucuronate interconversions	XP_006598050.1	probable pectinesterase/pectinesterase inhibitor 47 [Glycine max]	sp|Q94CB1|PME25_ARATH;	Probable pectinesterase/pectinesterase inhibitor 25 OS=Arabidopsis thaliana OX=3702 GN=PME25 PE=2 SV=1;
Glyma.01G113200.Wm82.a4.v1		(1 of 4) PTHR15486//PTHR15486:SF20 - ANCIENT UBIQUITOUS PROTEIN // GLYCEROL-3-PHOSPHATE 2-O-ACYLTRANSFERASE 6	0.433	-1.2073	0.000328038269395	0.00832073318448	yes	down	2.2	0.94	0.96	2.1	5.24	2.92	3.43	2.66	1.55	3.5625	GO:0010143;GO:0008152;GO:0016021;GO:0016020;GO:0016791;GO:0090447;GO:001674	BP:cutin biosynthetic process;BP:metabolic process;CC:integral component of membrane;CC:membrane;MF:phosphatase activity;MF:glycerol-3-phosphate 2-O-acyltransferase activity;MF:transferase activity, transferring acyl groups;	K13508	GPAT	map00564;map00561	Glycerophospholipid metabolism;Glycerolipid metabolism	XP_006573346.1	glycerol-3-phosphate 2-O-acyltransferase 6 [Glycine max]	sp|O80437|GPAT6_ARATH;	Glycerol-3-phosphate 2-O-acyltransferase 6 OS=Arabidopsis thaliana OX=3702 GN=GPAT6 PE=1 SV=1;
Glyma.08G307400.Wm82.a4.v1		(1 of 25) PF00069//PF00954//PF01453 - Protein kinase domain (Pkinase) // S-locus glycoprotein domain (S_locus_glycop) // D-mannose binding lectin (B_lectin)	0.236	-2.08033	0.000329047612104	0.00833580363963	yes	down	0.13	0.02	0.06	0.29	0.69	0.63	0.29	0.45	0.125	0.515	GO:0006468;GO:0048544;GO:0016021;GO:0030246;GO:0004674;GO:0004672;GO:000552	BP:protein phosphorylation;BP:recognition of pollen;CC:integral component of membrane;MF:carbohydrate binding;MF:protein serine/threonine kinase activity;MF:protein kinase activity;MF:ATP binding;	------	------	------	------	XP_003530726.1	G-type lectin S-receptor-like serine/threonine-protein kinase LECRK4 [Glycine max]	sp|Q25AG2|LERK4_ORYSI;	G-type lectin S-receptor-like serine/threonine-protein kinase LECRK4 OS=Oryza sativa subsp. indica OX=39946 GN=LECRK4 PE=3 SV=1;
Glyma.04G230000.Wm82.a4.v1		-	0.164	-2.6055	0.000344358017106	0.00863109079955	yes	down	2.16	1.03	6.41	12.21	40.36	28.92	22.33	41.99	5.4525	33.4	------	------	------	------	------	------	NP_001236484.1	uncharacterized protein LOC100527213 precursor [Glycine max]	------	------
Glyma.06G137000.Wm82.a4.v1		(1 of 3) PTHR10209:SF111 - DOWNY MILDEW RESISTANCE 6 PROTEIN / OXIDOREDUCTASE	0.462	-1.11548	0.000346798620657	0.00868142457309	yes	down	22.91	14.96	20.3	32.28	61.22	39.46	33.46	63.93	22.6125	49.5175	GO:0055114;GO:0046872;GO:0051213;GO:001649	BP:oxidation-reduction process;MF:metal ion binding;MF:dioxygenase activity;MF:oxidoreductase activity;	------	------	------	------	XP_003526765.1	protein DOWNY MILDEW RESISTANCE 6 [Glycine max]	sp|Q9FLV0|DMR6_ARATH;	Protein DOWNY MILDEW RESISTANCE 6 OS=Arabidopsis thaliana OX=3702 GN=DMR6 PE=1 SV=1;
Glyma.06G032100.Wm82.a4.v1		(1 of 2) PTHR13600:SF12 - LEUCINE CARBOXYL METHYLTRANSFERASE	3.64	1.86385	0.000348223367551	0.00870081697403	yes	up	2.07	0.59	0.63	0.82	0.3	0.35	0.3	0.17	1.0275	0.28	GO:0032259;GO:000816	BP:methylation;MF:methyltransferase activity;	------	------	------	------	XP_003528110.1	uncharacterized protein LOC100800317 [Glycine max]	sp|A0QKY8|Y4441_MYCA1;	Putative S-adenosyl-L-methionine-dependent methyltransferase MAV_4441 OS=Mycobacterium avium;
Glyma.10G261200.Wm82.a4.v1		(1 of 8) PF04450 - Peptidase of plants and bacteria (BSP)	0.433	-1.20636	0.000349365974379	0.00871851582924	yes	down	28.42	32.22	40.48	75.47	104.01	80.93	97.75	112.03	44.1475	98.68	------	------	------	------	------	------	NP_001235412.2	BSP domain-containing protein precursor [Glycine max]	sp|C0HJG8|BSP_BOSSE;	Basic secretory protease;
Glyma.17G105000.Wm82.a4.v1		-	0.415	-1.26748	0.000360525863398	0.00895858373636	yes	down	13.46	30.27	37.06	35.06	63.23	54.06	92.22	67.56	28.9625	69.2675	------	------	------	------	------	------	NP_001236205.1	uncharacterized protein LOC100500311 [Glycine max]	------	------
Glyma.13G231300.Wm82.a4.v1		(1 of 6) PTHR22835//PTHR22835:SF211 - ZINC FINGER FYVE DOMAIN CONTAINING PROTEIN // SUBFAMILY NOT NAMED	3.347	1.74267	0.00036923660376	0.00914054090676	yes	up	3	1.58	3.27	2.11	0.78	1.42	0.6	0.11	2.49	0.7275	GO:001678	MF:hydrolase activity, acting on ester bonds;	------	------	------	------	XP_028188375.1	GDSL esterase/lipase At5g45910-like [Glycine soja]	sp|Q9FJ45|GDL83_ARATH;	GDSL esterase/lipase At5g45910 OS=Arabidopsis thaliana OX=3702 GN=At5g45910 PE=2 SV=1;
Glyma.03G157800.Wm82.a4.v1		(1 of 4) PTHR23050//PTHR23050:SF211 - CALCIUM BINDING PROTEIN // SUBFAMILY NOT NAMED	0.472	-1.08291	0.00038577095031	0.00947372152516	yes	down	5.43	9.97	14.95	17.08	17.71	30.12	26.01	26.28	11.8575	25.03	GO:0000226;GO:0019722;GO:0030234;GO:0032440;GO:000550	BP:microtubule cytoskeleton organization;BP:calcium-mediated signaling;MF:enzyme regulator activity;MF:2-alkenal reductase [NA;MF:calcium ion binding;	K02183;K13448	CALM;CML	map04070;map04626;map04016	Phosphatidylinositol signaling system;Plant-pathogen interaction;MAPK signaling pathway - plant	NP_001237178.1	uncharacterized protein LOC100527005 [Glycine max]	sp|O23320|CML8_ARATH;	Calmodulin-like protein 8 OS=Arabidopsis thaliana OX=3702 GN=CML8 PE=1 SV=1;
Glyma.09G186500.Wm82.a4.v1		(1 of 399) PF00067 - Cytochrome P450 (p450)	8.106	3.01895	0.000389293426696	0.00954291755929	yes	up	2.02	0.83	0.21	0.23	0.04	0.25	0.04	0.08	0.8225	0.1025	GO:0055114;GO:0016021;GO:0016020;GO:0004497;GO:0016705;GO:0020037;GO:0016709;GO:000550	BP:oxidation-reduction process;CC:integral component of membrane;CC:membrane;MF:monooxygenase activity;MF:oxidoreductase activity, acting on paired donors, with incorporation or reduction of molecular oxygen;MF:heme binding;MF:oxidoreductase activity, acting on paired donors, with incorporation or reduction of molecular oxygen, NA;MF:iron ion binding;	K20562	CYP736A	------	------	KRH39222.1	hypothetical protein GLYMA_09G186500 [Glycine max]	sp|H2DH18|C7A12_PANGI;	Cytochrome P450 CYP736A12 OS=Panax ginseng OX=4054 PE=2 SV=1;
Glyma.16G136900.Wm82.a4.v1		(1 of 50) PTHR11017//PTHR11017:SF171 - LEUCINE-RICH REPEAT-CONTAINING PROTEIN // SUBFAMILY NOT NAMED	0.295	-1.75931	0.000392968326914	0.00960368668934	yes	down	0.11	0.25	0.25	0.38	0.88	0.35	1.25	0.72	0.2475	0.8	GO:0006310;GO:0000723;GO:0006281;GO:0007165;GO:0016021;GO:0004526;GO:0043531;GO:0003678;GO:000552	BP:DNA recombination;BP:telomere maintenance;BP:DNA repair;BP:signal transduction;CC:integral component of membrane;MF:ribonuclease P activity;MF:ADP binding;MF:DNA helicase activity;MF:ATP binding;	------	------	------	------	KRH08223.1	hypothetical protein GLYMA_16G136900 [Glycine max]	sp|Q40392|TMVRN_NICGU;	TMV resistance protein N OS=Nicotiana glutinosa OX=35889 GN=N PE=1 SV=1;
Glyma.15G223900.Wm82.a4.v1		(1 of 6) PTHR22893//PTHR22893:SF44 - NADH OXIDOREDUCTASE-RELATED // SUBFAMILY NOT NAMED	0.391	-1.35615	0.000393972818163	0.00962237869081	yes	down	0.5	0.42	0.74	1.03	1.46	1.16	2.19	1.94	0.6725	1.6875	GO:0055114;GO:0010181;GO:001649	BP:oxidation-reduction process;MF:FMN binding;MF:oxidoreductase activity;	K05894	OPR	map00592	alpha-Linolenic acid metabolism	XP_028203329.1	putative 12-oxophytodienoate reductase 11 [Glycine soja]	sp|B9FSC8|OPR11_ORYSJ;	Putative 12-oxophytodienoate reductase 11 OS=Oryza sativa subsp. japonica OX=39947 GN=OPR11 PE=2 SV=1;
Glyma.15G057700.Wm82.a4.v1		(1 of 2) PTHR11002//PTHR11002:SF12 - CARBONIC ANHYDRASE // SUBFAMILY NOT NAMED	2.363	1.24052	0.00039901478047	0.00972777199769	yes	up	3.45	3.24	1.92	2.55	1.03	2.07	0.97	0.75	2.79	1.205	GO:0015976;GO:0009440;GO:0004089;GO:000827	BP:carbon utilization;BP:cyanate catabolic process;MF:carbonate dehydratase activity;MF:zinc ion binding;	K01673	cynT, can	map00910	Nitrogen metabolism	XP_006597362.1	beta carbonic anhydrase 5, chloroplastic isoform X1 [Glycine max]	sp|Q94CE3|BCA5_ARATH;	Beta carbonic anhydrase 5, chloroplastic OS=Arabidopsis thaliana OX=3702 GN=BCA5 PE=2 SV=1;
Glyma.04G244000.Wm82.a4.v1		(1 of 3) PTHR27005:SF32 - F16F4.7 PROTEIN-RELATED	0.202	-2.30496	0.000399603805234	0.00973622062594	yes	down	0.13	0.04	0.35	0	0.66	0.55	0.65	0.76	0.13	0.655	GO:0006468;GO:0016021;GO:0030247;GO:0005509;GO:0004672;GO:000552	BP:protein phosphorylation;CC:integral component of membrane;MF:polysaccharide binding;MF:calcium ion binding;MF:protein kinase activity;MF:ATP binding;	------	------	------	------	KRH64593.1	hypothetical protein GLYMA_04G244000 [Glycine max]	sp|Q9LMP1|WAK2_ARATH;	Wall-associated receptor kinase 2 OS=Arabidopsis thaliana OX=3702 GN=WAK2 PE=1 SV=1;
Glyma.19G218100.Wm82.a4.v1		(1 of 7) PTHR15486//PTHR15486:SF18 - ANCIENT UBIQUITOUS PROTEIN // GLYCEROL-3-PHOSPHATE ACYLTRANSFERASE 2-RELATED	0.301	-1.73295	0.000402095754189	0.0097791343537	yes	down	0.15	0.64	0.78	0.28	1.1	0.97	2.24	1.66	0.4625	1.4925	GO:0010143;GO:0008152;GO:0016021;GO:0016020;GO:0016791;GO:0004366;GO:0102420;GO:0090447;GO:001674	BP:cutin biosynthetic process;BP:metabolic process;CC:integral component of membrane;CC:membrane;MF:phosphatase activity;MF:glycerol-3-phosphate O-acyltransferase activity;MF:sn-1-glycerol-3-phosphate C1;MF:glycerol-3-phosphate 2-O-acyltransferase activity;MF:transferase activity, transferring acyl groups;	K13508	GPAT	map00564;map00561	Glycerophospholipid metabolism;Glycerolipid metabolism	XP_003553672.2	probable glycerol-3-phosphate acyltransferase 3 [Glycine max]	sp|Q9FZ22|GPAT2_ARATH;	Probable glycerol-3-phosphate acyltransferase 2 OS=Arabidopsis thaliana OX=3702 GN=GPAT2 PE=2 SV=1;
Glyma.08G339400.Wm82.a4.v1		-	0.186	-2.42341	0.000404821097175	0.0098275583524	yes	down	9.61	2.84	19.98	32.87	99.74	111.06	56.35	88.21	16.325	88.84	GO:001602	CC:integral component of membrane;	------	------	------	------	NP_001235084.1	uncharacterized protein LOC100500233 precursor [Glycine max]	------	------
Glyma.13G304900.Wm82.a4.v1		(1 of 111) PF03514 - GRAS domain family (GRAS)	5.505	2.46081	0.000418677148793	0.0100605287585	yes	up	0.25	0.35	0.3	0.41	0.07	0.11	0.03	0	0.3275	0.0525	GO:0006355;GO:0005634;GO:0003700;GO:004356	BP:regulation of transcription, DNA-templated;CC:nucleus;MF:transcription factor activity, sequence-specific DNA binding;MF:sequence-specific DNA binding;	------	------	------	------	XP_003543373.2	scarecrow-like protein 32 [Glycine max]	sp|Q9SN22|SCL32_ARATH;	Scarecrow-like protein 32 OS=Arabidopsis thaliana OX=3702 GN=SCL32 PE=1 SV=1;
Glyma.14G208000.Wm82.a4.v1		(1 of 4) PTHR31852//PTHR31852:SF1 - FAMILY NOT NAMED // LATE EMBRYOGENESIS ABUNDANT (LEA) HYDROXYPROLINE-RICH GLYCOPROTEIN-RELATED	0.397	-1.33217	0.00042724407814	0.0102541132514	yes	down	0.84	3.69	2.38	4.34	7.88	6.56	6.56	6.52	2.8125	6.88	GO:001602	CC:integral component of membrane;	------	------	------	------	XP_003544951.1	NDR1/HIN1-like protein 6 [Glycine max]	sp|Q8LD98|NHL6_ARATH;	NDR1/HIN1-like protein 6 OS=Arabidopsis thaliana OX=3702 GN=NHL6 PE=1 SV=1;
Glyma.18G177000.Wm82.a4.v1		(1 of 12) K00083 - cinnamyl-alcohol dehydrogenase (E1.1.1.195)	0.422	-1.24626	0.000432479877284	0.0103550175984	yes	down	0.74	1.48	1.38	2.98	4.02	3.6	4.41	3.09	1.645	3.78	GO:0009809;GO:0055114;GO:0016616;GO:0045551;GO:0008270;GO:001649	BP:lignin biosynthetic process;BP:oxidation-reduction process;MF:oxidoreductase activity, acting on the CH-OH group of donors, NAD or NADP as acceptor;MF:cinnamyl-alcohol dehydrogenase activity;MF:zinc ion binding;MF:oxidoreductase activity;	K23232	10HGO	map00902	Monoterpenoid biosynthesis	XP_003552158.1	probable mannitol dehydrogenase [Glycine max]	sp|Q9ZRF1|MTDH_FRAAN;	Probable mannitol dehydrogenase OS=Fragaria ananassa OX=3747 GN=CAD PE=2 SV=1;
Glyma.04G034400.Wm82.a4.v1		(1 of 4) PTHR11157:SF11 - F25A4.4	0.421	-1.24763	0.000437449861891	0.0104456066611	yes	down	1.31	4.24	1.93	5.06	5.92	8.54	6.84	7.76	3.135	7.265	GO:0030148;GO:0034625;GO:0034626;GO:0019367;GO:0042761;GO:0030176;GO:0016021;GO:000992	BP:sphingolipid biosynthetic process;BP:fatty acid elongation, monounsaturated fatty acid;BP:fatty acid elongation, polyunsaturated fatty acid;BP:fatty acid elongation, saturated fatty acid;BP:very long-chain fatty acid biosynthetic process;CC:integral component of endoplasmic reticulum membrane;CC:integral component of membrane;MF:fatty acid elongase activity;	------	------	------	------	XP_003523863.2	elongation of fatty acids protein 3-like [Glycine max]	sp|Q9SYY4|ELO3L_ARATH;	Elongation of fatty acids protein 3-like OS=Arabidopsis thaliana OX=3702 GN=HOS3 PE=2 SV=1;
Glyma.11G069702.Wm82.a4.v1		-	0.389	-1.36079	0.00043749489454	0.0104456066611	yes	down	0.73	0.83	0.76	1.27	2.15	1.06	2.33	2.34	0.8975	1.97	GO:001630	MF:kinase activity;	------	------	------	------	RDX78817.1	Ultraviolet-B receptor UVR8, partial [Mucuna pruriens]	sp|F2Z461|HERC6_MOUSE;	E3 ISG15--protein ligase Herc6 OS=Mus musculus OX=10090 GN=Herc6 PE=2 SV=1;
Glyma.08G087400.Wm82.a4.v1		(1 of 74) PF05678 - VQ motif (VQ)	0.364	-1.45709	0.000437564077504	0.0104456066611	yes	down	0.92	0.2	1.43	1.58	2.43	2.5	3.23	3.17	1.0325	2.8325	------	------	------	------	------	------	XP_003532661.1	uncharacterized protein LOC100778760 [Glycine max]	sp|Q9LIE6|VQ22_ARATH;	VQ motif-containing protein 22 OS=Arabidopsis thaliana OX=3702 GN=VQ22 PE=2 SV=1;
Glyma.18G219700.Wm82.a4.v1		(1 of 51) PF01657//PF07714 - Salt stress response/antifungal (Stress-antifung) // Protein tyrosine kinase (Pkinase_Tyr)	0.298	-1.74544	0.000440772405956	0.0105159443947	yes	down	0.07	0.09	0.24	0.45	0.8	0.69	0.67	0.57	0.2125	0.6825	GO:0006468;GO:0042742;GO:0016021;GO:0005886;GO:0004674;GO:0004672;GO:0005524;GO:000471	BP:protein phosphorylation;BP:defense response to bacterium;CC:integral component of membrane;CC:plasma membrane;MF:protein serine/threonine kinase activity;MF:protein kinase activity;MF:ATP binding;MF:protein tyrosine kinase activity;	------	------	------	------	XP_006602742.1	cysteine-rich receptor-like protein kinase 25 [Glycine max]	sp|Q9M0X5|CRK25_ARATH;	Cysteine-rich receptor-like protein kinase 25 OS=Arabidopsis thaliana OX=3702 GN=CRK25 PE=3 SV=1;
Glyma.12G047300.Wm82.a4.v1		(1 of 2) PTHR14155:SF185 - RING-H2 FINGER PROTEIN ATL65	0.407	-1.2979	0.000442983940485	0.0105499016384	yes	down	0.21	0.14	0.34	0.25	0.49	0.5	0.67	0.64	0.235	0.575	GO:0016567;GO:0016021;GO:0031625;GO:0008270;GO:000551	BP:protein ubiquitination;CC:integral component of membrane;MF:ubiquitin protein ligase binding;MF:zinc ion binding;MF:protein binding;	K19041	RNF38_44	------	------	RZB74297.1	RING-H2 finger protein ATL65 [Glycine soja]	sp|Q67YI6|ATL65_ARATH;	RING-H2 finger protein ATL65 OS=Arabidopsis thaliana OX=3702 GN=ATL65 PE=2 SV=2;
Glyma.01G040600.Wm82.a4.v1		(1 of 7) PTHR24078//PTHR24078:SF317 - DNAJ HOMOLOG SUBFAMILY C MEMBER // DNAJ HEAT SHOCK PROTEIN-RELATED	0.323	-1.62927	0.000443677033851	0.0105601	yes	down	0.58	1.35	2.52	1.79	2.13	3.48	8	5.36	1.56	4.7425	GO:0051085;GO:0006457;GO:0005829;GO:0051087;GO:005108	BP:chaperone mediated protein folding requiring cofactor;BP:protein folding;CC:cytosol;MF:chaperone binding;MF:unfolded protein binding;	K09510	DNAJB4	------	------	XP_003517910.1	dnaJ homolog subfamily B member 5 [Glycine max]	sp|Q9D832|DNJB4_MOUSE;	DnaJ homolog subfamily B member 4 OS=Mus musculus OX=10090 GN=Dnajb4 PE=1 SV=1;
Glyma.18G286900.Wm82.a4.v1		-	0.45	-1.15207	0.000444370650974	0.0105703878842	yes	down	2.07	3.29	4.46	2.82	6.22	7.43	9.98	3.92	3.16	6.8875	------	------	------	------	------	------	XP_006601775.1	uncharacterized protein LOC100527107 isoform X1 [Glycine max]	------	------
Glyma.18G290000.Wm82.a4.v1		(1 of 5) PTHR13256//PTHR13256:SF35 - N-ACETYLTRANSFERASE 9 // ALANINE ACETYL TRANSFERASE-LIKE PROTEIN	2.22	1.15082	0.000446169899389	0.0106006272013	yes	up	7.13	5.42	3.36	4.86	2.05	2.94	2.03	2.46	5.1925	2.37	GO:000808	MF:N-acetyltransferase activity;	------	------	------	------	NP_001235559.1	Acyl-CoA N-acyltransferases (NAT) superfamily protein [Glycine max]	sp|O31633|YJCK_BACSU;	Putative [ribosomal protein S5]-alanine N-acetyltransferase OS=Bacillus subtilis;
Glyma.13G296300.Wm82.a4.v1		(1 of 7) PTHR27007//PTHR27007:SF9 - FAMILY NOT NAMED // L-TYPE LECTIN-DOMAIN CONTAINING RECEPTOR KINASE VII.1-RELATED	0.184	-2.44087	0.000450064958121	0.0106742222466	yes	down	0.06	0.03	0.05	0.12	0.37	0.16	0.33	0.57	0.065	0.3575	GO:0006468;GO:0016021;GO:0005886;GO:0004672;GO:0030246;GO:0004674;GO:000552	BP:protein phosphorylation;CC:integral component of membrane;CC:plasma membrane;MF:protein kinase activity;MF:carbohydrate binding;MF:protein serine/threonine kinase activity;MF:ATP binding;	------	------	------	------	XP_003541908.2	probable L-type lectin-domain containing receptor kinase VII.2 [Glycine max]	sp|O49445|LRK72_ARATH;	Probable L-type lectin-domain containing receptor kinase VII.2 OS=Arabidopsis thaliana OX=3702 GN=LECRK72 PE=3 SV=2;
Glyma.10G010400.Wm82.a4.v1		(1 of 4) PTHR10641:SF494 - TRANSCRIPTION FACTOR MYB108	0.369	-1.43924	0.000460596325413	0.0108918281828	yes	down	0.39	0.63	1.09	0.67	1.09	2.31	1.89	2.11	0.695	1.85	GO:0006355;GO:0005634;GO:0043565;GO:000367	BP:regulation of transcription, DNA-templated;CC:nucleus;MF:sequence-specific DNA binding;MF:DNA binding;	K09422	MYBP	------	------	XP_003536860.1	transcription factor MYB78 [Glycine max]	sp|Q9FGY3|MYB78_ARATH;	Transcription factor MYB78 OS=Arabidopsis thaliana OX=3702 GN=MYB78 PE=2 SV=1;
Glyma.15G160300.Wm82.a4.v1		(1 of 49) PF12796//PF13962 - Ankyrin repeats (3 copies) (Ank_2) // Domain of unknown function (PGG)	0.42	-1.25075	0.000466703295311	0.0110167768469	yes	down	8.68	8.19	16.94	22.02	30.58	29.96	33.64	35.95	13.9575	32.5325	GO:0016021;GO:001602	CC:integral component of membrane;CC:membrane;	------	------	------	------	RZB64836.1	hypothetical protein D0Y65_041064 [Glycine soja]	------	------
Glyma.10G277800.Wm82.a4.v1		(1 of 12) PTHR24078:SF279 - DUPLICATED SANT DNA-BINDING DOMAIN-CONTAINING PROTEIN	0.488	-1.03562	0.000482694457553	0.0113608619895	yes	down	0.85	1.93	2.49	2.05	3.63	2.89	4.97	3.16	1.83	3.6625	GO:0005634;GO:000367	CC:nucleus;MF:DNA binding;	------	------	------	------	NP_001237360.1	syringolide-induced protein 1-3-1A [Glycine max]	sp|Q8S9H7|DIV_ANTMA;	Transcription factor DIVARICATA OS=Antirrhinum majus OX=4151 GN=DIVARICATA PE=2 SV=1;
Glyma.09G182500.Wm82.a4.v1		(1 of 4) PTHR31042:SF16 - CORE-2/I-BRANCHING BETA-1,6-N-ACETYLGLUCOSAMINYLTRANSFERASE FAMILY PROTEIN	2.341	1.22702	0.000488185834134	0.0114632314608	yes	up	1.31	0.96	0.91	1.14	0.3	0.44	0.59	0.54	1.08	0.4675	GO:0016021;GO:0016020;GO:0008375;GO:001674	CC:integral component of membrane;CC:membrane;MF:acetylglucosaminyltransferase activity;MF:transferase activity;	------	------	------	------	XP_003533360.1	uncharacterized protein LOC100803748 [Glycine max]	sp|Q65XS5|BC10_ORYSJ;	Glycosyltransferase BC10 OS=Oryza sativa subsp. japonica OX=39947 GN=BC10 PE=1 SV=1;
Glyma.19G238502.Wm82.a4.v1		(1 of 5) KOG0569 - Permease of the major facilitator superfamily	4.181	2.0638	0.000491641398952	0.0115308861519	yes	up	0.56	0.43	0.53	0.32	0.07	0.04	0.15	0.21	0.46	0.1175	GO:0046323;GO:0008643;GO:0055085;GO:0016021;GO:0005887;GO:0005351;GO:002285	BP:glucose import;BP:carbohydrate transport;BP:transmembrane transport;CC:integral component of membrane;CC:integral component of plasma membrane;MF:suga;MF:transmembrane transporter activity;	K08145	SLC2A8, GLUT8	------	------	KHN43255.1	Sugar transporter ERD6-like 5 [Glycine soja]	sp|Q3ECP7|ERDL5_ARATH;	Sugar transporter ERD6-like 5 OS=Arabidopsis thaliana OX=3702 GN=At1g54730 PE=2 SV=2;
Glyma.08G000500.Wm82.a4.v1		-	0.294	-1.76628	0.000492835189411	0.0115484310231	yes	down	0.66	0.27	0.55	0.26	1.56	0.94	1.72	1.96	0.435	1.545	GO:0080183;GO:0048564;GO:000953	BP:response to photooxidative stress;BP:photosystem I assembly;CC:chloroplast thylakoid membrane;	------	------	------	------	XP_006586317.1	uncharacterized protein LOC102665371 [Glycine max]	------	------
Glyma.08G301600.Wm82.a4.v1		(1 of 80) PF14009 - Domain of unknown function (DUF4228) (DUF4228)	0.337	-1.56855	0.000498993815575	0.0116624555744	yes	down	1.11	1.06	0.92	0.37	1.57	3.14	3.79	1.82	0.865	2.58	------	------	------	------	------	------	XP_003530703.1	uncharacterized protein LOC100811355 [Glycine max]	------	------
Glyma.05G243200.Wm82.a4.v1		(1 of 4) PTHR33414//PTHR33414:SF2 - FAMILY NOT NAMED // PLASTID MOVEMENT IMPAIRED1	3.71	1.89131	0.000511469914984	0.0119106228004	yes	up	2.76	1.18	0.33	0.74	0.21	0.5	0.34	0.24	1.2525	0.3225	GO:0006412;GO:0009902;GO:0005623;GO:0004812;GO:000552	BP:translation;BP:chloroplast relocation;CC:cell;MF:aminoacyl-tRNA ligase activity;MF:ATP binding;	------	------	------	------	XP_003525205.1	protein PLASTID MOVEMENT IMPAIRED 1 [Glycine max]	sp|Q9C8E6|PMI1_ARATH;	Protein PLASTID MOVEMENT IMPAIRED 1 OS=Arabidopsis thaliana OX=3702 GN=PMI1 PE=1 SV=1;
Glyma.02G121900.Wm82.a4.v1		(1 of 17) PF07714//PF12819 - Protein tyrosine kinase (Pkinase_Tyr) // Carbohydrate-binding protein of the ER (Malectin_like)	0.43	-1.21666	0.00051391663756	0.0119461671976	yes	down	0.48	0.94	0.44	0.65	1.03	1.12	1.2	2.38	0.6275	1.4325	GO:0006468;GO:0046777;GO:0016021;GO:0005576;GO:0009506;GO:0005886;GO:0005179;GO:0004672;GO:000552	BP:protein phosphorylation;BP:protein autophosphorylation;CC:integral component of membrane;CC:extracellular region;CC:plasmodesma;CC:plasma membrane;MF:hormone activity;MF:protein kinase activity;MF:ATP binding;	------	------	------	------	XP_003520130.2	receptor-like protein kinase FERONIA [Glycine max]	sp|Q9SCZ4|FERON_ARATH;	Receptor-like protein kinase FERONIA OS=Arabidopsis thaliana OX=3702 GN=FER PE=1 SV=1;
Glyma.18G254300.Wm82.a4.v1		(1 of 11) PF00069//PF00560//PF13855 - Protein kinase domain (Pkinase) // Leucine Rich Repeat (LRR_1) // Leucine rich repeat (LRR_8)	0.183	-2.44875	0.000519407241979	0.0120531998627	yes	down	0	0.03	0.2	0.2	0.43	0.7	0.51	0.56	0.1075	0.55	GO:0009755;GO:0006468;GO:0046777;GO:0016021;GO:0005886;GO:0004674;GO:0005515;GO:0004672;GO:000552	BP:hormone-mediated signaling pathway;BP:protein phosphorylation;BP:protein autophosphorylation;CC:integral component of membrane;CC:plasma membrane;MF:protein serine/threonine kinase activity;MF:protein binding;MF:protein kinase activity;MF:ATP binding;	K04733	IRAK4	------	------	XP_006602890.1	probable leucine-rich repeat receptor-like protein kinase At1g35710 [Glycine max]	sp|Q8VZG8|MIK2_ARATH;	MDIS1-interacting receptor like kinase 2 OS=Arabidopsis thaliana OX=3702 GN=MIK2 PE=1 SV=3;
Glyma.04G238300.Wm82.a4.v1		(1 of 176) PF03106 - WRKY DNA -binding domain (WRKY)	0.336	-1.57284	0.000522240834699	0.0120861880321	yes	down	0.13	0.66	0.69	1.01	2.11	1.77	1.8	1.39	0.6225	1.7675	GO:0006355;GO:0005634;GO:0003700;GO:0043565;GO:004421	BP:regulation of transcription, DNA-templated;CC:nucleus;MF:transcription factor activity, sequence-specific DNA binding;MF:sequence-specific DNA binding;MF:transcription regulatory region DNA binding;	------	------	------	------	XP_003523388.1	probable WRKY transcription factor 30 [Glycine max]	sp|Q9SUP6|WRK53_ARATH;	Probable WRKY transcription factor 53 OS=Arabidopsis thaliana OX=3702 GN=WRKY53 PE=1 SV=1;
Glyma.18G046400.Wm82.a4.v1		(1 of 32) PF00069//PF01657 - Protein kinase domain (Pkinase) // Salt stress response/antifungal (Stress-antifung)	0.148	-2.75974	0.000527011970846	0.0121615584284	yes	down	0.07	0.03	0.06	0	0.4	0.23	0.2	0.32	0.04	0.2875	GO:0006468;GO:0046777;GO:0016021;GO:0005886;GO:0004674;GO:0004714;GO:0004672;GO:000552	BP:protein phosphorylation;BP:protein autophosphorylation;CC:integral component of membrane;CC:plasma membrane;MF:protein serine/threonine kinase activity;MF:transmembrane receptor protein tyrosine kinase activity;MF:protein kinase activity;MF:ATP binding;	------	------	------	------	XP_003552895.1	cysteine-rich receptor-like protein kinase 2 isoform X1 [Glycine max]	sp|Q9CAL3|CRK2_ARATH;	Cysteine-rich receptor-like protein kinase 2 OS=Arabidopsis thaliana OX=3702 GN=CRK2 PE=1 SV=1;
Glyma.15G253500.Wm82.a4.v1		(1 of 2227) 2.7.11.1 - Non-specific serine/threonine protein kinase / Threonine-specific protein kinase	0.319	-1.64626	0.000530143106243	0.0122197681659	yes	down	0.36	0.65	1.76	2.44	2.26	5	4.43	4.47	1.3025	4.04	GO:0006468;GO:0046777;GO:0005886;GO:0004672;GO:0004674;GO:0004714;GO:000552	BP:protein phosphorylation;BP:protein autophosphorylation;CC:plasma membrane;MF:protein kinase activity;MF:protein serine/threonine kinase activity;MF:transmembrane receptor protein tyrosine kinase activity;MF:ATP binding;	------	------	------	------	XP_006598182.1	cold-responsive protein kinase 1 [Glycine max]	sp|Q93YN1|CRPK1_ARATH;	Cold-responsive protein kinase 1 OS=Arabidopsis thaliana OX=3702 GN=CRPK1 PE=1 SV=1;
Glyma.20G220900.Wm82.a4.v1		(1 of 21) PTHR31238//PTHR31238:SF42 - FAMILY NOT NAMED // GERMIN-LIKE PROTEIN SUBFAMILY 1 MEMBER 10-RELATED	0.413	-1.27409	0.000530502782209	0.012221	yes	down	2.25	2.88	1.8	3.47	8.17	7.84	2.54	6.33	2.6	6.22	GO:0048046;GO:0005618;GO:0030145;GO:004573	CC:apoplast;CC:cell wall;MF:manganese ion binding;MF:nutrient reservoir activity;	------	------	------	------	NP_001237300.1	germin-like protein precursor [Glycine max]	sp|Q9SFF9|GL17_ARATH;	Germin-like protein subfamily 1 member 7 OS=Arabidopsis thaliana OX=3702 GN=At3g05950 PE=2 SV=1;
Glyma.10G092100.Wm82.a4.v1		(1 of 2) PTHR22952//PTHR22952:SF204 - CAMP-RESPONSE ELEMENT BINDING PROTEIN-RELATED // SUBFAMILY NOT NAMED	0.439	-1.18657	0.000541396958742	0.012415	yes	down	0.46	0.27	0.49	0.37	0.8	1.12	0.78	0.99	0.3975	0.9225	GO:0006351;GO:0006355;GO:0003700;GO:004356	BP:transcription, DNA-templated;BP:regulation of transcription, DNA-templated;MF:transcription factor activity, sequence-specific DNA binding;MF:sequence-specific DNA binding;	K14431	TGA	map04075	Plant hormone signal transduction	XP_003537178.2	bZIP transcription factor TGA10 isoform X1 [Glycine max]	sp|Q52MZ2|TGA10_TOBAC;	bZIP transcription factor TGA10 OS=Nicotiana tabacum OX=4097 GN=TGA10 PE=1 SV=1;
Glyma.09G053300.Wm82.a4.v1		-	0.105	-3.25437	0.000545162407882	0.0124942386779	yes	down	0.11	0.2	0	0	0.72	0.63	0.81	0.8	0.0775	0.74	------	------	------	------	------	------	ACU15879.1	unknown [Glycine max]	------	------
Glyma.06G187300.Wm82.a4.v1		(1 of 4) K18875 - enhanced disease susceptibility 1 protein (EDS1)	0.302	-1.72512	0.000550406234662	0.0125785210816	yes	down	1.12	1.21	2.46	4.7	8.43	6.12	7.74	9.65	2.3725	7.985	GO:000662	BP:lipid metabolic process;	K18875	EDS1	map04626	Plant-pathogen interaction	XP_003527042.1	protein EDS1L [Glycine max]	sp|Q9XF23|EDS1L_ARATH;	Protein EDS1L OS=Arabidopsis thaliana OX=3702 GN=EDS1 PE=1 SV=1;
Glyma.06G298400.Wm82.a4.v1		(1 of 36) PF12609 - Wound-induced protein (DUF3774)	2.169	1.11684	0.00055551307147	0.012688	yes	up	7.22	4.92	3.46	4.13	1.93	3.2	1.69	2.39	4.9325	2.3025	------	------	------	------	------	------	KRH56040.1	hypothetical protein GLYMA_06G298400 [Glycine max]	------	------
Glyma.17G007700.Wm82.a4.v1		-	2.589	1.37215	0.000560793615043	0.0127940602414	yes	up	1.35	2.06	2.02	1.91	0.53	0.81	0.95	0.43	1.835	0.68	------	------	------	------	------	------	KRH01980.1	hypothetical protein GLYMA_17G007700 [Glycine max]	------	------
Glyma.07G245400.Wm82.a4.v1		(1 of 5) PTHR14155//PTHR14155:SF117 - RING FINGER DOMAIN-CONTAINING // E3 UBIQUITIN-PROTEIN LIGASE ATL41-RELATED	0.388	-1.36432	0.000569605361965	0.0129470179149	yes	down	1.88	1.35	0.46	1.74	2.07	3.78	3.71	4.54	1.3575	3.525	GO:0016021;GO:0008270;GO:000551	CC:integral component of membrane;MF:zinc ion binding;MF:protein binding;	------	------	------	------	KRH50809.1	hypothetical protein GLYMA_07G245400 [Glycine max]	sp|Q8L9T5|ATL2_ARATH;	RING-H2 finger protein ATL2 OS=Arabidopsis thaliana OX=3702 GN=ATL2 PE=2 SV=2;
Glyma.04G230400.Wm82.a4.v1		-	0.288	-1.79473	0.000582210205813	0.0131885306494	yes	down	0.63	0.6	1.39	1.13	1.84	3.62	4.24	3.19	0.9375	3.2225	GO:001602	CC:integral component of membrane;	------	------	------	------	ACU15271.1	unknown [Glycine max]	------	------
Glyma.20G140200.Wm82.a4.v1		(1 of 51) PF01657//PF07714 - Salt stress response/antifungal (Stress-antifung) // Protein tyrosine kinase (Pkinase_Tyr)	0.132	-2.9221	0.000587163872148	0.0132899610814	yes	down	0.03	0.03	0.06	0.03	0.45	0.13	0.17	0.26	0.0375	0.2525	GO:0006468;GO:0042742;GO:0016021;GO:0005886;GO:0004674;GO:0004672;GO:000552	BP:protein phosphorylation;BP:defense response to bacterium;CC:integral component of membrane;CC:plasma membrane;MF:protein serine/threonine kinase activity;MF:protein kinase activity;MF:ATP binding;	------	------	------	------	XP_003556018.2	cysteine-rich receptor-like protein kinase 25 [Glycine max]	sp|Q9M0X5|CRK25_ARATH;	Cysteine-rich receptor-like protein kinase 25 OS=Arabidopsis thaliana OX=3702 GN=CRK25 PE=3 SV=1;
Glyma.17G131800.Wm82.a4.v1		(1 of 349) PF00847 - AP2 domain (AP2)	0.038	-4.72296	0.000588284065869	0.0133022	yes	down	0	0	0.06	0	0.07	0.28	0.68	0.74	0.015	0.4425	GO:0006355;GO:0005634;GO:0003700;GO:000367	BP:regulation of transcription, DNA-templated;CC:nucleus;MF:transcription factor activity, sequence-specific DNA binding;MF:DNA binding;	------	------	------	------	XP_006600809.1	ethylene-responsive transcription factor ERF027 [Glycine max]	sp|Q9FJ90|ERF25_ARATH;	Ethylene-responsive transcription factor ERF025 OS=Arabidopsis thaliana OX=3702 GN=ERF025 PE=2 SV=1;
Glyma.11G129900.Wm82.a4.v1		(1 of 38) K01188 - beta-glucosidase (E3.2.1.21)	0.271	-1.88301	0.000588367373795	0.0133022	yes	down	0.85	1.6	3.4	5.13	7.39	9.41	12.22	10.92	2.745	9.985	GO:0005975;GO:0102483;GO:0008422;GO:000455	BP:carbohydrate metabolic process;MF:scopolin beta-glucosidase activity;MF:beta-glucosidase activity;MF:hydrolase activity, hydrolyzing O-glycosyl compounds;	K01188	E3.2.1.21	map00460;map00940;map00500	Cyanoamino acid metabolism;Phenylpropanoid biosynthesis;Starch and sucrose metabolism	XP_003539053.1	cyanogenic beta-glucosidase [Glycine max]	sp|B8AVF0|BGL12_ORYSI;	Beta-glucosidase 12 OS=Oryza sativa subsp. indica OX=39946 GN=BGLU12 PE=3 SV=1;
Glyma.05G196200.Wm82.a4.v1		-	2.008	1.00575	0.000589009256764	0.0133044355727	yes	up	2.25	1.62	2.59	1.48	1.03	0.99	0.65	1.34	1.985	1.0025	GO:001602	CC:integral component of membrane;	------	------	------	------	KHN17414.1	hypothetical protein glysoja_026957 [Glycine soja]	------	------
Glyma.13G188900.Wm82.a4.v1		(1 of 10) PTHR27002//PTHR27002:SF95 - FAMILY NOT NAMED // G-TYPE LECTIN S-RECEPTOR-LIKE SERINE/THREONINE-PROTEIN KINASE B120	0.36	-1.47368	0.00058912874376	0.0133044355727	yes	down	1.77	4.43	4.68	7.24	8.39	12.9	14.33	14.48	4.53	12.525	GO:0006468;GO:0016021;GO:0005886;GO:0004672;GO:0004674;GO:000552	BP:protein phosphorylation;CC:integral component of membrane;CC:plasma membrane;MF:protein kinase activity;MF:protein serine/threonine kinase activity;MF:ATP binding;	K04733	IRAK4	------	------	XP_003541567.2	cysteine-rich receptor-like protein kinase 25 [Glycine max]	sp|Q9M0X5|CRK25_ARATH;	Cysteine-rich receptor-like protein kinase 25 OS=Arabidopsis thaliana OX=3702 GN=CRK25 PE=3 SV=1;
Glyma.15G133400.Wm82.a4.v1		(1 of 8) PTHR27005//PTHR27005:SF7 - FAMILY NOT NAMED // WALL-ASSOCIATED RECEPTOR KINASE-LIKE 1-RELATED	0.437	-1.194	0.000615054821678	0.0137737	yes	down	0.41	0.45	0.3	0.25	0.63	0.85	1.03	0.67	0.3525	0.795	GO:0006468;GO:0007166;GO:0016021;GO:0005886;GO:0030247;GO:0004674;GO:0004672;GO:000552	BP:protein phosphorylation;BP:cell surface receptor signaling pathway;CC:integral component of membrane;CC:plasma membrane;MF:polysaccharide binding;MF:protein serine/threonine kinase activity;MF:protein kinase activity;MF:ATP binding;	------	------	------	------	KRH11832.1	hypothetical protein GLYMA_15G133400 [Glycine max]	sp|Q9SA25|WAKLG_ARATH;	Wall-associated receptor kinase-like 8 OS=Arabidopsis thaliana OX=3702 GN=WAKL8 PE=2 SV=1;
Glyma.13G115300.Wm82.a4.v1		(1 of 5) PTHR31707//PTHR31707:SF39 - FAMILY NOT NAMED // PECTINESTERASE/PECTINESTERASE INHIBITOR 12-RELATED	0.378	-1.40291	0.000631255542433	0.0140737389202	yes	down	0.35	0.51	0.44	0.89	1.65	1.09	0.78	2.14	0.5475	1.415	GO:0042545;GO:0045490;GO:0005618;GO:0016021;GO:0046910;GO:0030599;GO:0045330;GO:000485	BP:cell wall modification;BP:pectin catabolic process;CC:cell wall;CC:integral component of membrane;MF:pectinesterase inhibitor activity;MF:pectinesterase activity;MF:aspartyl esterase activity;MF:enzyme inhibitor activity;	K01051	E3.1.1.11	map00040	Pentose and glucuronate interconversions	XP_006593974.1	probable pectinesterase/pectinesterase inhibitor 12 [Glycine max]	sp|O48711|PME12_ARATH;	Probable pectinesterase/pectinesterase inhibitor 12 OS=Arabidopsis thaliana OX=3702 GN=PME12 PE=2 SV=1;
Glyma.05G212600.Wm82.a4.v1		(1 of 106) PF03168 - Late embryogenesis abundant protein (LEA_2)	0.361	-1.46877	0.000631809946076	0.0140782823334	yes	down	0.48	0.4	0.35	0.28	0.99	1.02	0.81	1.47	0.3775	1.0725	GO:0009269;GO:001602	BP:response to desiccation;CC:integral component of membrane;	------	------	------	------	XP_003525368.1	uncharacterized protein LOC100781009 [Glycine max]	sp|Q6DST1|Y1465_ARATH;	Late embryogenesis abundant protein At1g64065 OS=Arabidopsis thaliana OX=3702 GN=At1g64065 PE=2 SV=1;
Glyma.17G131900.Wm82.a4.v1		(1 of 3) PTHR31839//PTHR31839:SF0 - FAMILY NOT NAMED // DEHYDRATION-RESPONSIVE ELEMENT-BINDING PROTEIN 1E-RELATED	0.24	-2.06179	0.000640335585053	0.0142335006592	yes	down	0.95	4.01	5.36	4.17	11.12	8.09	26.97	13.34	3.6225	14.88	GO:0006355;GO:0005634;GO:0003700;GO:000367	BP:regulation of transcription, DNA-templated;CC:nucleus;MF:transcription factor activity, sequence-specific DNA binding;MF:DNA binding;	------	------	------	------	XP_003550880.1	dehydration-responsive element-binding protein 1E [Glycine max]	sp|Q9M0L0|DRE1A_ARATH;	Dehydration-responsive element-binding protein 1A OS=Arabidopsis thaliana OX=3702 GN=DREB1A PE=1 SV=2;
Glyma.09G198900.Wm82.a4.v1		(1 of 2) PTHR21495//PTHR21495:SF60 - NUCLEOPORIN-RELATED // SUBFAMILY NOT NAMED	0.396	-1.33731	0.000644352062563	0.0142864	yes	down	5.62	3.33	4.6	12.35	16.88	8.64	14.11	25.33	6.475	16.24	GO:004804	CC:apoplast;	------	------	------	------	XP_003534238.1	dirigent protein 19 [Glycine max]	sp|Q9C523|DIR19_ARATH;	Dirigent protein 19 OS=Arabidopsis thaliana OX=3702 GN=DIR19 PE=2 SV=1;
Glyma.08G364200.Wm82.a4.v1		(1 of 2) PTHR21663 - HYPOTHETICAL HEAT DOMAIN-CONTAINING	2.624	1.39202	0.000646801770921	0.0143248932751	yes	up	1.84	1.53	1.22	1.02	0.56	0.83	0.58	0.13	1.4025	0.525	GO:0016787;GO:0016491;GO:001018	MF:hydrolase activity;MF:oxidoreductase activity;MF:FMN binding;	------	------	------	------	KHN17324.1	HEAT repeat-containing protein 5B [Glycine soja]	sp|F4HRS2|SWTIE_ARATH;	Protein SWEETIE OS=Arabidopsis thaliana OX=3702 GN=SWEETIE PE=1 SV=2;
Glyma.20G118200.Wm82.a4.v1		(1 of 27) PF07714//PF08263 - Protein tyrosine kinase (Pkinase_Tyr) // Leucine rich repeat N-terminal domain (LRRNT_2)	0.428	-1.22267	0.000663481875921	0.0146297571465	yes	down	0.28	0.35	0.4	0.18	0.74	0.79	0.76	0.48	0.3025	0.6925	GO:0006468;GO:0016021;GO:0004674;GO:0005524;GO:000467	BP:protein phosphorylation;CC:integral component of membrane;MF:protein serine/threonine kinase activity;MF:ATP binding;MF:protein kinase activity;	------	------	------	------	XP_014627772.1	probable leucine-rich repeat receptor-like protein kinase At1g68400 [Glycine max]	sp|Q9M9C5|Y1680_ARATH;	Probable leucine-rich repeat receptor-like protein kinase At1g68400 OS=Arabidopsis thaliana OX=3702 GN=At1g68400 PE=1 SV=1;
Glyma.17G054600.Wm82.a4.v1		(1 of 7) PTHR13878//PTHR13878:SF14 - GULONOLACTONE OXIDASE // SUBFAMILY NOT NAMED	2.171	1.11862	0.000666569820001	0.0146817213289	yes	up	2.75	3.15	0.99	2.39	0.99	1.22	0.95	1.08	2.32	1.06	GO:0009690;GO:0055114;GO:0050660;GO:0019139;GO:0071949;GO:001649	BP:cytokinin metabolic process;BP:oxidation-reduction process;MF:flavin adenine dinucleotide binding;MF:cytokinin dehydrogenase activity;MF:FAD binding;MF:oxidoreductase activity;	K00279	CKX	map00908	Zeatin biosynthesis	XP_014625159.1	cytokinin dehydrogenase 3 [Glycine max]	sp|Q9LTS3|CKX3_ARATH;	Cytokinin dehydrogenase 3 OS=Arabidopsis thaliana OX=3702 GN=CKX3 PE=1 SV=1;
Glyma.13G266900.Wm82.a4.v1		-	0.261	-1.936	0.000675089465823	0.0148530779842	yes	down	0.14	0.39	0.23	0.25	0.47	1.03	0.99	1.23	0.2525	0.93	------	------	------	------	------	------	KHN36913.1	hypothetical protein glysoja_001644 [Glycine soja]	------	------
Glyma.11G168100.Wm82.a4.v1		-	13.693	3.77533	0.000677043358864	0.0148879090846	yes	up	0.3	0.55	0.45	0.17	0	0.06	0	0.07	0.3675	0.0325	GO:001602	CC:integral component of membrane;	------	------	------	------	RZB80808.1	hypothetical protein D0Y65_030502 [Glycine soja]	------	------
Glyma.18G046300.Wm82.a4.v1		(1 of 32) PF00069//PF01657 - Protein kinase domain (Pkinase) // Salt stress response/antifungal (Stress-antifung)	0.499	-1.00393	0.000684217401631	0.0150292020392	yes	down	1.15	0.88	1.78	2.22	2	3.02	3.11	3.81	1.5075	2.985	GO:0006468;GO:0046777;GO:0016021;GO:0005886;GO:0004674;GO:0004714;GO:0004672;GO:000552	BP:protein phosphorylation;BP:protein autophosphorylation;CC:integral component of membrane;CC:plasma membrane;MF:protein serine/threonine kinase activity;MF:transmembrane receptor protein tyrosine kinase activity;MF:protein kinase activity;MF:ATP binding;	------	------	------	------	XP_003553123.1	cysteine-rich receptor-like protein kinase 2 [Glycine max]	sp|Q9CAL3|CRK2_ARATH;	Cysteine-rich receptor-like protein kinase 2 OS=Arabidopsis thaliana OX=3702 GN=CRK2 PE=1 SV=1;
Glyma.20G138400.Wm82.a4.v1		(1 of 29) PTHR27002//PTHR27002:SF122 - FAMILY NOT NAMED // CYSTEINE-RICH RECEPTOR-LIKE PROTEIN KINASE 28-RELATED	0.346	-1.53308	0.000689224241565	0.0151143751893	yes	down	0.2	0.12	0.17	0.3	0.44	0.48	0.75	0.61	0.1975	0.57	GO:0006468;GO:0016021;GO:0005886;GO:0004672;GO:0004674;GO:000552	BP:protein phosphorylation;CC:integral component of membrane;CC:plasma membrane;MF:protein kinase activity;MF:protein serine/threonine kinase activity;MF:ATP binding;	------	------	------	------	XP_006606014.2	putative receptor-like protein kinase At4g00960 [Glycine max]	sp|Q8S9L6|CRK29_ARATH;	Cysteine-rich receptor-like protein kinase 29 OS=Arabidopsis thaliana OX=3702 GN=CRK29 PE=2 SV=1;
Glyma.10G119100.Wm82.a4.v1		(1 of 3) PTHR31677//PTHR31677:SF24 - FAMILY NOT NAMED // ETHYLENE-RESPONSIVE TRANSCRIPTION FACTOR ERF106	2.701	1.43335	0.000723110127555	0.0157286245676	yes	up	3.55	2.6	1.27	1.57	0.91	1.11	0.65	0.64	2.2475	0.8275	GO:0006355;GO:0005634;GO:0003700;GO:000367	BP:regulation of transcription, DNA-templated;CC:nucleus;MF:transcription factor activity, sequence-specific DNA binding;MF:DNA binding;	------	------	------	------	NP_001235286.2	DNA-binding domain-containing protein [Glycine max]	sp|Q9LY05|EF106_ARATH;	Ethylene-responsive transcription factor ERF106 OS=Arabidopsis thaliana OX=3702 GN=ERF106 PE=2 SV=1;
Glyma.18G198000.Wm82.a4.v1		(1 of 35) PF00069//PF00560//PF08263 - Protein kinase domain (Pkinase) // Leucine Rich Repeat (LRR_1) // Leucine rich repeat N-terminal domain (LRRNT_2)	0.293	-1.773	0.000729844209806	0.0158151292803	yes	down	0.03	0.08	0.14	0.28	0.38	0.39	0.56	0.39	0.1325	0.43	GO:0009755;GO:0006468;GO:0016021;GO:0005886;GO:0005515;GO:0004672;GO:000552	BP:hormone-mediated signaling pathway;BP:protein phosphorylation;CC:integral component of membrane;CC:plasma membrane;MF:protein binding;MF:protein kinase activity;MF:ATP binding;	K04733	IRAK4	------	------	XP_003551545.2	MDIS1-interacting receptor like kinase 2 isoform X1 [Glycine max]	sp|Q8VZG8|MIK2_ARATH;	MDIS1-interacting receptor like kinase 2 OS=Arabidopsis thaliana OX=3702 GN=MIK2 PE=1 SV=3;
Glyma.20G025900.Wm82.a4.v1		(1 of 4) PTHR18860//PTHR18860:SF12 - 14-3-3 PROTEIN // 14-3-3-LIKE PROTEIN GF14 IOTA	0.435	-1.20211	0.00073315287502	0.0158782564135	yes	down	2.73	1.46	1.64	1.05	5.19	2.99	5.02	2.73	1.72	3.9825	GO:001990	MF:protein domain specific binding;	K06630	YWHAE	------	------	XP_006605542.1	14-3-3-like protein GF14 iota [Glycine max]	sp|Q9C5W6|14312_ARATH;	14-3-3-like protein GF14 iota OS=Arabidopsis thaliana OX=3702 GN=GRF12 PE=2 SV=1;
Glyma.06G123200.Wm82.a4.v1		(1 of 131) PF00892 - EamA-like transporter family (EamA)	0.085	-3.5587	0.000763134380611	0.0164820858732	yes	down	0.04	0.16	0	0	0.28	1.53	0.32	0.12	0.05	0.5625	GO:0016021;GO:0016020;GO:0005886;GO:002285	CC:integral component of membrane;CC:membrane;CC:plasma membrane;MF:transmembrane transporter activity;	------	------	------	------	XP_003526676.1	WAT1-related protein At1g70260 [Glycine max]	sp|F4I5D5|WTR11_ARATH;	WAT1-related protein At1g70260 OS=Arabidopsis thaliana OX=3702 GN=At1g70260 PE=2 SV=1;
Glyma.07G250500.Wm82.a4.v1		(1 of 4) PTHR10168//PTHR10168:SF115 - GLUTAREDOXIN // MONOTHIOL GLUTAREDOXIN-S2-RELATED	6.412	2.68086	0.000764404886483	0.0164928261187	yes	up	1.34	0.59	0.86	0.67	0	0.21	0.1	0.29	0.865	0.15	GO:0045454;GO:0000122;GO:0005623;GO:0015035;GO:000905	BP:cell redox homeostasis;BP:negative regulation of transcription from RNA polymerase II promoter;CC:cell;MF:protein disulfide oxidoreductase activity;MF:electron carrier activity;	K03676	grxC, GLRX, GLRX2	------	------	XP_006584039.1	monothiol glutaredoxin-S2 [Glycine max]	sp|Q8L8Z8|GRXS2_ARATH;	Monothiol glutaredoxin-S2 OS=Arabidopsis thaliana OX=3702 GN=GRXS2 PE=3 SV=1;
Glyma.01G173900.Wm82.a4.v1		(1 of 20) PTHR24078:SF177 - PROTEIN DNJ-23-RELATED	32.568	5.02538	0.000793004483691	0.0170002717745	yes	up	0.39	0.99	0.21	0.24	0	0	0	0	0.4575	0	GO:0005634;GO:000367	CC:nucleus;MF:DNA binding;	------	------	------	------	KRH76780.1	hypothetical protein GLYMA_01G173900 [Glycine max]	sp|Q8GW75|RADL5_ARATH;	Protein RADIALIS-like 5 OS=Arabidopsis thaliana OX=3702 GN=RL5 PE=3 SV=1;
Glyma.09G147200.Wm82.a4.v1		(1 of 4) PTHR31839//PTHR31839:SF8 - FAMILY NOT NAMED // DEHYDRATION-RESPONSIVE ELEMENT-BINDING PROTEIN 1A-RELATED	0.276	-1.85867	0.000815942359189	0.0173991150019	yes	down	5.67	21.47	36.15	36.63	78.75	71.72	105.82	103.48	24.98	89.9425	GO:0006355;GO:0005634;GO:0003700;GO:000367	BP:regulation of transcription, DNA-templated;CC:nucleus;MF:transcription factor activity, sequence-specific DNA binding;MF:DNA binding;	------	------	------	------	KRH38616.1	hypothetical protein GLYMA_09G147200 [Glycine max]	sp|Q9FJ93|DRE1D_ARATH;	Dehydration-responsive element-binding protein 1D OS=Arabidopsis thaliana OX=3702 GN=DREB1D PE=2 SV=1;
Glyma.03G024566.Wm82.a4.v1		(1 of 48) 3.2.1.14 - Chitinase / Poly-beta-glucosaminidase	0.323	-1.63009	0.000821569361796	0.0174912378495	yes	down	0.43	1.86	1.89	1.94	5.3	2.8	2.3	8.25	1.53	4.6625	GO:0005975;GO:0016798;GO:000455	BP:carbohydrate metabolic process;MF:hydrolase activity, acting on glycosyl bonds;MF:hydrolase activity, hydrolyzing O-glycosyl compounds;	------	------	------	------	XP_003521738.1	ruBisCO-associated protein-like [Glycine max]	sp|P39657|RUAP_SOYBN;	RuBisCO-associated protein OS=Glycine max OX=3847 PE=2 SV=1;
Glyma.18G038500.Wm82.a4.v1		(1 of 51) 2.7.10.2//2.7.11.1 - Non-specific protein-tyrosine kinase / Cytoplasmic protein tyrosine kinase // Non-specific serine/threonine protein kinase / Threonine-specific protein kinase	0.452	-1.14513	0.000851827830388	0.0180207812822	yes	down	0.53	0.51	0.98	1.04	1.54	1.19	2.11	1.79	0.765	1.6575	GO:0006468;GO:0004674;GO:0005524;GO:000467	BP:protein phosphorylation;MF:protein serine/threonine kinase activity;MF:ATP binding;MF:protein kinase activity;	------	------	------	------	XP_006601720.1	protein kinase isoform X1 [Glycine max]	sp|Q65XV8|RK176_ORYSJ;	Receptor-like cytoplasmic kinase 176 OS=Oryza sativa subsp. japonica OX=39947 GN=RLCK176 PE=1 SV=1;
Glyma.08G339000.Wm82.a4.v1		(1 of 3) KOG3734 - Predicted phosphoglycerate mutase	0.335	-1.57985	0.000859032238975	0.0181349744961	yes	down	0.64	0.44	0.58	0.5	1.35	0.81	1.39	3	0.54	1.6375	GO:000382	MF:catalytic activity;	------	------	------	------	XP_006586161.1	uncharacterized protein LOC100794512 isoform X1 [Glycine max]	sp|Q3V3E1|UBS3A_MOUSE;	Ubiquitin-associated and SH3 domain-containing protein A OS=Mus musculus OX=10090 GN=Ubash3a PE=1 SV=1;
Glyma.07G118000.Wm82.a4.v1		(1 of 3) PTHR10992:SF784 - ALPHA-HYDROXYNITRILE LYASE-RELATED	0.435	-1.20229	0.000860657075152	0.0181597286067	yes	down	0.67	0.53	0.56	0.83	1.79	1.4	0.96	1.85	0.6475	1.5	GO:0009694;GO:0009696;GO:0016021;GO:0016787;GO:0080032;GO:0080031;GO:0080030;GO:005052	BP:jasmonic acid metabolic process;BP:salicylic acid metabolic process;CC:integral component of membrane;MF:hydrolase activity;MF:methyl jasmonate esterase activity;MF:methyl salicylate esterase activity;MF:methyl indole-3-acetate esterase activity;MF:polyneuridine-aldehyde esterase activity;	------	------	------	------	XP_003529022.2	probable esterase PIR7A isoform X1 [Glycine max]	sp|Q9SE93|PNAE_RAUSE;	Polyneuridine-aldehyde esterase OS=Rauvolfia serpentina OX=4060 GN=PNAE PE=1 SV=1;
Glyma.07G091400.Wm82.a4.v1		(1 of 6) PTHR31874:SF1 - CCT MOTIF FAMILY PROTEIN-RELATED	2.941	1.55622	0.000868982276391	0.0182777607878	yes	up	1.47	0.99	0.98	0.44	0.21	0.48	0.25	0.41	0.97	0.3375	GO:0006355;GO:0005634;GO:0005622;GO:0008270;GO:000551	BP:regulation of transcription, DNA-templated;CC:nucleus;CC:intracellular;MF:zinc ion binding;MF:protein binding;	------	------	------	------	NP_001239992.2	CONSTANS-like zinc finger protein [Glycine max]	sp|Q8RWD0|COL16_ARATH;	Zinc finger protein CONSTANS-LIKE 16 OS=Arabidopsis thaliana OX=3702 GN=COL16 PE=1 SV=2;
Glyma.20G080700.Wm82.a4.v1		(1 of 5) PTHR27004:SF17 - RECEPTOR LIKE PROTEIN 1	0.294	-1.76545	0.000878745570205	0.0184194483125	yes	down	0.04	0.17	0.1	0.13	0.21	0.27	0.44	0.48	0.11	0.35	GO:0016021;GO:0016301;GO:000551	CC:integral component of membrane;MF:kinase activity;MF:protein binding;	------	------	------	------	XP_006605747.1	receptor-like protein EIX2 [Glycine max]	sp|Q6JN47|EIX1_SOLLC;	Receptor-like protein EIX1 OS=Solanum lycopersicum OX=4081 GN=EIX1 PE=2 SV=2;
Glyma.19G083900.Wm82.a4.v1		(1 of 8) PTHR22950//PTHR22950:SF298 - AMINO ACID TRANSPORTER // SUBFAMILY NOT NAMED	0.432	-1.21243	0.000878929668188	0.0184194483125	yes	down	0.43	0.49	0.65	1.22	1.64	2.14	1.25	1.27	0.6975	1.575	GO:0003333;GO:0016021;GO:0005886;GO:001517	BP:amino acid transmembrane transport;CC:integral component of membrane;CC:plasma membrane;MF:amino acid transmembrane transporter activity;	------	------	------	------	XP_003555159.1	lysine histidine transporter 1 [Glycine max]	sp|Q9FKS8|LHT1_ARATH;	Lysine histidine transporter 1 OS=Arabidopsis thaliana OX=3702 GN=LHT1 PE=1 SV=1;
Glyma.07G095100.Wm82.a4.v1		(1 of 22) K04730 - interleukin-1 receptor-associated kinase 1 (IRAK1)	0.163	-2.61755	0.000890293592796	0.0186187284539	yes	down	0	0	0.42	0.51	1.6	0.96	1.04	1.74	0.2325	1.335	GO:0006468;GO:0016021;GO:0030247;GO:0004674;GO:0004672;GO:000552	BP:protein phosphorylation;CC:integral component of membrane;MF:polysaccharide binding;MF:protein serine/threonine kinase activity;MF:protein kinase activity;MF:ATP binding;	------	------	------	------	KRH48533.1	hypothetical protein GLYMA_07G095100 [Glycine max]	sp|Q9FF29|PR5K_ARATH;	PR5-like receptor kinase OS=Arabidopsis thaliana OX=3702 GN=PR5K PE=1 SV=1;
Glyma.08G339500.Wm82.a4.v1		-	0.328	-1.60737	0.000894176596647	0.0186846609705	yes	down	303.46	268.54	656.83	1020.44	1961.99	1418.33	1515.82	2071.52	562.317	1741.91	------	------	------	------	------	------	KHN01837.1	hypothetical protein glysoja_028509 [Glycine soja]	------	------
Glyma.16G137200.Wm82.a4.v1		(1 of 50) PTHR11017//PTHR11017:SF171 - LEUCINE-RICH REPEAT-CONTAINING PROTEIN // SUBFAMILY NOT NAMED	0.317	-1.65825	0.0008955961172	0.0187004008809	yes	down	2.15	2.81	5	9.62	11.23	13.43	19	17.4	4.895	15.265	GO:0007165;GO:0004526;GO:0043531;GO:000551	BP:signal transduction;MF:ribonuclease P activity;MF:ADP binding;MF:protein binding;	------	------	------	------	NP_001347986.1	resistance protein LM12 [Glycine max]	sp|Q40392|TMVRN_NICGU;	TMV resistance protein N OS=Nicotiana glutinosa OX=35889 GN=N PE=1 SV=1;
Glyma.15G229300.Wm82.a4.v1		(1 of 1) PTHR31696:SF4 - EXPRESSED PROTEIN	0.344	-1.53747	0.0008978329467	0.0187373629464	yes	down	0.39	0.14	0.57	0.32	1	0.64	1.37	1.16	0.355	1.0425	GO:001027	BP:hydrotropism;	------	------	------	------	XP_003545815.1	protein MIZU-KUSSEI 1 [Glycine max]	sp|O22227|MIZ1_ARATH;	Protein MIZU-KUSSEI 1 OS=Arabidopsis thaliana OX=3702 GN=MIZ1 PE=1 SV=1;
Glyma.05G139800.Wm82.a4.v1		(1 of 2) PF10716 - NADH dehydrogenase transmembrane subunit (NdhL)	10.599	3.40586	0.000898395778833	0.0187393691987	yes	up	1.8	0.86	0.19	0.93	0	0.23	0.11	0	0.945	0.085	GO:0010258;GO:0055114;GO:0009535;GO:0010598;GO:0016021;GO:001665	BP:NADH dehydrogenase comple;BP:oxidation-reduction process;CC:chloroplast thylakoid membrane;CC:NA;CC:integral component of membrane;MF:oxidoreductase activity, acting on NA;	------	------	------	------	NP_001236474.1	putative NADH dehydrogenase transmembrane subunit [Glycine max]	sp|Q9CAC5|NDHL_ARATH;	NA;
Glyma.14G158600.Wm82.a4.v1		(1 of 6) PF00069//PF07645//PF13947 - Protein kinase domain (Pkinase) // Calcium-binding EGF domain (EGF_CA) // Wall-associated receptor kinase galacturonan-binding (GUB_WAK_bind)	0.208	-2.26839	0.000913598526802	0.0189814129511	yes	down	0.14	0.05	0.06	0.09	0.12	0.42	0.82	0.29	0.085	0.4125	GO:0006468;GO:0007166;GO:0016021;GO:0005886;GO:0030247;GO:0004674;GO:0005509;GO:0004672;GO:000552	BP:protein phosphorylation;BP:cell surface receptor signaling pathway;CC:integral component of membrane;CC:plasma membrane;MF:polysaccharide binding;MF:protein serine/threonine kinase activity;MF:calcium ion binding;MF:protein kinase activity;MF:ATP binding;	------	------	------	------	XP_006596249.2	putative wall-associated receptor kinase-like 16 [Glycine max]	sp|Q9LMN7|WAK5_ARATH;	Wall-associated receptor kinase 5 OS=Arabidopsis thaliana OX=3702 GN=WAK5 PE=2 SV=1;
Glyma.15G077700.Wm82.a4.v1		(1 of 2) PTHR24078//PTHR24078:SF309 - DNAJ HOMOLOG SUBFAMILY C MEMBER // SUBFAMILY NOT NAMED	3.37	1.7529	0.000915584548666	0.0189992074329	yes	up	1.32	0.92	0.6	0.73	0.29	0.42	0.12	0.23	0.8925	0.265	GO:0051085;GO:0006457;GO:0005829;GO:0051087;GO:005108	BP:chaperone mediated protein folding requiring cofactor;BP:protein folding;CC:cytosol;MF:chaperone binding;MF:unfolded protein binding;	K09510	DNAJB4	------	------	XP_003547158.1	dnaJ protein homolog 1 [Glycine max]	sp|Q9UDY4|DNJB4_HUMAN;	DnaJ homolog subfamily B member 4 OS=Homo sapiens OX=9606 GN=DNAJB4 PE=1 SV=1;
Glyma.09G274000.Wm82.a4.v1		(1 of 176) PF03106 - WRKY DNA -binding domain (WRKY)	0.468	-1.09679	0.000921752425753	0.0191074471612	yes	down	25.88	41	45.64	76.77	100.77	94.69	92.63	107.06	47.3225	98.7875	GO:0006355;GO:0005634;GO:0003700;GO:004356	BP:regulation of transcription, DNA-templated;CC:nucleus;MF:transcription factor activity, sequence-specific DNA binding;MF:sequence-specific DNA binding;	------	------	------	------	NP_001302438.1	probable WRKY transcription factor 70-like [Glycine max]	sp|K4BIZ9|WRK70_SOLLC;	WRKY DNA-binding transcription factor 70 OS=Solanum lycopersicum OX=4081 GN=WRKY70 PE=2 SV=1;
Glyma.06G300100.Wm82.a4.v1		(1 of 10) PTHR10641//PTHR10641:SF584 - MYB-LIKE DNA-BINDING PROTEIN MYB // SUBFAMILY NOT NAMED	0.428	-1.22292	0.000928228563828	0.0191921532046	yes	down	0.49	1.35	1.74	1.08	2.4	3.14	3.08	1.92	1.165	2.635	GO:0030154;GO:0005634;GO:0043565;GO:0044212;GO:0003700;GO:000367	BP:cell differentiation;CC:nucleus;MF:sequence-specific DNA binding;MF:transcription regulatory region DNA binding;MF:transcription factor activity, sequence-specific DNA binding;MF:DNA binding;	K09422	MYBP	------	------	XP_003526303.1	transcription factor MYB30 [Glycine max]	sp|Q6K1S6|MYB30_ORYSJ;	Transcription factor MYB30 OS=Oryza sativa subsp. japonica OX=39947 GN=MYB30 PE=1 SV=1;
Glyma.02G005800.Wm82.a4.v1		(1 of 4) PTHR24064:SF297 - INORGANIC PHOSPHATE TRANSPORTER 1-1-RELATED	2.289	1.19471	0.000929040248105	0.0191990494504	yes	up	2	2.7	3.06	0.89	1.19	1.03	0.77	0.73	2.1625	0.93	GO:0006817;GO:0055085;GO:0016021;GO:000531	BP:phosphate ion transport;BP:transmembrane transport;CC:integral component of membrane;MF:inorganic phosphate transmembrane transporter activity;	K08176	PHO84	------	------	NP_001241164.1	inorganic phosphate transporter 1-14 [Glycine max]	sp|Q96303|PHT14_ARATH;	Inorganic phosphate transporter 1-4 OS=Arabidopsis thaliana OX=3702 GN=PHT1-4 PE=1 SV=1;
Glyma.06G268100.Wm82.a4.v1		(1 of 50) PTHR11017//PTHR11017:SF171 - LEUCINE-RICH REPEAT-CONTAINING PROTEIN // SUBFAMILY NOT NAMED	0.268	-1.89974	0.000935417072482	0.0193010286287	yes	down	0.06	0.29	0.28	0.2	1.12	0.52	0.3	0.8	0.2075	0.685	GO:0007165;GO:0004526;GO:004353	BP:signal transduction;MF:ribonuclease P activity;MF:ADP binding;	------	------	------	------	XP_014632244.1	putative disease resistance protein At4g11170 [Glycine max]	sp|F4JT80|RPP2B_ARATH;	Disease resistance protein RPP2B OS=Arabidopsis thaliana OX=3702 GN=RPP2B PE=1 SV=2;
Glyma.12G077600.Wm82.a4.v1		-	3.357	1.7471	0.000936319381406	0.0193097237399	yes	up	2.94	3.97	0.73	2.31	0.53	0.99	0.95	0.41	2.4875	0.72	------	------	------	------	------	------	KHN05663.1	hypothetical protein glysoja_024629 [Glycine soja]	------	------
Glyma.10G154600.Wm82.a4.v1		(1 of 2) PTHR11183//PTHR11183:SF51 - GLYCOGENIN // UDP-GLUCURONATE:XYLAN ALPHA-GLUCURONOSYLTRANSFERASE 4-RELATED	52.349	5.71009	0.000975922362579	0.0200338500126	yes	up	0.41	0.4	0	0.04	0	0	0	0	0.2125	0	GO:0045492;GO:0016021;GO:001675	BP:xylan biosynthetic process;CC:integral component of membrane;MF:transferase activity, transferring glycosyl groups;	K20890	GUX	------	------	XP_003535341.1	putative UDP-glucuronate:xylan alpha-glucuronosyltransferase 4 [Glycine max]	sp|Q9FZ37|GUX4_ARATH;	Putative UDP-glucuronate:xylan alpha-glucuronosyltransferase 4 OS=Arabidopsis thaliana OX=3702 GN=GUX4 PE=3 SV=1;
Glyma.05G042300.Wm82.a4.v1		(1 of 4) 3.6.1.16 - CDP-glycerol diphosphatase / CDP-glycerol pyrophosphatase	0.332	-1.5896	0.000984289191509	0.0201849662445	yes	down	0.29	0.51	1.04	0.98	1.69	1.25	3.8	1.5	0.705	2.06	GO:001678	MF:hydrolase activity;	K01517	ADPRM	map00564;map00230	Glycerophospholipid metabolism;Purine metabolism	RZC10915.1	Manganese-dependent ADP-ribose/CDP-alcohol diphosphatase isoform A [Glycine soja]	sp|Q8H5F8|ADPRM_ORYSJ;	Manganese-dependent ADP-ribose/CDP-alcohol diphosphatase OS=Oryza sativa subsp. japonica OX=39947 GN=Os07g0688000 PE=2 SV=1;
Glyma.10G196900.Wm82.a4.v1		(1 of 7) PF04578//PF13968 - Protein of unknown function, DUF594 (DUF594) // Domain of unknown function (DUF4220) (DUF4220)	0.254	-1.97954	0.00100289650211	0.0204541897807	yes	down	0.03	0.14	0.2	0.48	0.52	0.56	0.77	1.2	0.2125	0.7625	GO:001602	CC:integral component of membrane;	------	------	------	------	XP_003535480.1	uncharacterized protein LOC100819249 [Glycine max]	------	------
Glyma.07G066300.Wm82.a4.v1		(1 of 3) PTHR10996//PTHR10996:SF166 - 2-HYDROXYACID DEHYDROGENASE-RELATED // SUBFAMILY NOT NAMED	0.076	-3.71182	0.00101035278359	0.0205827982342	yes	down	0	0	0	0.09	0.32	0.12	0.19	0.38	0.0225	0.2525	GO:0006520;GO:0016021;GO:000461	BP:cellular amino acid metabolic process;CC:integral component of membrane;MF:phosphoglycerate dehydrogenase activity;	------	------	------	------	KRH48065.1	hypothetical protein GLYMA_07G066300 [Glycine max]	sp|Q8GUH2|Y1015_ARATH;	Uncharacterized protein At1g01500 OS=Arabidopsis thaliana OX=3702 GN=At1g01500 PE=2 SV=1;
Glyma.09G179800.Wm82.a4.v1		(1 of 5) PTHR22814:SF34 - COPPER TRANSPORT PROTEIN-RELATED	2.053	1.03762	0.00101798038659	0.0207031051769	yes	up	8.21	14.31	13.42	14.99	4.43	8.69	8.25	3.25	12.7325	6.155	------	------	------	------	------	------	XP_003533352.1	heavy metal-associated isoprenylated plant protein 47 [Glycine max]	sp|F2VYU4|PIK1_ORYSJ;	Disease resistance protein Pik-1 OS=Oryza sativa subsp. japonica OX=39947 GN=PIK-1 PE=1 SV=1;
Glyma.07G268400.Wm82.a4.v1		(1 of 8) PTHR23180:SF249 - ADP-RIBOSYLATION FACTOR GTPASE-ACTIVATING PROTEIN AGD11-RELATED	0.359	-1.47746	0.00102918591018	0.0208925177469	yes	down	0.34	0.89	0.49	0.39	1.49	1.1	1.47	1.6	0.5275	1.415	GO:0016021;GO:000551	CC:integral component of membrane;MF:protein binding;	------	------	------	------	XP_003529678.1	protein C2-DOMAIN ABA-RELATED 11 [Glycine max]	sp|Q9FIK8|CAR11_ARATH;	Protein C2-DOMAIN ABA-RELATED 11 OS=Arabidopsis thaliana OX=3702 GN=CAR11 PE=1 SV=1;
Glyma.07G143900.Wm82.a4.v1		(1 of 50) PF00560//PF13855 - Leucine Rich Repeat (LRR_1) // Leucine rich repeat (LRR_8)	0.456	-1.13323	0.00102961172348	0.0208925177469	yes	down	0.47	0.24	0.4	0.87	1.26	0.91	0.94	1.18	0.495	1.0725	GO:0016021;GO:0016301;GO:000551	CC:integral component of membrane;MF:kinase activity;MF:protein binding;	------	------	------	------	KHN28790.1	LRR receptor-like serine/threonine-protein kinase GSO1 [Glycine soja]	sp|F4K4T3|RLP56_ARATH;	Receptor-like protein 56 OS=Arabidopsis thaliana OX=3702 GN=RLP56 PE=2 SV=2;
Glyma.15G013900.Wm82.a4.v1		(1 of 6) K17302 - coatomer, subunit beta' (COPB2, SEC27)	0.403	-1.31266	0.00102971864172	0.0208925177469	yes	down	1.1	1.01	1.85	2.74	2.05	3.72	4.21	6.55	1.675	4.1325	GO:0006891;GO:0006890;GO:0006888;GO:0006886;GO:0030126;GO:000551	BP:intra-Golgi vesicle-mediated transport;BP:retrograde vesicle-mediated transport, Golgi to ER;BP:ER to Golgi vesicle-mediated transport;BP:intracellular protein transport;CC:COPI vesicle coat;MF:protein binding;	K17302	COPB2, SEC27	------	------	XP_003546337.1	coatomer subunit beta'-2 isoform X1 [Glycine max]	sp|O35142|COPB2_RAT;	Coatomer subunit beta' OS=Rattus norvegicus OX=10116 GN=Copb2 PE=1 SV=3;
Glyma.08G239000.Wm82.a4.v1		(1 of 1) PTHR10168//PTHR10168:SF94 - GLUTAREDOXIN // SUBFAMILY NOT NAMED	2.778	1.47418	0.00105430109914	0.0213266257097	yes	up	5.68	2.71	2.35	2.57	1.39	1.26	1.2	1.01	3.3275	1.215	GO:000950	CC:chloroplast;	------	------	------	------	XP_028244944.1	protein PHOTOSYSTEM I ASSEMBLY 2, chloroplastic isoform X1 [Glycine soja]	------	------
Glyma.08G117500.Wm82.a4.v1		(1 of 4) PTHR13301//PTHR13301:SF31 - X-BOX TRANSCRIPTION FACTOR-RELATED // CELLULOSE SYNTHASE A CATALYTIC SUBUNIT 8 [UDP-FORMING]	8.872	3.14927	0.00106579870627	0.0214865496499	yes	up	2.25	2.08	0.11	0.7	0.04	0.3	0.09	0.16	1.285	0.1475	GO:0030244;GO:0071555;GO:0016021;GO:0005886;GO:0016760;GO:004687	BP:cellulose biosynthetic process;BP:cell wall organization;CC:integral component of membrane;CC:plasma membrane;MF:cellulose synthas;MF:metal ion binding;	K10999	CESA	------	------	XP_025985369.1	cellulose synthase A catalytic subunit 8 [UDP-forming] isoform X2 [Glycine max]	sp|Q8LPK5|CESA8_ARATH;	Cellulose synthase A catalytic subunit 8 [UDP-forming] OS=Arabidopsis thaliana OX=3702 GN=CESA8 PE=1 SV=1;
Glyma.16G183550.Wm82.a4.v1		(1 of 2227) 2.7.11.1 - Non-specific serine/threonine protein kinase / Threonine-specific protein kinase	0.175	-2.51568	0.00107951084875	0.0217053575914	yes	down	0.1	0.49	0.12	0.28	1.05	1.74	0.77	0.87	0.2475	1.1075	GO:001602	CC:integral component of membrane;	------	------	------	------	XP_014624354.1	receptor-like protein EIX1 isoform X3 [Glycine max]	sp|Q6JN46|EIX2_SOLLC;	Receptor-like protein EIX2 OS=Solanum lycopersicum OX=4081 GN=EIX2 PE=1 SV=2;
Glyma.12G035700.Wm82.a4.v1		(1 of 4) PTHR31374:SF41 - AUXIN-INDUCED PROTEIN-LIKE-RELATED	3.001	1.58533	0.00108013	0.0217069	yes	up	2.89	1.73	1.4	1.99	0.59	1.09	0.35	0.69	2.0025	0.68	GO:000973	BP:response to auxin;	K14488	SAUR	map04075	Plant hormone signal transduction	NP_001235552.2	ARG7 auxin responsive family protein [Glycine max]	sp|O65695|SAU50_ARATH;	Auxin-responsive protein SAUR50 OS=Arabidopsis thaliana OX=3702 GN=SAUR50 PE=1 SV=1;
Glyma.18G049600.Wm82.a4.v1		(1 of 2) PTHR35515//PTHR35515:SF1 - FAMILY NOT NAMED // NADH DEHYDROGENASE-LIKE COMPLEX N	4.716	2.23764	0.00108567261099	0.0217747	yes	up	4.58	2.16	0.8	1.19	0.16	0.97	0.16	0.61	2.1825	0.475	GO:0010258;GO:0009817;GO:0055114;GO:0009535;GO:0009941;GO:0016020;GO:001665	BP:NADH dehydrogenase comple;BP:defense response to fungus, incompatible interaction;BP:oxidation-reduction process;CC:chloroplast thylakoid membrane;CC:chloroplast envelope;CC:membrane;MF:oxidoreductase activity, acting on NA;	------	------	------	------	XP_003553172.1	NAD(P)H-quinone oxidoreductase subunit N, chloroplastic [Glycine max]	sp|Q9LVM2|NDHN_ARATH;	NA;
Glyma.01G079900.Wm82.a4.v1		(1 of 5) PTHR26374//PTHR26374:SF175 - FAMILY NOT NAMED // C2H2-LIKE ZINC FINGER PROTEIN-RELATED	2.462	1.29978	0.00109733226809	0.0219866180442	yes	up	0.85	0.78	1.02	0.95	0.56	0.24	0.24	0.42	0.9	0.365	GO:000367	MF:nucleic acid binding;	------	------	------	------	XP_003517971.1	zinc finger protein ZAT9 [Glycine max]	sp|Q9M202|ZAT9_ARATH;	Zinc finger protein ZAT9 OS=Arabidopsis thaliana OX=3702 GN=ZAT9 PE=2 SV=1;
Glyma.05G060900.Wm82.a4.v1		(1 of 331) PF01535//PF13041 - PPR repeat (PPR) // PPR repeat family (PPR_2)	339.623	8.40779	0.00114104589266	0.0227431	yes	up	1.89	0	0.41	1.64	0	0	0	0	0.985	0	------	------	------	------	------	------	XP_028234153.1	pentatricopeptide repeat-containing protein At2g26790, mitochondrial-like [Glycine soja]	sp|O81028|PP171_ARATH;	Pentatricopeptide repeat-containing protein At2g26790, mitochondrial OS=Arabidopsis thaliana OX=3702 GN=At2g26790 PE=3 SV=1;
Glyma.01G011800.Wm82.a4.v1		(1 of 10) PTHR21493//PTHR21493:SF2 - CGI-141-RELATED/LIPASE CONTAINING PROTEIN // SUBFAMILY NOT NAMED	41.408	5.37185	0.00114918679411	0.0228658559683	yes	up	0.2	0.4	0	0.62	0	0	0	0	0.305	0	GO:000662	BP:lipid metabolic process;	K13806	DAGL	------	------	XP_028227017.1	uncharacterized protein LOC114408097 [Glycine soja]	------	------
Glyma.20G156067.Wm82.a4.v1		-	29.805	4.89746	0.00116834502221	0.0231492367466	yes	up	0.97	1.23	1.59	0.28	0	0	0	0	1.0175	0	GO:0006355;GO:000827	BP:regulation of transcription, DNA-templated;MF:zinc ion binding;	K17604	ZSWIM3	------	------	RZB44096.1	hypothetical protein D0Y65_054233 [Glycine soja]	------	------
Glyma.13G009100.Wm82.a4.v1		(1 of 9) K16281 - RING-H2 zinc finger protein RHA1 (RHA1)	2.195	1.13439	0.00116861760978	0.0231492367466	yes	up	9.02	6.36	5.03	3.51	3.62	3.6	2.01	1.62	5.98	2.7125	GO:0010200;GO:0009687;GO:0009651;GO:0009739;GO:0016021;GO:0008270;GO:0005515;GO:001687	BP:response to chitin;BP:abscisic acid metabolic process;BP:response to salt stress;BP:response to gibberellin;CC:integral component of membrane;MF:zinc ion binding;MF:protein binding;MF:ligase activity;	K16285;K16281	XERICO;RHA1	------	------	NP_001235073.1	uncharacterized protein LOC100306440 [Glycine max]	sp|Q9SI09|XERIC_ARATH;	Probable E3 ubiquitin-protein ligase XERICO OS=Arabidopsis thaliana OX=3702 GN=XERICO PE=1 SV=1;
Glyma.04G003401.Wm82.a4.v1		-	2.467	1.30291	0.00116939803441	0.0231532738046	yes	up	2.21	2	1.64	2.63	0.72	1.49	0.36	0.88	2.12	0.8625	GO:001649	MF:oxidoreductase activity;	------	------	------	------	KRH60694.1	hypothetical protein GLYMA_04G003400 [Glycine max]	sp|Q5C9I9|ISPD_MENPI;	;
Glyma.14G068400.Wm82.a4.v1		(1 of 11) PTHR10774//PTHR10774:SF58 - EXTENDED SYNAPTOTAGMIN-RELATED // SUBFAMILY NOT NAMED	0.156	-2.68204	0.00117831	0.0232838958331	yes	down	0.1	0	0.08	0.46	1.27	0.4	1.16	1.14	0.16	0.9925	GO:000551	MF:protein binding;	------	------	------	------	XP_006595905.1	elicitor-responsive protein 1 [Glycine max]	sp|Q9M2T2|PP16A_ARATH;	16 kDa phloem protein 1 OS=Arabidopsis thaliana OX=3702 GN=PP16-1 PE=1 SV=1;
Glyma.07G094100.Wm82.a4.v1		(1 of 1) PF00069//PF07714//PF14380 - Protein kinase domain (Pkinase) // Protein tyrosine kinase (Pkinase_Tyr) // Wall-associated receptor kinase C-terminal (WAK_assoc)	0.302	-1.72562	0.00118185299448	0.0233423	yes	down	0.06	0.65	0.36	0.81	1.46	1.13	1.9	1.37	0.47	1.465	GO:0006468;GO:0016021;GO:0030247;GO:0005524;GO:000467	BP:protein phosphorylation;CC:integral component of membrane;MF:polysaccharide binding;MF:ATP binding;MF:protein kinase activity;	K04733	IRAK4	------	------	XP_006583412.1	LEAF RUST 10 DISEASE-RESISTANCE LOCUS RECEPTOR-LIKE PROTEIN KINASE-like 2.3 [Glycine max]	sp|F4HQ23|LRL27_ARATH;	LEAF RUST 10 DISEASE-RESISTANCE LOCUS RECEPTOR-LIKE PROTEIN KINASE-like 2.7 OS=Arabidopsis thaliana OX=3702 GN=LRK10L-2.7 PE=3 SV=3;
Glyma.06G052300.Wm82.a4.v1		(1 of 2) PTHR34368//PTHR34368:SF2 - FAMILY NOT NAMED // ALKALINE PHYTOCERAMIDASE (APHC)	2.176	1.12161	0.00118993526401	0.0234656843716	yes	up	0.7	0.99	0.85	0.6	0.35	0.4	0.34	0.42	0.785	0.3775	GO:0006672;GO:0016021;GO:001681	BP:ceramide metabolic process;CC:integral component of membrane;MF:hydrolase activity, acting on carbon-nitroge;	------	------	------	------	XP_003527749.1	uncharacterized protein LOC100806703 isoform X1 [Glycine max]	------	------
Glyma.11G030900.Wm82.a4.v1		(1 of 27) PF04640 - PLATZ transcription factor (PLATZ)	0.09	-3.47381	0.00119422742191	0.0235173191132	yes	down	0	0.05	0.05	0.05	0.16	0.39	0.59	0.32	0.0375	0.365	GO:000827	MF:zinc ion binding;	------	------	------	------	XP_006590553.1	uncharacterized protein LOC100806286 isoform X1 [Glycine max]	------	------
Glyma.17G243700.Wm82.a4.v1		(1 of 1) PTHR23024//PTHR23024:SF235 - MEMBER OF 'GDXG' FAMILY OF LIPOLYTIC ENZYMES // SUBFAMILY NOT NAMED	2.296	1.1989	0.0011954267952	0.0235293980921	yes	up	5.03	3	1.69	2.52	1.68	1.11	1.6	0.88	3.06	1.3175	GO:0009056;GO:001678	BP:catabolic process;MF:hydrolase activity;	------	------	------	------	XP_003550344.1	probable carboxylesterase 13 [Glycine max]	sp|Q9SMM9|CXE13_ARATH;	Probable carboxylesterase 13 OS=Arabidopsis thaliana OX=3702 GN=CXE13 PE=1 SV=1;
Glyma.03G016300.Wm82.a4.v1		(1 of 17) PTHR32246:SF20 - BON1-ASSOCIATED PROTEIN 1-RELATED	0.332	-1.58939	0.0011984931323	0.0235781943858	yes	down	2.4	8	12.93	11.68	22.19	24.06	32.37	25.68	8.7525	26.075	GO:000551	MF:protein binding;	------	------	------	------	XP_003521920.1	BON1-associated protein 2 [Glycine max]	sp|Q58FX0|BAP2_ARATH;	BON1-associated protein 2 OS=Arabidopsis thaliana OX=3702 GN=BAP2 PE=1 SV=1;
Glyma.06G200300.Wm82.a4.v1		(1 of 13) PTHR12542//PTHR12542:SF29 - EXOCYST COMPLEX PROTEIN EXO70 // SUBFAMILY NOT NAMED	0.436	-1.1964	0.0012209404527	0.0239611055705	yes	down	0.2	0.28	0.52	0.51	0.79	0.84	0.91	0.8	0.3775	0.835	GO:0015031;GO:0006887;GO:0016021;GO:000014	BP:protein transport;BP:exocytosis;CC:integral component of membrane;CC:exocyst;	------	------	------	------	XP_028237319.1	exocyst complex component EXO70B1-like [Glycine soja]	sp|Q9FGH9|E70B1_ARATH;	Exocyst complex component EXO70B1 OS=Arabidopsis thaliana OX=3702 GN=EXO70B1 PE=1 SV=1;
Glyma.03G015800.Wm82.a4.v1		(1 of 17) PTHR32246:SF20 - BON1-ASSOCIATED PROTEIN 1-RELATED	0.424	-1.23757	0.00124312646799	0.0243370341634	yes	down	7.58	19.27	28.24	19.12	51.5	41.32	43.14	37.83	18.5525	43.4475	GO:000551	MF:protein binding;	------	------	------	------	NP_001238308.2	C2 domain-containing protein [Glycine max]	sp|Q58FX0|BAP2_ARATH;	BON1-associated protein 2 OS=Arabidopsis thaliana OX=3702 GN=BAP2 PE=1 SV=1;
Glyma.06G022900.Wm82.a4.v1		(1 of 8) PTHR22835//PTHR22835:SF227 - ZINC FINGER FYVE DOMAIN CONTAINING PROTEIN // SUBFAMILY NOT NAMED	0.41	-1.28767	0.00127099501896	0.0247434204711	yes	down	1.94	0.82	0.86	0.96	3.98	1.44	2.88	3.05	1.145	2.8375	GO:0006629;GO:0052887;GO:0016298;GO:0016788;GO:005288	BP:lipid metabolic process;MF:7,9,9'-tricis-neurosporen;MF:lipase activity;MF:hydrolase activity, acting on ester bonds;MF:9,9'-dicis-caroten;	------	------	------	------	XP_028234680.1	uncharacterized protein LOC114414576 [Glycine soja]	sp|Q94CH6|EXL3_ARATH;	GDSL esterase/lipase EXL3 OS=Arabidopsis thaliana OX=3702 GN=EXL3 PE=2 SV=1;
Glyma.18G205500.Wm82.a4.v1		(1 of 24) PTHR27004:SF37 - DISEASE RESISTANCE FAMILY PROTEIN/LRR FAMILY PROTEIN-RELATED	0.46	-1.12061	0.00127951832849	0.0248917148469	yes	down	0.5	1.11	0.6	1.74	1.79	2.64	2.34	1.55	0.9875	2.08	GO:0016021;GO:0016301;GO:000551	CC:integral component of membrane;MF:kinase activity;MF:protein binding;	------	------	------	------	KRH00312.1	hypothetical protein GLYMA_18G205500 [Glycine max]	sp|Q9SRL7|RLP35_ARATH;	Receptor-like protein 35 OS=Arabidopsis thaliana OX=3702 GN=RLP35 PE=3 SV=1;
Glyma.13G294200.Wm82.a4.v1		-	0.393	-1.34761	0.00128591288494	0.0250040000334	yes	down	13.53	29.32	47.21	43.2	68.08	70.81	96.14	107.36	33.315	85.5975	GO:001602	CC:integral component of membrane;	------	------	------	------	RDX66082.1	hypothetical protein CR513_55194, partial [Mucuna pruriens]	------	------
Glyma.15G021400.Wm82.a4.v1		(1 of 4) PF00560//PF07714//PF12819 - Leucine Rich Repeat (LRR_1) // Protein tyrosine kinase (Pkinase_Tyr) // Carbohydrate-binding protein of the ER (Malectin_like)	0.318	-1.65435	0.00129373941518	0.0250712	yes	down	0.12	0.18	0.19	0.16	0.83	0.37	0.21	0.53	0.1625	0.485	GO:0006468;GO:0016021;GO:0005524;GO:0005515;GO:000467	BP:protein phosphorylation;CC:integral component of membrane;MF:ATP binding;MF:protein binding;MF:protein kinase activity;	------	------	------	------	NP_001238288.2	stress-induced receptor-like kinase 2 precursor [Glycine max]	sp|C0LGG4|Y1518_ARATH;	Probable LRR receptor-like serine/threonine-protein kinase At1g51860 OS=Arabidopsis thaliana OX=3702 GN=At1g51860 PE=2 SV=2;
Glyma.03G256700.Wm82.a4.v1		(1 of 176) PF03106 - WRKY DNA -binding domain (WRKY)	0.279	-1.83931	0.00129662036931	0.0251027954142	yes	down	1.16	5.34	7.32	10.4	20.05	20.19	23.73	21.24	6.055	21.3025	GO:0006355;GO:0005634;GO:0003700;GO:004356	BP:regulation of transcription, DNA-templated;CC:nucleus;MF:transcription factor activity, sequence-specific DNA binding;MF:sequence-specific DNA binding;	------	------	------	------	XP_003521804.1	probable WRKY transcription factor 53 [Glycine max]	sp|Q9SUP6|WRK53_ARATH;	Probable WRKY transcription factor 53 OS=Arabidopsis thaliana OX=3702 GN=WRKY53 PE=1 SV=1;
Glyma.06G058400.Wm82.a4.v1		(1 of 8) PTHR31985:SF34 - ETHYLENE-RESPONSIVE TRANSCRIPTION FACTOR ERF018	0.225	-2.15223	0.0013006482089	0.0251686397744	yes	down	0.06	0.39	0.39	0.7	0.97	2.04	3.03	0.5	0.385	1.635	GO:0006355;GO:0005634;GO:0003700;GO:000367	BP:regulation of transcription, DNA-templated;CC:nucleus;MF:transcription factor activity, sequence-specific DNA binding;MF:DNA binding;	------	------	------	------	XP_003527767.1	ethylene-responsive transcription factor TINY [Glycine max]	sp|Q9S7L5|ERF18_ARATH;	Ethylene-responsive transcription factor ERF018 OS=Arabidopsis thaliana OX=3702 GN=ERF018 PE=2 SV=1;
Glyma.06G070900.Wm82.a4.v1		(1 of 14) PF04862 - Protein of unknown function (DUF642) (DUF642)	2.366	1.24268	0.00130890074256	0.0252974037824	yes	up	5.31	1.52	4.32	3.19	1.54	1.69	1.99	0.77	3.585	1.4975	------	------	------	------	------	------	RZC06206.1	hypothetical protein D0Y65_013979 [Glycine soja]	------	------
Glyma.16G178100.Wm82.a4.v1		(1 of 17) PTHR22814//PTHR22814:SF129 - COPPER TRANSPORT PROTEIN ATOX1-RELATED // COPPER TRANSPORT FAMILY PROTEIN-RELATED	0.244	-2.03585	0.00133000961956	0.0256133699061	yes	down	0.81	2.52	4.9	7.1	12.86	10.7	22.77	15.91	3.8325	15.56	GO:0030001;GO:004687	BP:metal ion transport;MF:metal ion binding;	------	------	------	------	XP_003549022.1	heavy metal-associated isoprenylated plant protein 39 [Glycine max]	sp|O03982|HIP39_ARATH;	Heavy metal-associated isoprenylated plant protein 39 OS=Arabidopsis thaliana OX=3702 GN=HIPP39 PE=2 SV=1;
Glyma.01G040200.Wm82.a4.v1		(1 of 6) PTHR11260:SF193 - GLUTATHIONE S-TRANSFERASE U11-RELATED	2.328	1.21894	0.00134131362138	0.0257939491568	yes	up	4.39	2.31	2.15	2.69	0.73	1.67	1.6	0.95	2.885	1.2375	GO:0006749;GO:0005737;GO:0016740;GO:0004364;GO:000551	BP:glutathione metabolic process;CC:cytoplasm;MF:transferase activity;MF:glutathione transferase activity;MF:protein binding;	K00799	GST, gst	map00480	Glutathione metabolism	NP_001238627.1	glutathione S-transferase GST 5 [Glycine max]	sp|Q9FUS9|GSTUI_ARATH;	Glutathione S-transferase U18 OS=Arabidopsis thaliana OX=3702 GN=GSTU18 PE=2 SV=1;
Glyma.15G122200.Wm82.a4.v1		(1 of 2) PTHR22814//PTHR22814:SF157 - COPPER TRANSPORT PROTEIN ATOX1-RELATED // SUBFAMILY NOT NAMED	0.285	-1.81331	0.00134863765789	0.0259223781126	yes	down	3.24	1.98	5.73	5.38	12.73	8.04	19.3	13.45	4.0825	13.38	GO:0030001;GO:004687	BP:metal ion transport;MF:metal ion binding;	------	------	------	------	XP_025981452.1	heavy metal-associated isoprenylated plant protein 47 isoform X2 [Glycine max]	sp|F2VYU4|PIK1_ORYSJ;	Disease resistance protein Pik-1 OS=Oryza sativa subsp. japonica OX=39947 GN=PIK-1 PE=1 SV=1;
Glyma.03G038300.Wm82.a4.v1		(1 of 154) K00430 - peroxidase (E1.11.1.7)	0.155	-2.68791	0.00136041242311	0.0261343528184	yes	down	0.24	0.37	0	0	0.68	0.47	0.63	2.06	0.1525	0.96	GO:0006979;GO:0042744;GO:0055114;GO:0005576;GO:0020037;GO:0046872;GO:000460	BP:response to oxidative stress;BP:hydrogen peroxide catabolic process;BP:oxidation-reduction process;CC:extracellular region;MF:heme binding;MF:metal ion binding;MF:peroxidase activity;	K00430	E1.11.1.7	map00940	Phenylpropanoid biosynthesis	XP_028224328.1	peroxidase P7-like [Glycine soja]	sp|P22195|PER1_ARAHY;	Cationic peroxidase 1 OS=Arachis hypogaea OX=3818 GN=PNC1 PE=1 SV=2;
Glyma.05G005800.Wm82.a4.v1		(1 of 2) PTHR31375//PTHR31375:SF34 - FAMILY NOT NAMED // PECTIN LYASE-LIKE SUPERFAMILY PROTEIN	0.441	-1.18279	0.0013642641866	0.0261726	yes	down	23.53	38.62	18.23	17.92	58.03	80.24	33.53	41.07	24.575	53.2175	GO:0071555;GO:0005975;GO:0005576;GO:0047911;GO:000465	BP:cell wall organization;BP:carbohydrate metabolic process;CC:extracellular region;MF:galacturan 1,4-alpha-galacturonidase activity;MF:polygalacturonase activity;	K01184	E3.2.1.15	map00040	Pentose and glucuronate interconversions	KRH56581.1	hypothetical protein GLYMA_05G005800 [Glycine max]	sp|Q949Z1|PGLR4_ARATH;	Polygalacturonase At1g48100 OS=Arabidopsis thaliana OX=3702 GN=At1g48100 PE=2 SV=1;
Glyma.01G120800.Wm82.a4.v1		(1 of 4) PTHR35499//PTHR35499:SF2 - FAMILY NOT NAMED // ALC-INTERACTING PROTEIN 1	0.446	-1.16392	0.00137189116367	0.0262812718965	yes	down	0.58	0.85	1.95	1.14	2.82	2.06	2.83	2.16	1.13	2.4675	------	------	------	------	------	------	XP_006573370.1	uncharacterized protein LOC102668485 [Glycine max]	------	------
Glyma.05G223000.Wm82.a4.v1		(1 of 4) PTHR11751//PTHR11751:SF418 - SUBGROUP I AMINOTRANSFERASE RELATED // 1-AMINOCYCLOPROPANE-1-CARBOXYLATE SYNTHASE 7	0.341	-1.5531	0.00138937424511	0.0265402207726	yes	down	0.64	0.88	3.05	0.64	4.91	1.8	4.4	3.81	1.3025	3.73	GO:0009058;GO:0003824;GO:003017	BP:biosynthetic process;MF:catalytic activity;MF:pyridoxal phosphate binding;	K01762	ACS	map00270	Cysteine and methionine metabolism	XP_006580895.1	1-aminocyclopropane-1-carboxylate synthase 7-like [Glycine max]	sp|Q9STR4|1A17_ARATH;	1-aminocyclopropane-1-carboxylate synthase 7 OS=Arabidopsis thaliana OX=3702 GN=ACS7 PE=1 SV=1;
Glyma.03G244400.Wm82.a4.v1		(1 of 10) 2.3.1.196 - Benzyl alcohol O-benzoyltransferase	2.302	1.20267	0.00141364588302	0.0269270033875	yes	up	11.08	4.13	3.76	6.15	1.83	4.23	1.63	3.25	6.28	2.735	GO:0047172;GO:001674	MF:shikimate O-hydroxycinnamoyltransferase activity;MF:transferase activity, transferring acyl groups other than amino-acyl groups;	K19861	BEBT, AMAT	------	------	XP_003521737.1	benzyl alcohol O-benzoyltransferase [Glycine max]	sp|Q8GT20|BEBT_TOBAC;	Benzyl alcohol O-benzoyltransferase OS=Nicotiana tabacum OX=4097 GN=HSR201 PE=1 SV=1;
Glyma.13G113100.Wm82.a4.v1		(1 of 3) PTHR23023//PTHR23023:SF143 - DIMETHYLANILINE MONOOXYGENASE // FLAVIN-CONTAINING MONOOXYGENASE 1-RELATED	0.316	-1.66078	0.00143318344714	0.0272345551126	yes	down	0.43	0.26	0.29	0.98	0.95	2.91	0.75	1.51	0.49	1.53	GO:0050661;GO:0050660;GO:000449	MF:NADP binding;MF:flavin adenine dinucleotide binding;MF:N,N-dimethylaniline monooxygenase activity;	K00485	FMO	------	------	XP_003541317.1	probable flavin-containing monooxygenase 1 [Glycine max]	sp|Q9LMA1|FMO1_ARATH;	Probable flavin-containing monooxygenase 1 OS=Arabidopsis thaliana OX=3702 GN=FMO1 PE=2 SV=1;
Glyma.04G069500.Wm82.a4.v1		(1 of 3) PTHR11453//PTHR11453:SF45 - ANION EXCHANGE PROTEIN // SUBFAMILY NOT NAMED	0.302	-1.72623	0.00143394943339	0.0272362211915	yes	down	1.17	1.42	4.41	3.71	6.12	5.33	11.46	11.93	2.6775	8.71	GO:0046713;GO:0006820;GO:0016021;GO:0016020;GO:0080139;GO:000545	BP:borate transport;BP:anion transport;CC:integral component of membrane;CC:membrane;MF:borate efflux transmembrane transporter activity;MF:inorganic anion exchanger activity;	------	------	------	------	RZC15420.1	Boron transporter 4 isoform A [Glycine soja]	sp|Q9XI23|BOR4_ARATH;	Boron transporter 4 OS=Arabidopsis thaliana OX=3702 GN=BOR4 PE=2 SV=1;
Glyma.08G359500.Wm82.a4.v1		-	2.845	1.5086	0.0014553955309	0.0275546464302	yes	up	0.46	0.44	0.36	0.34	0.13	0.13	0.14	0.21	0.4	0.1525	GO:0016021;GO:001602	CC:integral component of membrane;CC:membrane;	------	------	------	------	XP_003530896.1	uncharacterized protein LOC100796983 [Glycine max]	------	------
[truncated: 64 more rows]
