# Supplementary material for: Massilia strains facilitate root growth and reshape root microbiota through diverse salicylic acid hydrolysis pathways
Source: ISME J. 2026 May 26;20(1):wrag082. doi: 10.1093/ismejo/wrag082 (PMC13215587; doi:10.1093/ismejo/wrag082)
Supplement: Supplementary_material_wrag082 [file supplementary_material_wrag082.zip › dataset S2.xlsx]

## Sheet: Sheet1
SUPPLEMENTARY DATASET S2: The differentially expressed genes (DEGs)in root between M16 and control samples
Gene ID	Gene Name	Gene Description	FC(M16/CK)	Log2FC(M16/CK)	Pvalue	Padjust	Significant	Regulate	a16_1	a16_2	a16_3	a16_4	CK_1	CK_2	CK_3	CK_4	M16	CK	GO ID	GO Term	KO ID	KO Name	Pathway ID	Pathway Definition	NR Hit-name	NR Description	Swiss-Prot Hit-name	Swiss-Prot Description
Glyma.10G070200.Wm82.a4.v1		(1 of 12) 2.5.1.36 - Trihydroxypterocarpan dimethylallyltransferase / Glyceollin synthase	0.181	-2.4657	1.72522674045E-30	6.28551858347E-26	yes	down	0.96	1.02	0.78	1.4	6.2	5.09	5.32	6.15	1.04	5.69	GO:0016021;GO:0016765;GO:000465	CC:integral component of membrane;MF:transferase activity, transferring alkyl or ary;MF:prenyltransferase activity;	K09833	HPT, HGGT, ubiA	map00130	Ubiquinone and other terpenoid-quinone biosynthesis	XP_028183116.1	glycinol 4-dimethylallyltransferase-like [Glycine soja]	sp|B9A1Q4|G4DT_SOYBN;	Glycinol 4-dimethylallyltransferase OS=Glycine max OX=3847 GN=G4DT PE=1 SV=1;
Glyma.03G073776.Wm82.a4.v1		(1 of 10) PTHR11709:SF9 - LACCASE-7-RELATED	0.289	-1.79033	3.47150050867E-25	6.32385890162E-21	yes	down	3.9	3.36	2.78	3.05	9.89	9.94	14.6	10.49	3.2725	11.23	GO:0046274;GO:0055072;GO:0006826;GO:0055114;GO:0048046;GO:0005886;GO:0052716;GO:0004322;GO:0005507;GO:001649	BP:lignin catabolic process;BP:iron ion homeostasis;BP:iron ion transport;BP:oxidation-reduction process;CC:apoplast;CC:plasma membrane;MF:hydroquinon;MF:ferroxidase activity;MF:copper ion binding;MF:oxidoreductase activity;	K05909	E1.10.3.2	------	------	XP_003520942.1	laccase-7 [Glycine max]	sp|Q9SR40|LAC7_ARATH;	Laccase-7 OS=Arabidopsis thaliana OX=3702 GN=LAC7 PE=2 SV=1;
Glyma.16G170100.Wm82.a4.v1		(1 of 3) PF04554 - Extensin-like region (Extensin_2)	0.42	-1.25039	2.64716621226E-23	3.21480688704E-19	yes	down	136.71	170.52	143.25	196.19	433.8	325.75	377.99	377.26	161.667	378.7	GO:0009664;GO:000519	BP:plant-type cell wall organization;MF:structural constituent of cell wall;	------	------	------	------	AAF03043.1	unknown, partial [Glycine max]	------	------
Glyma.15G071200.Wm82.a4.v1		(1 of 12) 1.10.3.1 - Catechol oxidase / Tyrosinase	0.386	-1.375	2.87360401549E-18	2.09388030193E-14	yes	down	15.56	11.5	11.16	12.39	28.88	25.5	40.56	35.54	12.6525	32.62	GO:0008152;GO:0046148;GO:0055114;GO:0004097;GO:0046872;GO:001649	BP:metabolic process;BP:pigment biosynthetic process;BP:oxidation-reduction process;MF:catechol oxidase activity;MF:metal ion binding;MF:oxidoreductase activity;	K00422	E1.10.3.1	map00950;map00350	Isoquinoline alkaloid biosynthesis;Tyrosine metabolism	XP_003545882.1	polyphenol oxidase A1, chloroplastic [Glycine max]	sp|P43309|PPO_MALDO;	Polyphenol oxidase, chloroplastic OS=Malus domestica OX=3750 PE=2 SV=1;
Glyma.15G089100.Wm82.a4.v1		(1 of 7) PTHR22835//PTHR22835:SF177 - ZINC FINGER FYVE DOMAIN CONTAINING PROTEIN // SUBFAMILY NOT NAMED	0.054	-4.21377	5.47825056324E-17	2.85127289672E-13	yes	down	0.17	0.13	0.13	0.14	2.54	1.51	1.63	5.1	0.1425	2.695	GO:0006629;GO:0052887;GO:0016298;GO:0016788;GO:005288	BP:lipid metabolic process;MF:7,9,9'-tricis-neurosporen;MF:lipase activity;MF:hydrolase activity, acting on ester bonds;MF:9,9'-dicis-caroten;	------	------	------	------	XP_028203560.1	GDSL esterase/lipase At1g29660-like [Glycine soja]	sp|Q9C7N5|GDL14_ARATH;	GDSL esterase/lipase At1g29660 OS=Arabidopsis thaliana OX=3702 GN=At1g29660 PE=1 SV=1;
Glyma.07G106000.Wm82.a4.v1		(1 of 2) PTHR22849//PTHR22849:SF9 - WDSAM1 PROTEIN // SUBFAMILY NOT NAMED	0.486	-1.04067	3.91459376992E-16	1.78275493524E-12	yes	down	13.72	12.89	11.01	13.91	25.7	22.44	31.14	25.7	12.8825	26.245	GO:0016567;GO:000484	BP:protein ubiquitination;MF:ubiquitin-protein transferase activity;	------	------	------	------	XP_003530079.1	U-box domain-containing protein 21 [Glycine max]	sp|Q5PNY6|PUB21_ARATH;	U-box domain-containing protein 21 OS=Arabidopsis thaliana OX=3702 GN=PUB21 PE=2 SV=1;
Glyma.17G030100.Wm82.a4.v1		(1 of 37) PF00407 - Pathogenesis-related protein Bet v I family (Bet_v_1)	0.475	-1.07313	1.12078229566E-15	4.53705126421E-12	yes	down	103.7	118.82	135.91	138.98	218.86	255.65	230.25	325.99	124.353	257.688	GO:0009738;GO:0006952;GO:0030001;GO:0009607;GO:0038023;GO:0004864;GO:0046872;GO:001042	BP:abscisic acid-activated signaling pathway;BP:defense response;BP:metal ion transport;BP:response to biotic stimulus;MF:signaling receptor activity;MF:protein phosphatase inhibitor activity;MF:metal ion binding;MF:abscisic acid binding;	------	------	------	------	XP_028208786.1	nodulin-13-like [Glycine soja]	sp|P93330|NOD13_MEDTR;	Nodulin-13 OS=Medicago truncatula OX=3880 GN=N13 PE=1 SV=1;
Glyma.13G095700.Wm82.a4.v1		(1 of 65) PF05553 - Cotton fibre expressed protein (DUF761)	0.23	-2.11965	3.46137811363E-15	1.14643989831E-11	yes	down	1.83	1.62	1.93	1.49	6.08	6.67	8.88	8	1.7175	7.4075	GO:0071456;GO:001602	BP:cellular response to hypoxia;CC:integral component of membrane;	------	------	------	------	XP_003542068.1	uncharacterized protein LOC100814899 [Glycine max]	------	------
Glyma.01G217600.Wm82.a4.v1		(1 of 56) PF00314 - Thaumatin family (Thaumatin)	0.486	-1.04098	4.07073417005E-15	1.23590881681E-11	yes	down	11.49	8.38	9.28	10.19	17.07	21.28	20.25	22.31	9.835	20.2275	GO:0006952;GO:000557	BP:defense response;CC:extracellular region;	------	------	------	------	KRH77506.1	hypothetical protein GLYMA_01G217600 [Glycine max]	sp|P50700|OSL3_ARATH;	Osmotin-like protein OSM34 OS=Arabidopsis thaliana OX=3702 GN=OSM34 PE=2 SV=2;
Glyma.13G323800.Wm82.a4.v1		(1 of 5) K02575 - MFS transporter, NNP family, nitrate/nitrite transporter (NRT, narK, nrtP, nasA)	0.167	-2.58498	7.10980178176E-15	1.85022434511E-11	yes	down	2.36	2.22	4.69	2.19	17.08	19.6	11.36	20.57	2.865	17.1525	GO:0015706;GO:0055085;GO:0071249;GO:0016021;GO:0009705;GO:0005886;GO:0022857;GO:001511	BP:nitrate transport;BP:transmembrane transport;BP:cellular response to nitrate;CC:integral component of membrane;CC:plant-type vacuole membrane;CC:plasma membrane;MF:transmembrane transporter activity;MF:nitrate transmembrane transporter activity;	K02575	NRT, narK, nrtP, nasA	map00910	Nitrogen metabolism	NP_001236444.1	NRT2 protein [Glycine max]	sp|Q9FJH8|NRT24_ARATH;	High affinity nitrate transporter 2.4 OS=Arabidopsis thaliana OX=3702 GN=NRT2.4 PE=2 SV=1;
Glyma.02G005800.Wm82.a4.v1		(1 of 4) PTHR24064:SF297 - INORGANIC PHOSPHATE TRANSPORTER 1-1-RELATED	3.101	1.6328	7.02734683136E-14	1.42237403948E-10	yes	up	3.35	3	2.72	2.73	1.19	1.03	0.77	0.73	2.95	0.93	GO:0006817;GO:0055085;GO:0016021;GO:000531	BP:phosphate ion transport;BP:transmembrane transport;CC:integral component of membrane;MF:inorganic phosphate transmembrane transporter activity;	K08176	PHO84	------	------	NP_001241164.1	inorganic phosphate transporter 1-14 [Glycine max]	sp|Q96303|PHT14_ARATH;	Inorganic phosphate transporter 1-4 OS=Arabidopsis thaliana OX=3702 GN=PHT1-4 PE=1 SV=1;
Glyma.13G277500.Wm82.a4.v1		(1 of 9) PF11145 - Protein of unknown function (DUF2921) (DUF2921)	0.424	-1.23878	1.38838758616E-13	2.4087202346E-10	yes	down	1.17	1.16	0.93	1.41	2.98	2.7	2.61	2.65	1.1675	2.735	GO:0016021;GO:004323	CC:integral component of membrane;CC:intracellular membrane-bounded organelle;	------	------	------	------	KRH22099.1	hypothetical protein GLYMA_13G277500 [Glycine max]	------	------
Glyma.19G255500.Wm82.a4.v1		(1 of 8) PTHR10217//PTHR10217:SF465 - VOLTAGE AND LIGAND GATED POTASSIUM CHANNEL // CYCLIC NUCLEOTIDE-GATED ION CHANNEL 11-RELATED	0.471	-1.08606	1.68670051051E-13	2.7932527136E-10	yes	down	12.24	15.58	15.21	20.25	31.32	28.21	36.31	38.74	15.82	33.645	GO:0006811;GO:0055085;GO:0016020;GO:0016021;GO:000521	BP:ion transport;BP:transmembrane transport;CC:membrane;CC:integral component of membrane;MF:ion channel activity;	K05391	CNGC	map04626	Plant-pathogen interaction	XP_028219000.1	cyclic nucleotide-gated ion channel 1-like isoform X3 [Glycine soja]	sp|Q9LNJ0|CNG10_ARATH;	Probable cyclic nucleotide-gated ion channel 10 OS=Arabidopsis thaliana OX=3702 GN=CNGC10 PE=2 SV=2;
Glyma.08G235400.Wm82.a4.v1		(1 of 44) PF00197 - Trypsin and protease inhibitor (Kunitz_legume)	0.414	-1.27334	2.95816972829E-13	4.49062490461E-10	yes	down	8.23	6.8	9.4	7.5	20.26	16.64	23.47	15.98	7.9825	19.0875	GO:0055114;GO:000486	BP:oxidation-reduction process;MF:endopeptidase inhibitor activity;	------	------	------	------	NP_001238584.2	kunitz trypsin inhibitor family protein precursor [Glycine max]	sp|P29421|IAAS_ORYSJ;	Alpha-amylase/subtilisin inhibitor OS=Oryza sativa subsp. japonica OX=39947 GN=RASI PE=1 SV=2;
Glyma.16G055900.Wm82.a4.v1		(1 of 2) PTHR31517//PTHR31517:SF7 - FAMILY NOT NAMED // PEROXIDASE 55	0.349	-1.51845	6.31763936071E-13	9.20682219315E-10	yes	down	3.02	5.13	3.28	5.05	11.41	10.27	10.07	14.63	4.12	11.595	GO:0006979;GO:0042744;GO:0055114;GO:0005576;GO:0020037;GO:0046872;GO:000460	BP:response to oxidative stress;BP:hydrogen peroxide catabolic process;BP:oxidation-reduction process;CC:extracellular region;MF:heme binding;MF:metal ion binding;MF:peroxidase activity;	K00430	E1.11.1.7	map00940	Phenylpropanoid biosynthesis	XP_003548517.2	peroxidase 55 [Glycine max]	sp|Q96509|PER55_ARATH;	Peroxidase 55 OS=Arabidopsis thaliana OX=3702 GN=PER55 PE=1 SV=1;
Glyma.09G069900.Wm82.a4.v1		(1 of 5) PTHR27001:SF123 - SER/THR PROTEIN KINASE ACIK1B	0.491	-1.02593	8.07499366229E-13	1.08961571888E-9	yes	down	4.68	4.66	4.79	5.63	9.8	8.08	10.69	11.53	4.94	10.025	GO:0006468;GO:0005524;GO:000467	BP:protein phosphorylation;MF:ATP binding;MF:protein kinase activity;	------	------	------	------	XP_003533786.2	serine/threonine-protein kinase RIPK [Glycine max]	sp|Q9ZUF4|RIPK_ARATH;	Serine/threonine-protein kinase RIPK OS=Arabidopsis thaliana OX=3702 GN=RIPK PE=1 SV=1;
Glyma.15G008300.Wm82.a4.v1		-	0.239	-2.06701	9.61669213668E-13	1.25130337363E-9	yes	down	2.85	2.28	3.2	3.95	9.09	8.61	18.48	15	3.07	12.795	GO:001602	CC:integral component of membrane;	------	------	------	------	NP_001237861.2	uncharacterized protein LOC100306632 precursor [Glycine max]	------	------
Glyma.06G294100.Wm82.a4.v1		(1 of 49) PF12796//PF13962 - Ankyrin repeats (3 copies) (Ank_2) // Domain of unknown function (PGG)	0.448	-1.1599	1.67689732524E-12	1.90920000782E-9	yes	down	6.39	3.77	6.32	6.84	13.1	12.84	11.27	16.04	5.83	13.3125	GO:0016021;GO:001602	CC:integral component of membrane;CC:membrane;	------	------	------	------	XP_006582322.1	protein ACCELERATED CELL DEATH 6 [Glycine max]	sp|Q8LPS2|ACD6_ARATH;	Protein ACCELERATED CELL DEATH 6 OS=Arabidopsis thaliana OX=3702 GN=ACD6 PE=1 SV=1;
Glyma.08G273100.Wm82.a4.v1		(1 of 8) 4.1.1.49 - Phosphoenolpyruvate carboxykinase (ATP) / Phosphopyruvate carboxylase	0.32	-1.6441	3.25954104721E-12	3.29874608259E-9	yes	down	1.62	0.76	0.86	1.36	2.28	2.77	3.89	4.8	1.15	3.435	GO:0006094;GO:0005829;GO:0004612;GO:0016301;GO:000552	BP:gluconeogenesis;CC:cytosol;MF:phosphoenolpyruvate carboxykinas;MF:kinase activity;MF:ATP binding;	K01610	E4.1.1.49, pckA	map00020;map00010;map00620;map00710	Citrate cycle (TCA cycle);Glycolysis / Gluconeogenesis;Pyruvate metabolism;Carbon fixation in photosynthetic organisms	XP_025985512.1	phosphoenolpyruvate carboxykinase (ATP) [Glycine max]	sp|Q9T074|PCKA_ARATH;	Phosphoenolpyruvate carboxykinase;
Glyma.12G059100.Wm82.a4.v1		(1 of 3) PTHR24322:SF354 - TROPINONE REDUCTASE-RELATED	0.351	-1.5106	5.3801780011E-12	5.026051926E-9	yes	down	3.72	5.55	2.77	3.49	12.13	8.86	12.97	9.28	3.8825	10.81	GO:0016021;GO:001649	CC:integral component of membrane;MF:oxidoreductase activity;	K08081	TR1	map00960	Tropane, piperidine and pyridine alkaloid biosynthesis	XP_003539545.1	tropinone reductase [Glycine max]	sp|A7DY56|TRN1_COCOF;	Tropinone reductase OS=Cochlearia officinalis OX=270110 GN=TR PE=1 SV=1;
Glyma.05G234600.Wm82.a4.v1		(1 of 2) PTHR10641//PTHR10641:SF510 - MYB-LIKE DNA-BINDING PROTEIN MYB // SUBFAMILY NOT NAMED	0.315	-1.66585	1.31890931418E-11	1.09162378253E-8	yes	down	1.88	3.62	3.37	2.15	7	8.91	10.92	7.27	2.755	8.525	GO:0006355;GO:0005634;GO:0043565;GO:000367	BP:regulation of transcription, DNA-templated;CC:nucleus;MF:sequence-specific DNA binding;MF:DNA binding;	K09422	MYBP	------	------	NP_001235789.1	MYB transcription factor MYB84 [Glycine max]	sp|Q9C9G7|MYB62_ARATH;	Transcription factor MYB62 OS=Arabidopsis thaliana OX=3702 GN=MYB62 PE=2 SV=1;
Glyma.01G130800.Wm82.a4.v1		(1 of 154) K00430 - peroxidase (E1.11.1.7)	0.106	-3.23849	1.34831252474E-11	1.09162378253E-8	yes	down	0.39	0.52	0.27	0.36	1.21	4.61	2.78	5.52	0.385	3.53	GO:0006979;GO:0042744;GO:0055114;GO:0005576;GO:0020037;GO:0046872;GO:000460	BP:response to oxidative stress;BP:hydrogen peroxide catabolic process;BP:oxidation-reduction process;CC:extracellular region;MF:heme binding;MF:metal ion binding;MF:peroxidase activity;	K00430	E1.11.1.7	map00940	Phenylpropanoid biosynthesis	RZC29771.1	Cationic peroxidase 1 [Glycine soja]	sp|P22195|PER1_ARAHY;	Cationic peroxidase 1 OS=Arachis hypogaea OX=3818 GN=PNC1 PE=1 SV=2;
Glyma.16G173000.Wm82.a4.v1		(1 of 29) K01183 - chitinase (E3.2.1.14)	0.457	-1.12986	1.51478434329E-11	1.19974212998E-8	yes	down	10.34	7.27	10.67	12.08	17.51	20.85	24.91	24.85	10.09	22.03	GO:0005975;GO:0005576;GO:0004568;GO:000455	BP:carbohydrate metabolic process;CC:extracellular region;MF:chitinase activity;MF:hydrolase activity, hydrolyzing O-glycosyl compounds;	K01183	E3.2.1.14	map00520	Amino sugar and nucleotide sugar metabolism	XP_028208173.1	acidic endochitinase-like [Glycine soja]	sp|P36908|CHIA_CICAR;	Acidic endochitinase OS=Cicer arietinum OX=3827 PE=2 SV=1;
Glyma.05G119500.Wm82.a4.v1		(1 of 5) K13416 - brassinosteroid insensitive 1-associated receptor kinase 1 (BAK1)	0.357	-1.48587	1.82088128314E-11	1.33688905955E-8	yes	down	2.08	2.2	1.91	3.59	5.36	6.34	8.16	8.62	2.445	7.12	GO:0006468;GO:0016021;GO:0005886;GO:0004675;GO:0004714;GO:0005515;GO:0004672;GO:0005102;GO:000552	BP:protein phosphorylation;CC:integral component of membrane;CC:plasma membrane;MF:transmembrane receptor protein serine/threonine kinase activity;MF:transmembrane receptor protein tyrosine kinase activity;MF:protein binding;MF:protein kinase activity;MF:receptor binding;MF:ATP binding;	K13416	BAK1	map04016;map04626;map04075	MAPK signaling pathway - plant;Plant-pathogen interaction;Plant hormone signal transduction	XP_003524071.1	BRASSINOSTEROID INSENSITIVE 1-associated receptor kinase 1 [Glycine max]	sp|Q94F62|BAK1_ARATH;	BRASSINOSTEROID INSENSITIVE 1-associated receptor kinase 1 OS=Arabidopsis thaliana OX=3702 GN=BAK1 PE=1 SV=2;
Glyma.11G038600.Wm82.a4.v1		(1 of 18) K13464 - jasmonate ZIM domain-containing protein (JAZ)	0.172	-2.53747	2.10238914057E-11	1.50188908938E-8	yes	down	0.99	0.61	1.05	1.29	3.6	4.15	10.15	5	0.985	5.725	GO:2000022;GO:0009611;GO:0031347;GO:000563	BP:regulation of jasmonic acid mediated signaling pathway;BP:response to wounding;BP:regulation of defense response;CC:nucleus;	K13464	JAZ	map04075	Plant hormone signal transduction	NP_001237160.1	uncharacterized protein LOC100306332 [Glycine max]	sp|Q84R94|TI10A_ORYSJ;	Protein TIFY 10a OS=Oryza sativa subsp. japonica OX=39947 GN=TIFY10A PE=1 SV=1;
Glyma.11G222300.Wm82.a4.v1		(1 of 2) PF08659//PF13561 - KR domain (KR) // Enoyl-(Acyl carrier protein) reductase (adh_short_C2)	0.244	-2.034	2.18327611778E-11	1.52967882306E-8	yes	down	1.07	0.73	1.23	1.09	6.21	3.05	3.82	5.19	1.03	4.5675	GO:0016021;GO:001649	CC:integral component of membrane;MF:oxidoreductase activity;	K08081	TR1	map00960	Tropane, piperidine and pyridine alkaloid biosynthesis	KRH31021.1	hypothetical protein GLYMA_11G222300 [Glycine max]	sp|Q9LHT0|TRNHF_ARATH;	Tropinone reductase homolog At5g06060 OS=Arabidopsis thaliana OX=3702 GN=At5g06060 PE=2 SV=1;
Glyma.08G099800.Wm82.a4.v1		-	0.401	-1.31828	2.89718314005E-11	1.88487630967E-8	yes	down	3.42	3.17	2.56	5.45	8.69	8.9	13.28	10.75	3.65	10.405	------	------	------	------	------	------	XP_003531167.2	uncharacterized protein LOC100804600 [Glycine max]	------	------
Glyma.12G234700.Wm82.a4.v1		(1 of 44) PF00197 - Trypsin and protease inhibitor (Kunitz_legume)	0.371	-1.43243	2.98696674564E-11	1.90919577971E-8	yes	down	11.49	11.52	7.69	6.56	21.22	23.45	32.93	21.15	9.315	24.6875	GO:000486	MF:endopeptidase inhibitor activity;	------	------	------	------	XP_003540516.1	miraculin [Glycine max]	sp|P29421|IAAS_ORYSJ;	Alpha-amylase/subtilisin inhibitor OS=Oryza sativa subsp. japonica OX=39947 GN=RASI PE=1 SV=2;
Glyma.03G135800.Wm82.a4.v1		(1 of 49) K09419 - heat shock transcription factor, other eukaryote (HSFF)	0.331	-1.59477	4.03134883141E-11	2.53231262026E-8	yes	down	1.53	1.44	1.29	1.3	4.72	3.08	4.24	4.59	1.39	4.1575	GO:0006355;GO:0005634;GO:0042025;GO:0003700;GO:004356	BP:regulation of transcription, DNA-templated;CC:nucleus;CC:host cell nucleus;MF:transcription factor activity, sequence-specific DNA binding;MF:sequence-specific DNA binding;	K09419	HSFF	------	------	NP_001340353.1	heat stress transcription factor 6 [Glycine max]	sp|O22230|HSFB3_ARATH;	Heat stress transcription factor B-3 OS=Arabidopsis thaliana OX=3702 GN=HSFB3 PE=1 SV=1;
Glyma.07G268800.Wm82.a4.v1		(1 of 7) PTHR31964:SF10 - ADENINE NUCLEOTIDE ALPHA HYDROLASES-LIKE SUPERFAMILY PROTEIN	0.366	-1.44851	6.19025907475E-11	3.69720834214E-8	yes	down	1.53	1.18	1.32	1.31	3.21	3.21	4.64	3.63	1.335	3.6725	GO:0006950;GO:0016746;GO:000483	BP:response to stress;MF:transferase activity, transferring acyl groups;MF:ubiquitin activating enzyme activity;	------	------	------	------	XP_003529681.1	U-box domain-containing protein 54 [Glycine max]	sp|Q8GUH1|PUB33_ARATH;	U-box domain-containing protein 33 OS=Arabidopsis thaliana OX=3702 GN=PUB33 PE=2 SV=2;
Glyma.03G016300.Wm82.a4.v1		(1 of 17) PTHR32246:SF20 - BON1-ASSOCIATED PROTEIN 1-RELATED	0.474	-1.0777	6.4192923987E-11	3.77216258003E-8	yes	down	12.37	12.14	9.93	15.7	22.19	24.06	32.37	25.68	12.535	26.075	GO:000551	MF:protein binding;	------	------	------	------	XP_003521920.1	BON1-associated protein 2 [Glycine max]	sp|Q58FX0|BAP2_ARATH;	BON1-associated protein 2 OS=Arabidopsis thaliana OX=3702 GN=BAP2 PE=1 SV=1;
Glyma.17G224300.Wm82.a4.v1		(1 of 25) PTHR27007//PTHR27007:SF24 - FAMILY NOT NAMED // L-TYPE LECTIN-DOMAIN CONTAINING RECEPTOR KINASE IX.1-RELATED	0.393	-1.34701	9.13854997614E-11	5.04461804971E-8	yes	down	6.01	6.56	4.27	10.82	18.31	19.87	16.13	17	6.915	17.8275	GO:0006952;GO:0006468;GO:0042742;GO:0002229;GO:0016021;GO:0005886;GO:0030246;GO:0004675;GO:0004672;GO:000552	BP:defense response;BP:protein phosphorylation;BP:defense response to bacterium;BP:defense response to oomycetes;CC:integral component of membrane;CC:plasma membrane;MF:carbohydrate binding;MF:transmembrane receptor protein serine/threonine kinase activity;MF:protein kinase activity;MF:ATP binding;	------	------	------	------	XP_028208797.1	L-type lectin-domain containing receptor kinase IX.1-like [Glycine soja]	sp|Q9LXA5|LRK91_ARATH;	L-type lectin-domain containing receptor kinase IX.1 OS=Arabidopsis thaliana OX=3702 GN=LECRK91 PE=1 SV=1;
Glyma.01G204400.Wm82.a4.v1		(1 of 8) PTHR33077:SF13 - PROTEIN TIFY 10A-RELATED	0.307	-1.70362	9.90280826611E-11	5.30572078763E-8	yes	down	1.72	1.11	2.03	1.86	5.13	4.17	7.4	4.32	1.68	5.255	GO:2000022;GO:0009611;GO:0031347;GO:000563	BP:regulation of jasmonic acid mediated signaling pathway;BP:response to wounding;BP:regulation of defense response;CC:nucleus;	K13464	JAZ	map04075	Plant hormone signal transduction	XP_003517395.1	protein TIFY 10a [Glycine max]	sp|Q84R94|TI10A_ORYSJ;	Protein TIFY 10a OS=Oryza sativa subsp. japonica OX=39947 GN=TIFY10A PE=1 SV=1;
Glyma.06G061900.Wm82.a4.v1		(1 of 8) PTHR31429:SF3 - WRKY TRANSCRIPTION FACTOR 40-RELATED	0.397	-1.33415	1.35807383689E-10	7.06838629992E-8	yes	down	5.12	7.23	8.27	10.6	15.2	18.77	23.36	22.26	7.805	19.8975	GO:0006355;GO:0005634;GO:0003700;GO:004356	BP:regulation of transcription, DNA-templated;CC:nucleus;MF:transcription factor activity, sequence-specific DNA binding;MF:sequence-specific DNA binding;	------	------	------	------	NP_001240986.1	WRKY transcription factor 17 [Glycine max]	sp|Q9SAH7|WRK40_ARATH;	Probable WRKY transcription factor 40 OS=Arabidopsis thaliana OX=3702 GN=WRKY40 PE=1 SV=1;
Glyma.16G169200.Wm82.a4.v1		(1 of 120) PF00560//PF08263//PF13855 - Leucine Rich Repeat (LRR_1) // Leucine rich repeat N-terminal domain (LRRNT_2) // Leucine rich repeat (LRR_8)	0.449	-1.15522	1.70665986327E-10	8.21714453151E-8	yes	down	0.81	1.04	0.84	1.03	2.12	2.36	1.93	1.73	0.93	2.035	GO:0016021;GO:000551	CC:integral component of membrane;MF:protein binding;	------	------	------	------	XP_006599496.2	receptor-like protein 7 [Glycine max]	sp|Q9C637|RLP6_ARATH;	Receptor-like protein 6 OS=Arabidopsis thaliana OX=3702 GN=RLP6 PE=3 SV=1;
Glyma.11G050900.Wm82.a4.v1		(1 of 4) PTHR13832//PTHR13832:SF362 - PROTEIN PHOSPHATASE 2C // PROTEIN PHOSPHATASE 2C 63-RELATED	0.421	-1.24729	2.00392982182E-10	9.36015066647E-8	yes	down	7.89	7.61	9.18	14.21	18.55	20.08	27.78	25.09	9.7225	22.875	GO:0006470;GO:0004724;GO:0004722;GO:004687	BP:protein dephosphorylation;MF:magnesium-dependent protein serine/threonine phosphatase activity;MF:protein serine/threonine phosphatase activity;MF:metal ion binding;	K01102	PDP	------	------	XP_003538798.1	probable protein phosphatase 2C 78 isoform X1 [Glycine max]	sp|O81760|P2C63_ARATH;	Probable protein phosphatase 2C 63 OS=Arabidopsis thaliana OX=3702 GN=At4g33920 PE=2 SV=1;
Glyma.07G039700.Wm82.a4.v1		(1 of 63) K04733 - interleukin-1 receptor-associated kinase 4 (IRAK4)	0.258	-1.95631	2.04781236601E-10	9.44404404188E-8	yes	down	0.96	1.3	0.87	0.75	2.68	2.9	3.15	6.11	0.97	3.71	GO:0006468;GO:0004674;GO:0005524;GO:000467	BP:protein phosphorylation;MF:protein serine/threonine kinase activity;MF:ATP binding;MF:protein kinase activity;	------	------	------	------	XP_003528552.1	putative receptor-like protein kinase At1g72540 [Glycine max]	sp|Q9ZUF4|RIPK_ARATH;	Serine/threonine-protein kinase RIPK OS=Arabidopsis thaliana OX=3702 GN=RIPK PE=1 SV=1;
Glyma.06G022900.Wm82.a4.v1		(1 of 8) PTHR22835//PTHR22835:SF227 - ZINC FINGER FYVE DOMAIN CONTAINING PROTEIN // SUBFAMILY NOT NAMED	0.184	-2.44279	2.18147175914E-10	9.93469507508E-8	yes	down	0.43	0.6	0.39	0.71	3.98	1.44	2.88	3.05	0.5325	2.8375	GO:0006629;GO:0052887;GO:0016298;GO:0016788;GO:005288	BP:lipid metabolic process;MF:7,9,9'-tricis-neurosporen;MF:lipase activity;MF:hydrolase activity, acting on ester bonds;MF:9,9'-dicis-caroten;	------	------	------	------	XP_028234680.1	uncharacterized protein LOC114414576 [Glycine soja]	sp|Q94CH6|EXL3_ARATH;	GDSL esterase/lipase EXL3 OS=Arabidopsis thaliana OX=3702 GN=EXL3 PE=2 SV=1;
Glyma.08G189500.Wm82.a4.v1		(1 of 20) K15718 - linoleate 9S-lipoxygenase (LOX1_5)	0.408	-1.29287	2.35712300242E-10	1.04728124814E-7	yes	down	2.13	1.93	2.28	2.03	4.63	3.56	7.12	5.17	2.0925	5.12	GO:0034440;GO:0031408;GO:0055114;GO:0016702;GO:0005515;GO:004687	BP:lipid oxidation;BP:oxylipin biosynthetic process;BP:oxidation-reduction process;MF:oxidoreductase activity, acting on single donors with incorporation of molecular oxygen, incorporation of two atoms of oxygen;MF:protein binding;MF:metal ion binding;	K15718	LOX1_5	map00591	Linoleic acid metabolism	XP_028246642.1	uncharacterized protein LOC114423939 [Glycine soja]	sp|P24095|LOXX_SOYBN;	Seed linoleate 9S-lipoxygenase OS=Glycine max OX=3847 GN=LOX1.4 PE=1 SV=1;
Glyma.06G300200.Wm82.a4.v1		(1 of 10) PTHR10641//PTHR10641:SF584 - MYB-LIKE DNA-BINDING PROTEIN MYB // SUBFAMILY NOT NAMED	0.425	-1.23278	4.05604156177E-10	1.69854899103E-7	yes	down	8.85	6.61	11.11	7.16	18.8	19.1	25.71	15.21	8.4325	19.705	GO:0030154;GO:0005634;GO:0043565;GO:0044212;GO:0003700;GO:000367	BP:cell differentiation;CC:nucleus;MF:sequence-specific DNA binding;MF:transcription regulatory region DNA binding;MF:transcription factor activity, sequence-specific DNA binding;MF:DNA binding;	K09422	MYBP	------	------	XP_003526304.1	transcription factor MYB14 [Glycine max]	sp|Q9SJX8|MYB14_ARATH;	Transcription factor MYB14 OS=Arabidopsis thaliana OX=3702 GN=MYB14 PE=2 SV=1;
Glyma.01G113200.Wm82.a4.v1		(1 of 4) PTHR15486//PTHR15486:SF20 - ANCIENT UBIQUITOUS PROTEIN // GLYCEROL-3-PHOSPHATE 2-O-ACYLTRANSFERASE 6	0.329	-1.60337	4.18710834708E-10	1.73351043647E-7	yes	down	1.33	1.17	1.16	1.1	5.24	2.92	3.43	2.66	1.19	3.5625	GO:0010143;GO:0008152;GO:0016021;GO:0016020;GO:0016791;GO:0090447;GO:001674	BP:cutin biosynthetic process;BP:metabolic process;CC:integral component of membrane;CC:membrane;MF:phosphatase activity;MF:glycerol-3-phosphate 2-O-acyltransferase activity;MF:transferase activity, transferring acyl groups;	K13508	GPAT	map00564;map00561	Glycerophospholipid metabolism;Glycerolipid metabolism	XP_006573346.1	glycerol-3-phosphate 2-O-acyltransferase 6 [Glycine max]	sp|O80437|GPAT6_ARATH;	Glycerol-3-phosphate 2-O-acyltransferase 6 OS=Arabidopsis thaliana OX=3702 GN=GPAT6 PE=1 SV=1;
Glyma.08G321200.Wm82.a4.v1		(1 of 7) PTHR13683:SF246 - ASPARTYL PROTEASE FAMILY PROTEIN	0.14	-2.8319	4.32197704386E-10	1.76924258021E-7	yes	down	0.73	0.94	0.16	0.43	4.84	4.7	1.47	4.54	0.565	3.8875	GO:0006508;GO:0030163;GO:0016740;GO:000419	BP:proteolysis;BP:protein catabolic process;MF:transferase activity;MF:aspartic-type endopeptidase activity;	------	------	------	------	XP_003530761.3	aspartyl protease family protein At5g10770 [Glycine max]	sp|Q8S9J6|ASPA_ARATH;	Aspartyl protease family protein At5g10770 OS=Arabidopsis thaliana OX=3702 GN=At5g10770 PE=2 SV=1;
Glyma.05G049800.Wm82.a4.v1		(1 of 349) PF00847 - AP2 domain (AP2)	0.207	-2.26917	4.38150581976E-10	1.77368223924E-7	yes	down	0.57	0.32	0.7	0.69	2.05	1.83	3.95	3.35	0.57	2.795	GO:0006355;GO:0005634;GO:0003700;GO:000367	BP:regulation of transcription, DNA-templated;CC:nucleus;MF:transcription factor activity, sequence-specific DNA binding;MF:DNA binding;	------	------	------	------	XP_003525731.1	ethylene-responsive transcription factor ERF026 [Glycine max]	sp|Q9FJ90|ERF25_ARATH;	Ethylene-responsive transcription factor ERF025 OS=Arabidopsis thaliana OX=3702 GN=ERF025 PE=2 SV=1;
Glyma.15G062500.Wm82.a4.v1		(1 of 10) K13449 - pathogenesis-related protein 1 (PR1)	0.238	-2.07136	5.85865026003E-10	2.24682320972E-7	yes	down	2.7	1.38	1.86	4.15	6.16	14.14	12.37	9.86	2.5225	10.6325	GO:000557	CC:extracellular region;	K13449	PR1	map04016;map04626;map04075	MAPK signaling pathway - plant;Plant-pathogen interaction;Plant hormone signal transduction	NP_001358136.1	pathogenesis-related protein 1 precursor [Glycine max]	sp|Q9ZNS4|PRB1_ARATH;	Pathogenesis-related protein 1 OS=Arabidopsis thaliana OX=3702 GN=PRB1 PE=2 SV=1;
Glyma.18G195200.Wm82.a4.v1		(1 of 120) PF00560//PF08263//PF13855 - Leucine Rich Repeat (LRR_1) // Leucine rich repeat N-terminal domain (LRRNT_2) // Leucine rich repeat (LRR_8)	0.294	-1.76408	6.42528608187E-10	2.41332420434E-7	yes	down	0.38	0.47	0.4	0.79	1.94	1.29	1.42	2.28	0.51	1.7325	GO:0016021;GO:0016301;GO:000551	CC:integral component of membrane;MF:kinase activity;MF:protein binding;	------	------	------	------	XP_014625672.1	disease resistance protein isoform X1 [Glycine max]	sp|Q9C6A6|RLP13_ARATH;	Receptor-like protein 13 OS=Arabidopsis thaliana OX=3702 GN=RLP13 PE=3 SV=1;
Glyma.17G065100.Wm82.a4.v1		(1 of 9) PTHR31062//PTHR31062:SF32 - FAMILY NOT NAMED // XYLOGLUCAN ENDOTRANSGLUCOSYLASE/HYDROLASE PROTEIN 25-RELATED	0.497	-1.00888	6.78190550266E-10	2.46251237462E-7	yes	down	42.76	49.46	38.22	56.53	77.23	72.8	115.6	106.84	46.7425	93.1175	GO:0042546;GO:0005975;GO:0071555;GO:0006073;GO:0010411;GO:0005618;GO:0016021;GO:0048046;GO:0016762;GO:000455	BP:cell wall biogenesis;BP:carbohydrate metabolic process;BP:cell wall organization;BP:cellular glucan metabolic process;BP:xyloglucan metabolic process;CC:cell wall;CC:integral component of membrane;CC:apoplast;MF:xylogluca;MF:hydrolase activity, hydrolyzing O-glycosyl compounds;	K14504	TCH4	map04075	Plant hormone signal transduction	XP_003549488.1	probable xyloglucan endotransglucosylase/hydrolase protein 23 [Glycine max]	sp|Q38910|XTH23_ARATH;	Probable xyloglucan endotransglucosylase/hydrolase protein 23 OS=Arabidopsis thaliana OX=3702 GN=XTH23 PE=2 SV=1;
Glyma.16G019900.Wm82.a4.v1		(1 of 8) 1.1.3.37//1.1.3.8 - D-arabinono-1,4-lactone oxidase / D-arabinono-gamma-lactone oxidase // L-gulonolactone oxidase / L-gulono-gamma-lactone oxidase	0.385	-1.3786	6.82660636886E-10	2.46251237462E-7	yes	down	1.2	1.06	0.79	1.11	2.64	2.13	2.97	3.04	1.04	2.695	GO:0055114;GO:0016020;GO:0050660;GO:0003885;GO:0050105;GO:0071949;GO:001649	BP:oxidation-reduction process;CC:membrane;MF:flavin adenine dinucleotide binding;MF:D-arabinono-1,4-lactone oxidase activity;MF:L-gulonolactone oxidase activity;MF:FAD binding;MF:oxidoreductase activity;	K00103	GULO	map00053	Ascorbate and aldarate metabolism	XP_003548184.1	probable L-gulonolactone oxidase 6 [Glycine max]	sp|O81032|GGLO6_ARATH;	Probable L-gulonolactone oxidase 6 OS=Arabidopsis thaliana OX=3702 GN=GULLO6 PE=3 SV=1;
Glyma.15G062400.Wm82.a4.v1		(1 of 10) K13449 - pathogenesis-related protein 1 (PR1)	0.293	-1.77297	1.03114625027E-9	3.47849549408E-7	yes	down	9.87	5.28	5.31	7.71	11.71	30.96	28.89	24.18	7.0425	23.935	GO:000557	CC:extracellular region;	K13449	PR1	map04016;map04626;map04075	MAPK signaling pathway - plant;Plant-pathogen interaction;Plant hormone signal transduction	NP_001358114.1	pathogenesis-related protein 1 precursor [Glycine max]	sp|Q9ZNS4|PRB1_ARATH;	Pathogenesis-related protein 1 OS=Arabidopsis thaliana OX=3702 GN=PRB1 PE=2 SV=1;
Glyma.17G065000.Wm82.a4.v1		(1 of 9) PTHR31062//PTHR31062:SF32 - FAMILY NOT NAMED // XYLOGLUCAN ENDOTRANSGLUCOSYLASE/HYDROLASE PROTEIN 25-RELATED	0.409	-1.28956	1.15519660964E-9	3.82611618901E-7	yes	down	11.17	21.21	9.61	11.63	27.61	29.49	37.22	34.48	13.405	32.2	GO:0042546;GO:0005975;GO:0071555;GO:0006073;GO:0010411;GO:0005618;GO:0048046;GO:0016762;GO:000455	BP:cell wall biogenesis;BP:carbohydrate metabolic process;BP:cell wall organization;BP:cellular glucan metabolic process;BP:xyloglucan metabolic process;CC:cell wall;CC:apoplast;MF:xylogluca;MF:hydrolase activity, hydrolyzing O-glycosyl compounds;	K14504	TCH4	map04075	Plant hormone signal transduction	NP_001237075.1	syringolide-induced protein 19-1-5 precursor [Glycine max]	sp|Q38910|XTH23_ARATH;	Probable xyloglucan endotransglucosylase/hydrolase protein 23 OS=Arabidopsis thaliana OX=3702 GN=XTH23 PE=2 SV=1;
Glyma.11G194600.Wm82.a4.v1		(1 of 4) PTHR22814:SF100 - HEAVY METAL TRANSPORT/DETOXIFICATION DOMAIN-CONTAINING PROTEIN-RELATED	0.493	-1.01946	1.29630896116E-9	4.14284424404E-7	yes	down	60.02	52.97	49.7	68.06	95.76	90.95	161.42	115.9	57.6875	116.007	GO:0030001;GO:0016021;GO:0016787;GO:004687	BP:metal ion transport;CC:integral component of membrane;MF:hydrolase activity;MF:metal ion binding;	------	------	------	------	XP_028191339.1	heavy metal-associated isoprenylated plant protein 3-like [Glycine soja]	sp|Q9FJH5|HIP3_ARATH;	Heavy metal-associated isoprenylated plant protein 3 OS=Arabidopsis thaliana OX=3702 GN=HIPP03 PE=1 SV=1;
Glyma.01G004800.Wm82.a4.v1		(1 of 1) PTHR27003//PTHR27003:SF105//PTHR27003:SF44 - FAMILY NOT NAMED // LEUCINE-RICH REPEAT PROTEIN KINASE-RELATED // LRR RECEPTOR-LIKE SERINE/THREONINE-PROTEIN KINASE MEE39-RELATED	0.409	-1.2891	1.62597159073E-9	4.97806915672E-7	yes	down	2.37	2.17	1.34	3.04	4.21	6.13	5.63	5.44	2.23	5.3525	GO:0006468;GO:0016021;GO:0005524;GO:0005515;GO:000467	BP:protein phosphorylation;CC:integral component of membrane;MF:ATP binding;MF:protein binding;MF:protein kinase activity;	------	------	------	------	XP_006572924.1	probable LRR receptor-like serine/threonine-protein kinase At4g29180 isoform X1 [Glycine max]	sp|C0LGR6|Y4291_ARATH;	Probable LRR receptor-like serine/threonine-protein kinase At4g29180 OS=Arabidopsis thaliana OX=3702 GN=At4g29180 PE=1 SV=2;
Glyma.13G303800.Wm82.a4.v1		(1 of 3) PF00954//PF01453//PF07714 - S-locus glycoprotein domain (S_locus_glycop) // D-mannose binding lectin (B_lectin) // Protein tyrosine kinase (Pkinase_Tyr)	0.468	-1.09394	1.66761522666E-9	5.06301879608E-7	yes	down	4.58	3.43	3.96	6.66	8.33	9.63	10.53	11.19	4.6575	9.92	GO:0006468;GO:0048544;GO:0016021;GO:0005886;GO:0030247;GO:0030246;GO:0004674;GO:0004672;GO:000552	BP:protein phosphorylation;BP:recognition of pollen;CC:integral component of membrane;CC:plasma membrane;MF:polysaccharide binding;MF:carbohydrate binding;MF:protein serine/threonine kinase activity;MF:protein kinase activity;MF:ATP binding;	------	------	------	------	XP_003541927.1	G-type lectin S-receptor-like serine/threonine-protein kinase At4g03230 isoform X1 [Glycine max]	sp|Q9ZR08|Y4230_ARATH;	G-type lectin S-receptor-like serine/threonine-protein kinase At4g03230 OS=Arabidopsis thaliana OX=3702 GN=At4g03230 PE=3 SV=3;
Glyma.13G044000.Wm82.a4.v1		(1 of 5) 3.6.3.39 - Lipopolysaccharide-transporting ATPase	0.295	-1.76071	2.00081462636E-9	5.92647799042E-7	yes	down	0.41	0.68	0.66	0.73	2.38	1.25	2.22	2.39	0.62	2.06	GO:0055085;GO:0016021;GO:0016020;GO:0005886;GO:0042626;GO:0016887;GO:000552	BP:transmembrane transport;CC:integral component of membrane;CC:membrane;CC:plasma membrane;MF:ATPase activity, coupled to transmembrane movement of substances;MF:ATPase activity;MF:ATP binding;	------	------	------	------	XP_003543921.2	ABC transporter G family member 11 [Glycine max]	sp|Q8RXN0|AB11G_ARATH;	ABC transporter G family member 11 OS=Arabidopsis thaliana OX=3702 GN=ABCG11 PE=1 SV=1;
Glyma.03G038300.Wm82.a4.v1		(1 of 154) K00430 - peroxidase (E1.11.1.7)	0.007	-7.22147	2.04861717506E-9	5.97098156311E-7	yes	down	0	0	0	0	0.68	0.47	0.63	2.06	0	0.96	GO:0006979;GO:0042744;GO:0055114;GO:0005576;GO:0020037;GO:0046872;GO:000460	BP:response to oxidative stress;BP:hydrogen peroxide catabolic process;BP:oxidation-reduction process;CC:extracellular region;MF:heme binding;MF:metal ion binding;MF:peroxidase activity;	K00430	E1.11.1.7	map00940	Phenylpropanoid biosynthesis	XP_028224328.1	peroxidase P7-like [Glycine soja]	sp|P22195|PER1_ARAHY;	Cationic peroxidase 1 OS=Arachis hypogaea OX=3818 GN=PNC1 PE=1 SV=2;
Glyma.12G224000.Wm82.a4.v1		(1 of 9) PF11145 - Protein of unknown function (DUF2921) (DUF2921)	0.437	-1.19449	2.37806132369E-9	6.75673491074E-7	yes	down	1.18	1.36	1.74	1.9	3.92	3.05	2.92	4.27	1.545	3.54	GO:0016021;GO:004323	CC:integral component of membrane;CC:intracellular membrane-bounded organelle;	------	------	------	------	XP_006593300.1	uncharacterized protein LOC102660202 [Glycine max]	------	------
Glyma.01G117900.Wm82.a4.v1		(1 of 57) PF00954//PF01453//PF07714//PF08276 - S-locus glycoprotein domain (S_locus_glycop) // D-mannose binding lectin (B_lectin) // Protein tyrosine kinase (Pkinase_Tyr) // PAN-like domain (PAN_2)	0.468	-1.0957	2.38041230669E-9	6.75673491074E-7	yes	down	1.21	1.21	1.16	1.63	2.62	3.14	2.27	3.01	1.3025	2.76	GO:0006468;GO:0048544;GO:0016021;GO:0005886;GO:0030246;GO:0004674;GO:0004672;GO:000552	BP:protein phosphorylation;BP:recognition of pollen;CC:integral component of membrane;CC:plasma membrane;MF:carbohydrate binding;MF:protein serine/threonine kinase activity;MF:protein kinase activity;MF:ATP binding;	------	------	------	------	XP_006573356.1	G-type lectin S-receptor-like serine/threonine-protein kinase At4g27290 isoform X1 [Glycine max]	sp|O81832|Y4729_ARATH;	G-type lectin S-receptor-like serine/threonine-protein kinase At4g27290 OS=Arabidopsis thaliana OX=3702 GN=At4g27290 PE=3 SV=4;
Glyma.03G108000.Wm82.a4.v1		-	0.412	-1.2809	2.63273120341E-9	7.3220073232E-7	yes	down	2.59	3.52	1.84	2.57	5.61	7.24	5.11	7.06	2.63	6.255	GO:001602	CC:integral component of membrane;	------	------	------	------	XP_006576706.1	uncharacterized protein LOC100779874 [Glycine max]	------	------
Glyma.09G037100.Wm82.a4.v1		(1 of 122) 3.2.1.39 - Glucan endo-1,3-beta-D-glucosidase / Laminarinase	0.284	-1.81589	4.76281906976E-9	1.23066515722E-6	yes	down	2.38	3.21	1.93	0.99	6.64	5.29	9.75	7.44	2.1275	7.28	GO:0005975;GO:0046658;GO:0042973;GO:000455	BP:carbohydrate metabolic process;CC:anchored component of plasma membrane;MF:glucan endo-1,3-beta-D-glucosidase activity;MF:hydrolase activity, hydrolyzing O-glycosyl compounds;	------	------	------	------	XP_028179632.1	glucan endo-1,3-beta-glucosidase, basic isoform isoform X1 [Glycine soja]	sp|P23535|E13B_PHAVU;	Glucan endo-1,3-beta-glucosidase, basic isoform OS=Phaseolus vulgaris OX=3885 PE=2 SV=1;
Glyma.12G091200.Wm82.a4.v1		(1 of 4) PTHR31989//PTHR31989:SF4 - FAMILY NOT NAMED // NAC DOMAIN-CONTAINING PROTEIN 61-RELATED	0.326	-1.61804	5.1557063058E-9	1.30442949888E-6	yes	down	1.01	2.02	2.6	3.53	6.64	6.14	8.74	7.39	2.29	7.2275	GO:0006355;GO:0016192;GO:0005634;GO:0016021;GO:000367	BP:regulation of transcription, DNA-templated;BP:vesicle-mediated transport;CC:nucleus;CC:integral component of membrane;MF:DNA binding;	------	------	------	------	XP_003539837.1	NAC domain-containing protein 90 isoform X1 [Glycine max]	sp|Q9FMR3|NAC90_ARATH;	NAC domain-containing protein 90 OS=Arabidopsis thaliana OX=3702 GN=NAC090 PE=1 SV=1;
Glyma.08G062900.Wm82.a4.v1		(1 of 27) PF07714//PF08263 - Protein tyrosine kinase (Pkinase_Tyr) // Leucine rich repeat N-terminal domain (LRRNT_2)	0.42	-1.24989	8.39884517216E-9	1.82139956046E-6	yes	down	0.93	1.1	0.94	1.53	2.47	2.43	2.68	3.02	1.125	2.65	GO:0006468;GO:0046777;GO:0016021;GO:0005886;GO:0004674;GO:0004672;GO:000552	BP:protein phosphorylation;BP:protein autophosphorylation;CC:integral component of membrane;CC:plasma membrane;MF:protein serine/threonine kinase activity;MF:protein kinase activity;MF:ATP binding;	------	------	------	------	XP_006584947.2	probably inactive leucine-rich repeat receptor-like protein kinase At5g48380 [Glycine max]	sp|Q9ASS4|Y5838_ARATH;	Probably inactive leucine-rich repeat receptor-like protein kinase At5g48380 OS=Arabidopsis thaliana OX=3702 GN=At5g48380 PE=1 SV=1;
Glyma.08G138200.Wm82.a4.v1		(1 of 4) 5.5.1.4 - Inositol-3-phosphate synthase / Myo-inositol-1-phosphate synthase	0.325	-1.62042	1.07197022644E-8	2.27064484068E-6	yes	down	3.98	2.71	1.74	3.51	12.73	6.89	5.98	10.89	2.985	9.1225	GO:0006021;GO:0008654;GO:0005737;GO:000451	BP:inositol biosynthetic process;BP:phospholipid biosynthetic process;CC:cytoplasm;MF:inositol-3-phosphate synthase activity;	K01858	INO1, ISYNA1	map00562	Inositol phosphate metabolism	XP_003531361.1	inositol-3-phosphate synthase [Glycine max]	sp|Q9LW96|INO1_TOBAC;	Inositol-3-phosphate synthase OS=Nicotiana tabacum OX=4097 PE=2 SV=1;
Glyma.13G370100.Wm82.a4.v1		(1 of 8) PTHR31429:SF3 - WRKY TRANSCRIPTION FACTOR 40-RELATED	0.399	-1.32508	1.09832055814E-8	2.31301230605E-6	yes	down	5.63	3.36	4.62	3.96	11.88	10.22	14.63	6.91	4.3925	10.91	GO:0006355;GO:0005634;GO:0003700;GO:004356	BP:regulation of transcription, DNA-templated;CC:nucleus;MF:transcription factor activity, sequence-specific DNA binding;MF:sequence-specific DNA binding;	------	------	------	------	XP_003543702.1	probable WRKY transcription factor 40 [Glycine max]	sp|Q9SAH7|WRK40_ARATH;	Probable WRKY transcription factor 40 OS=Arabidopsis thaliana OX=3702 GN=WRKY40 PE=1 SV=1;
Glyma.17G214600.Wm82.a4.v1		(1 of 73) 3.1.4.46 - Glycerophosphodiester phosphodiesterase / Glycerophosphoryl diester phosphodiesterase	0.408	-1.29347	1.76015683379E-8	3.4477308562E-6	yes	down	4.8	3.87	3.8	7.95	9.04	12.69	13.5	12.71	5.105	11.985	GO:0006468;GO:0016021;GO:0030247;GO:0005524;GO:000467	BP:protein phosphorylation;CC:integral component of membrane;MF:polysaccharide binding;MF:ATP binding;MF:protein kinase activity;	------	------	------	------	XP_006601163.1	rust resistance kinase Lr10 isoform X1 [Glycine max]	sp|P93604|LRK10_WHEAT;	Rust resistance kinase Lr10 OS=Triticum aestivum OX=4565 GN=LRK10 PE=2 SV=1;
Glyma.14G118800.Wm82.a4.v1		(1 of 73) 3.1.4.46 - Glycerophosphodiester phosphodiesterase / Glycerophosphoryl diester phosphodiesterase	0.338	-1.56375	1.79055132424E-8	3.46995512745E-6	yes	down	1.22	1.21	2.05	2.17	3.07	4.03	6.9	5.65	1.6625	4.9125	GO:0006468;GO:0016021;GO:0030247;GO:0004674;GO:0004714;GO:0004672;GO:000552	BP:protein phosphorylation;CC:integral component of membrane;MF:polysaccharide binding;MF:protein serine/threonine kinase activity;MF:transmembrane receptor protein tyrosine kinase activity;MF:protein kinase activity;MF:ATP binding;	------	------	------	------	XP_006596793.2	LEAF RUST 10 DISEASE-RESISTANCE LOCUS RECEPTOR-LIKE PROTEIN KINASE-like 2.1 [Glycine max]	sp|P93604|LRK10_WHEAT;	Rust resistance kinase Lr10 OS=Triticum aestivum OX=4565 GN=LRK10 PE=2 SV=1;
Glyma.01G197900.Wm82.a4.v1		(1 of 4) PTHR23042:SF25 - TRANSCRIPTION FACTOR NAI1	0.442	-1.17836	2.24403542908E-8	4.23611102526E-6	yes	down	9.05	4.71	8.19	6.96	15.89	14.08	22.66	13.48	7.2275	16.5275	GO:004698	MF:protein dimerization activity;	------	------	------	------	XP_025984626.1	transcription factor bHLH18 isoform X1 [Glycine max]	sp|Q9T072|BH025_ARATH;	Transcription factor bHLH25 OS=Arabidopsis thaliana OX=3702 GN=BHLH25 PE=2 SV=2;
Glyma.06G276500.Wm82.a4.v1		-	0.452	-1.14625	2.35363462597E-8	4.38656949505E-6	yes	down	10.25	7.13	7.1	11.12	17.64	21.83	17.1	20.09	8.9	19.165	GO:001602	CC:integral component of membrane;	------	------	------	------	KRH55733.1	hypothetical protein GLYMA_06G276500 [Glycine max]	------	------
Glyma.06G068000.Wm82.a4.v1		-	0.487	-1.03836	2.98520521884E-8	5.27961076398E-6	yes	down	1.57	1.57	2.09	2.6	3.86	3.56	4.14	4.55	1.9575	4.0275	------	------	------	------	------	------	XP_003527791.1	uncharacterized protein LOC100790631 [Glycine max]	------	------
Glyma.03G016100.Wm82.a4.v1		(1 of 17) PTHR32246:SF20 - BON1-ASSOCIATED PROTEIN 1-RELATED	0.446	-1.16513	4.16373023689E-8	6.74209705426E-6	yes	down	4.26	3.17	3.17	5.1	9.59	7.09	9.37	9.01	3.925	8.765	GO:000551	MF:protein binding;	------	------	------	------	XP_006576358.1	uncharacterized protein LOC102669378 [Glycine max]	sp|Q58FX0|BAP2_ARATH;	BON1-associated protein 2 OS=Arabidopsis thaliana OX=3702 GN=BAP2 PE=1 SV=1;
Glyma.11G171355.Wm82.a4.v1		(1 of 9) PTHR23155//PTHR23155:SF554 - LEUCINE-RICH REPEAT-CONTAINING PROTEIN // SUBFAMILY NOT NAMED	0.313	-1.67372	4.82455358521E-8	7.57642072285E-6	yes	down	0.24	0.14	0.11	0.31	0.68	0.62	0.51	0.78	0.2	0.6475	GO:0016787;GO:004353	MF:hydrolase activity;MF:ADP binding;	------	------	------	------	XP_006591044.1	uncharacterized protein LOC102667222 [Glycine max]	sp|Q9T048|DRL27_ARATH;	Disease resistance protein At4g27190 OS=Arabidopsis thaliana OX=3702 GN=At4g27190 PE=2 SV=1;
Glyma.04G121000.Wm82.a4.v1		(1 of 6) K13989 - Derlin-2/3 (DERL2_3)	0.373	-1.42426	5.29182824019E-8	8.16937196079E-6	yes	down	2.3	3.05	2.5	5.22	9.75	6.73	8.52	10.88	3.2675	8.97	GO:0030968;GO:0030433;GO:0016021;GO:0000839;GO:0005789;GO:0030176;GO:1990381;GO:005178	BP:endoplasmic reticulum unfolded protein response;BP:ER-associated ubiquitin-dependent protein catabolic process;CC:integral component of membrane;CC:Hrd1p ubiquitin ligase ERAD-L complex;CC:endoplasmic reticulum membrane;CC:integral component of endoplasmic reticulum membrane;MF:ubiquitin-specific protease binding;MF:misfolded protein binding;	K13989	DERL2_3	map04141	Protein processing in endoplasmic reticulum	XP_003522846.1	derlin-1.1 isoform X2 [Glycine max]	sp|Q8VZU9|DERL1_ARATH;	Derlin-1 OS=Arabidopsis thaliana OX=3702 GN=DER1 PE=2 SV=1;
Glyma.13G033500.Wm82.a4.v1		(1 of 73) 3.1.4.46 - Glycerophosphodiester phosphodiesterase / Glycerophosphoryl diester phosphodiesterase	0.412	-1.28039	6.03831068679E-8	9.01613824802E-6	yes	down	1.99	1.41	1.64	3.41	4.52	5.83	5.32	4.86	2.1125	5.1325	GO:0006468;GO:0016021;GO:0030247;GO:0004714;GO:0004672;GO:000552	BP:protein phosphorylation;CC:integral component of membrane;MF:polysaccharide binding;MF:transmembrane receptor protein tyrosine kinase activity;MF:protein kinase activity;MF:ATP binding;	------	------	------	------	XP_006593813.1	LEAF RUST 10 DISEASE-RESISTANCE LOCUS RECEPTOR-LIKE PROTEIN KINASE-like 2.2 isoform X1 [Glycine max]	sp|Q9FF31|LRL21_ARATH;	LEAF RUST 10 DISEASE-RESISTANCE LOCUS RECEPTOR-LIKE PROTEIN KINASE-like 2.1 OS=Arabidopsis thaliana OX=3702 GN=LRK10L-2.1 PE=3 SV=1;
Glyma.18G271000.Wm82.a4.v1		(1 of 17) PF07714//PF12819 - Protein tyrosine kinase (Pkinase_Tyr) // Carbohydrate-binding protein of the ER (Malectin_like)	0.497	-1.00887	7.96600026841E-8	1.1249042162E-5	yes	down	1.4	1.46	1.05	1.74	3.12	2.59	2.92	2.59	1.4125	2.805	GO:0006468;GO:0046777;GO:0016021;GO:0009506;GO:0005886;GO:0004672;GO:000552	BP:protein phosphorylation;BP:protein autophosphorylation;CC:integral component of membrane;CC:plasmodesma;CC:plasma membrane;MF:protein kinase activity;MF:ATP binding;	------	------	------	------	NP_001364248.1	receptor-like protein kinase FERONIA-like [Glycine max]	sp|Q9SCZ4|FERON_ARATH;	Receptor-like protein kinase FERONIA OS=Arabidopsis thaliana OX=3702 GN=FER PE=1 SV=1;
Glyma.01G236200.Wm82.a4.v1		-	0.464	-1.10749	9.02418970851E-8	1.25010761844E-5	yes	down	4.24	4.68	5.3	6.24	11.07	9.46	13.28	9.49	5.115	10.825	GO:001602	CC:integral component of membrane;	------	------	------	------	XP_006573875.1	uncharacterized protein LOC102664619 [Glycine max]	------	------
Glyma.06G109200.Wm82.a4.v1		(1 of 1) 1.7.1.1//1.7.99.4 - Nitrate reductase (NADH) / Nitrate reductase (NADH(2)) // Nitrate reductase / Respiratory nitrate reductase	0.256	-1.96356	9.26587332229E-8	1.25616149257E-5	yes	down	0.12	0.37	0.17	0.18	0.86	0.77	0.75	0.68	0.21	0.765	GO:0042128;GO:0055114;GO:0006809;GO:0005829;GO:0043546;GO:0050464;GO:0020037;GO:0009703;GO:0030151;GO:0071949;GO:001649	BP:nitrate assimilation;BP:oxidation-reduction process;BP:nitric oxide biosynthetic process;CC:cytosol;MF:molybdopterin cofactor binding;MF:nitrate reductas;MF:heme binding;MF:nitrate reductas;MF:molybdenum ion binding;MF:FAD binding;MF:oxidoreductase activity;	K10534	NR	map00910	Nitrogen metabolism	NP_001238150.2	inducible nitrate reductase [NADH] 2 [Glycine max]	sp|P39870|NIA2_SOYBN;	Inducible nitrate reductase [NADH] 2 OS=Glycine max OX=3847 GN=INR2 PE=2 SV=1;
Glyma.12G054200.Wm82.a4.v1		(1 of 38) K01188 - beta-glucosidase (E3.2.1.21)	0.36	-1.47198	9.27476303084E-8	1.25616149257E-5	yes	down	0.69	0.9	0.84	1.15	1.75	2.12	2.39	3.31	0.895	2.3925	GO:0005975;GO:0102483;GO:0008422;GO:000455	BP:carbohydrate metabolic process;MF:scopolin beta-glucosidase activity;MF:beta-glucosidase activity;MF:hydrolase activity, hydrolyzing O-glycosyl compounds;	K01188	E3.2.1.21	map00460;map00940;map00500	Cyanoamino acid metabolism;Phenylpropanoid biosynthesis;Starch and sucrose metabolism	XP_003539378.1	cyanogenic beta-glucosidase [Glycine max]	sp|B8AVF0|BGL12_ORYSI;	Beta-glucosidase 12 OS=Oryza sativa subsp. indica OX=39946 GN=BGLU12 PE=3 SV=1;
Glyma.16G053300.Wm82.a4.v1		(1 of 2) PTHR31642//PTHR31642:SF10 - FAMILY NOT NAMED // ACYLTRANSFERASE-LIKE PROTEIN-RELATED	0.366	-1.44849	9.40864256464E-8	1.26115138736E-5	yes	down	2.11	1.08	1.24	1.69	3.16	6.2	3.93	3.52	1.53	4.2025	GO:0052325;GO:0010345;GO:0016747;GO:005073	BP:cell wall pectin biosynthetic process;BP:suberin biosynthetic process;MF:transferase activity, transferring acyl groups other than amino-acyl groups;MF:hydroxycinnamoyltransferase activity;	K15400	HHT1	map00073	Cutin, suberine and wax biosynthesis	KRH06903.1	hypothetical protein GLYMA_16G053300 [Glycine max]	sp|Q94CD1|HHT1_ARATH;	Omega-hydroxypalmitate O-feruloyl transferase OS=Arabidopsis thaliana OX=3702 GN=HHT1 PE=1 SV=1;
Glyma.14G117300.Wm82.a4.v1		-	0.377	-1.40857	1.13767341411E-7	1.4856220608E-5	yes	down	5.11	2.81	2.89	6.68	11.56	13.01	9.64	12.16	4.3725	11.5925	------	------	K13422	MYC2	map04016;map04075	MAPK signaling pathway - plant;Plant hormone signal transduction	XP_003544616.1	uncharacterized protein LOC100775685 [Glycine max]	------	------
Glyma.07G253600.Wm82.a4.v1		(1 of 4) PTHR31621//PTHR31621:SF1 - FAMILY NOT NAMED // DUF679 DOMAIN MEMBRANE PROTEIN 1	0.219	-2.19276	1.27355206085E-7	1.61108757753E-5	yes	down	0.52	0.53	0.66	0.69	2.82	1.68	3.1	3.37	0.6	2.7425	GO:0010256;GO:001602	BP:endomembrane system organization;CC:integral component of membrane;	------	------	------	------	XP_003528659.1	protein DMP2 [Glycine max]	sp|Q9LVF1|DMP2_ARATH;	Protein DMP2 OS=Arabidopsis thaliana OX=3702 GN=DMP2 PE=2 SV=1;
Glyma.16G090000.Wm82.a4.v1		(1 of 14) 1.14.14.1 - Unspecific monooxygenase / Xenobiotic monooxygenase	0.457	-1.12911	1.30712123207E-7	1.64783210547E-5	yes	down	1.34	1.28	1.05	1.55	2.56	3.41	2.95	2.37	1.305	2.8225	GO:0098542;GO:0055114;GO:0016020;GO:0016021;GO:0004497;GO:0020037;GO:0016709;GO:0016705;GO:000550	BP:defense response to other organism;BP:oxidation-reduction process;CC:membrane;CC:integral component of membrane;MF:monooxygenase activity;MF:heme binding;MF:oxidoreductase activity, acting on paired donors, with incorporation or reduction of molecular oxygen, NA;MF:oxidoreductase activity, acting on paired donors, with incorporation or reduction of molecular oxygen;MF:iron ion binding;	K23136	CYP82C4	------	------	XP_003548652.1	cytochrome P450 CYP82D47 [Glycine max]	sp|Q9SZ46|C82C4_ARATH;	Xanthotoxin 5-hydroxylase CYP82C4 OS=Arabidopsis thaliana OX=3702 GN=CYP82C4 PE=1 SV=1;
Glyma.06G123200.Wm82.a4.v1		(1 of 131) PF00892 - EamA-like transporter family (EamA)	0.008	-7.00038	1.34416646413E-7	1.68869023405E-5	yes	down	0	0	0	0	0.28	1.53	0.32	0.12	0	0.5625	GO:0016021;GO:0016020;GO:0005886;GO:002285	CC:integral component of membrane;CC:membrane;CC:plasma membrane;MF:transmembrane transporter activity;	------	------	------	------	XP_003526676.1	WAT1-related protein At1g70260 [Glycine max]	sp|F4I5D5|WTR11_ARATH;	WAT1-related protein At1g70260 OS=Arabidopsis thaliana OX=3702 GN=At1g70260 PE=2 SV=1;
Glyma.14G089051.Wm82.a4.v1		-	0.145	-2.78908	1.42818427426E-7	1.76983121307E-5	yes	down	0.29	0.32	1.39	0.17	1.18	0.72	2.63	1.84	0.5425	1.5925	------	------	------	------	------	------	RZB68198.1	hypothetical protein D0Y65_038128 [Glycine soja]	------	------
Glyma.14G049000.Wm82.a4.v1		(1 of 8) PTHR10209//PTHR10209:SF193 - OXIDOREDUCTASE, 2OG-FE II OXYGENASE FAMILY PROTEIN // 1-AMINOCYCLOPROPANE-1-CARBOXYLATE OXIDASE 3-RELATED	0.453	-1.14098	1.43486713613E-7	1.7720852329E-5	yes	down	12.45	18.49	17.1	18.71	26.72	26.98	50.49	41.61	16.6875	36.45	GO:0055114;GO:0016491;GO:0051213;GO:0009815;GO:0046872;GO:004548	BP:oxidation-reduction process;MF:oxidoreductase activity;MF:dioxygenase activity;MF:1-aminocyclopropane-1-carboxylate oxidase activity;MF:metal ion binding;MF:naringenin 3-dioxygenase activity;	K05933	E1.14.17.4	map00270	Cysteine and methionine metabolism	XP_003545587.1	1-aminocyclopropane-1-carboxylate oxidase [Glycine max]	sp|Q9MB94|ACCO_PRUMU;	1-aminocyclopropane-1-carboxylate oxidase OS=Prunus mume OX=102107 GN=ACO1 PE=2 SV=1;
Glyma.14G208000.Wm82.a4.v1		(1 of 4) PTHR31852//PTHR31852:SF1 - FAMILY NOT NAMED // LATE EMBRYOGENESIS ABUNDANT (LEA) HYDROXYPROLINE-RICH GLYCOPROTEIN-RELATED	0.476	-1.06976	1.52043780617E-7	1.85886277155E-5	yes	down	3.46	2.96	2.64	4.18	7.88	6.56	6.56	6.52	3.31	6.88	GO:001602	CC:integral component of membrane;	------	------	------	------	XP_003544951.1	NDR1/HIN1-like protein 6 [Glycine max]	sp|Q8LD98|NHL6_ARATH;	NDR1/HIN1-like protein 6 OS=Arabidopsis thaliana OX=3702 GN=NHL6 PE=1 SV=1;
Glyma.04G061400.Wm82.a4.v1		(1 of 8) PTHR31429:SF3 - WRKY TRANSCRIPTION FACTOR 40-RELATED	0.261	-1.93627	1.65156254478E-7	1.99904910944E-5	yes	down	0.42	0.18	0.5	0.72	1.73	1.97	1.83	1.62	0.455	1.7875	GO:0006355;GO:0005634;GO:0003700;GO:004356	BP:regulation of transcription, DNA-templated;CC:nucleus;MF:transcription factor activity, sequence-specific DNA binding;MF:sequence-specific DNA binding;	------	------	------	------	XP_025983959.1	probable WRKY transcription factor 40 [Glycine max]	sp|Q9SAH7|WRK40_ARATH;	Probable WRKY transcription factor 40 OS=Arabidopsis thaliana OX=3702 GN=WRKY40 PE=1 SV=1;
Glyma.19G038600.Wm82.a4.v1		(1 of 2) PF00122//PF00689//PF00690//PF12710 - E1-E2 ATPase (E1-E2_ATPase) // Cation transporting ATPase, C-terminus (Cation_ATPase_C) // Cation transporter/ATPase, N-terminus (Cation_ATPase_N) // haloacid dehalogenase-like hydrolase (HAD)	0.454	-1.13834	1.67707689217E-7	2.02321001366E-5	yes	down	1.54	1.64	1.13	1.74	2.33	3.1	4.58	3.22	1.5125	3.3075	GO:0043231;GO:0016021;GO:0016787;GO:0000166;GO:0019829;GO:0005388;GO:0046872;GO:000552	CC:intracellular membrane-bounded organelle;CC:integral component of membrane;MF:hydrolase activity;MF:nucleotide binding;MF:cation-transporting ATPase activity;MF:calcium-transporting ATPase activity;MF:metal ion binding;MF:ATP binding;	K01537	ATP2C	------	------	XP_003554951.1	putative calcium-transporting ATPase 13, plasma membrane-type [Glycine max]	sp|Q9LIK7|ACA13_ARATH;	Putative calcium-transporting ATPase 13, plasma membrane-type OS=Arabidopsis thaliana OX=3702 GN=ACA13 PE=3 SV=1;
Glyma.17G214900.Wm82.a4.v1		(1 of 73) 3.1.4.46 - Glycerophosphodiester phosphodiesterase / Glycerophosphoryl diester phosphodiesterase	0.422	-1.24401	2.12022694769E-7	2.45226121858E-5	yes	down	2.41	2.16	1.72	3.99	4.56	5.63	6.91	6.89	2.57	5.9975	GO:0006468;GO:0016021;GO:0030247;GO:0005524;GO:000467	BP:protein phosphorylation;CC:integral component of membrane;MF:polysaccharide binding;MF:ATP binding;MF:protein kinase activity;	------	------	------	------	XP_014625601.1	rust resistance kinase Lr10 isoform X1 [Glycine max]	sp|P93604|LRK10_WHEAT;	Rust resistance kinase Lr10 OS=Triticum aestivum OX=4565 GN=LRK10 PE=2 SV=1;
Glyma.01G004200.Wm82.a4.v1		(1 of 4) PTHR10509//PTHR10509:SF29 - O-METHYLTRANSFERASE-RELATED // SUBFAMILY NOT NAMED	0.489	-1.03183	2.36983747172E-7	2.67307395069E-5	yes	down	10.23	10.53	9.08	10.64	15.5	15.53	25.2	28.44	10.12	21.1675	GO:0015031;GO:0032259;GO:0030744;GO:0008757;GO:0102822;GO:000817	BP:protein transport;BP:methylation;MF:luteolin O-methyltransferase activity;MF:S-adenosylmethionine-dependent methyltransferase activity;MF:quercetin 3'-O-methyltransferase activity;MF:O-methyltransferase activity;	K00588	E2.1.1.104	map00941;map00940;map00945	Flavonoid biosynthesis;Phenylpropanoid biosynthesis;Stilbenoid, diarylheptanoid and gingerol biosynthesis	XP_003517937.1	probable caffeoyl-CoA O-methyltransferase At4g26220 [Glycine max]	sp|Q9C5D7|CAMT3_ARATH;	Probable caffeoyl-CoA O-methyltransferase At4g26220 OS=Arabidopsis thaliana OX=3702 GN=At4g26220 PE=2 SV=1;
Glyma.13G233300.Wm82.a4.v1		(1 of 5) PTHR18966//PTHR18966:SF233 - IONOTROPIC GLUTAMATE RECEPTOR // SUBFAMILY NOT NAMED	0.458	-1.12812	2.6384703821E-7	2.93967557893E-5	yes	down	0.88	1.03	1.09	1.48	2.46	1.87	2.36	3.05	1.12	2.435	GO:0005737;GO:0016021;GO:0016020;GO:0005886;GO:0000049;GO:0038023;GO:0051499;GO:0015276;GO:000497	CC:cytoplasm;CC:integral component of membrane;CC:membrane;CC:plasma membrane;MF:tRNA binding;MF:signaling receptor activity;MF:D-aminoacyl-tRNA deacylase activity;MF:ligand-gated ion channel activity;MF:ionotropic glutamate receptor activity;	------	------	------	------	XP_003541714.2	glutamate receptor 2.7-like isoform X1 [Glycine max]	sp|Q8LGN0|GLR27_ARATH;	Glutamate receptor 2.7 OS=Arabidopsis thaliana OX=3702 GN=GLR2.7 PE=2 SV=3;
Glyma.19G086500.Wm82.a4.v1		(1 of 21) PTHR31238//PTHR31238:SF42 - FAMILY NOT NAMED // GERMIN-LIKE PROTEIN SUBFAMILY 1 MEMBER 10-RELATED	0.381	-1.39349	2.70060743064E-7	2.99973263782E-5	yes	down	2.78	2.53	1.83	1.78	5.32	4.9	5.43	7.45	2.23	5.775	GO:0048046;GO:0005618;GO:0005576;GO:0030145;GO:004573	CC:apoplast;CC:cell wall;CC:extracellular region;MF:manganese ion binding;MF:nutrient reservoir activity;	------	------	------	------	XP_003553912.1	germin-like protein subfamily 1 member 20 [Glycine max]	sp|P92996|GL120_ARATH;	Germin-like protein subfamily 1 member 20 OS=Arabidopsis thaliana OX=3702 GN=GLP5A PE=1 SV=1;
Glyma.01G108200.Wm82.a4.v1		(1 of 10) PTHR11709:SF9 - LACCASE-7-RELATED	0.262	-1.93397	2.7155439393E-7	3.00715539029E-5	yes	down	0.47	0.51	0.42	0.6	0.98	2.51	2.76	1.28	0.5	1.8825	GO:0046274;GO:0055072;GO:0006826;GO:0055114;GO:0048046;GO:0005886;GO:0052716;GO:0004322;GO:0005507;GO:001649	BP:lignin catabolic process;BP:iron ion homeostasis;BP:iron ion transport;BP:oxidation-reduction process;CC:apoplast;CC:plasma membrane;MF:hydroquinon;MF:ferroxidase activity;MF:copper ion binding;MF:oxidoreductase activity;	K05909	E1.10.3.2	------	------	XP_003516921.1	laccase-7 [Glycine max]	sp|Q9SR40|LAC7_ARATH;	Laccase-7 OS=Arabidopsis thaliana OX=3702 GN=LAC7 PE=2 SV=1;
Glyma.01G024300.Wm82.a4.v1		(1 of 4) PTHR31221:SF20 - WRKY TRANSCRIPTION FACTOR 12-RELATED	0.321	-1.64027	2.94200930359E-7	3.1711900875E-5	yes	down	1.72	1.37	1.33	3.84	6.4	4.74	7.3	7.58	2.065	6.505	GO:0006887;GO:0016021;GO:000014	BP:exocytosis;CC:integral component of membrane;CC:exocyst;	------	------	------	------	XP_006573016.1	uncharacterized protein LOC102668432 isoform X1 [Glycine max]	------	------
Glyma.10G225900.Wm82.a4.v1		(1 of 19) KOG4473 - Uncharacterized membrane protein	2.325	1.21753	3.32213446088E-7	3.493663596E-5	yes	up	15.34	10.18	21.82	11.42	5.99	6.83	6.12	6.13	14.69	6.2675	GO:0030026;GO:0006880;GO:0016021;GO:0016020;GO:0005623;GO:0005381;GO:000538	BP:cellular manganese ion homeostasis;BP:intracellular sequestering of iron ion;CC:integral component of membrane;CC:membrane;CC:cell;MF:iron ion transmembrane transporter activity;MF:manganese ion transmembrane transporter activity;	K22736	VIT	------	------	XP_028183468.1	vacuolar iron transporter homolog 4-like [Glycine soja]	sp|Q9M2C0|VITH4_ARATH;	Vacuolar iron transporter homolog 4 OS=Arabidopsis thaliana OX=3702 GN=At3g43660 PE=2 SV=1;
Glyma.11G157200.Wm82.a4.v1		(1 of 7) PTHR10891//PTHR10891:SF590 - EF-HAND CALCIUM-BINDING DOMAIN CONTAINING PROTEIN // SUBFAMILY NOT NAMED	0.46	-1.1218	3.40195221516E-7	3.56158980043E-5	yes	down	21.59	11.64	19.7	14.61	34.89	30.67	50.3	29.46	16.885	36.33	GO:000550	MF:calcium ion binding;	K13448	CML	map04626	Plant-pathogen interaction	XP_025980216.1	putative calcium-binding protein CML19 [Glycine max]	sp|Q2QYW1|CML25_ORYSJ;	Probable calcium-binding protein CML25/26 OS=Oryza sativa subsp. japonica OX=39947 GN=CML25 PE=3 SV=1;
Glyma.09G277800.Wm82.a4.v1		(1 of 154) K00430 - peroxidase (E1.11.1.7)	0.347	-1.52702	3.77222528505E-7	3.87136574113E-5	yes	down	17.71	18.68	14.61	15.56	44.91	46.2	26.63	72.1	16.64	47.46	GO:0006979;GO:0042744;GO:0055114;GO:0016021;GO:0005576;GO:0020037;GO:0046872;GO:000460	BP:response to oxidative stress;BP:hydrogen peroxide catabolic process;BP:oxidation-reduction process;CC:integral component of membrane;CC:extracellular region;MF:heme binding;MF:metal ion binding;MF:peroxidase activity;	K00430	E1.11.1.7	map00940	Phenylpropanoid biosynthesis	NP_001242089.2	peroxidase precursor [Glycine max]	sp|P22195|PER1_ARAHY;	Cationic peroxidase 1 OS=Arachis hypogaea OX=3818 GN=PNC1 PE=1 SV=2;
Glyma.10G014400.Wm82.a4.v1		(1 of 4) PTHR21493//PTHR21493:SF117 - CGI-141-RELATED/LIPASE CONTAINING PROTEIN // ALPHA/BETA-HYDROLASES SUPERFAMILY PROTEIN	0.484	-1.04569	3.89442018376E-7	3.97438124804E-5	yes	down	7.75	7.48	8.76	10.22	13.03	12.93	26.11	18.15	8.5525	17.555	GO:0006629;GO:0043161;GO:0005737;GO:0016021;GO:0019773;GO:0005634;GO:0016787;GO:000429	BP:lipid metabolic process;BP:proteasome-mediated ubiquitin-dependent protein catabolic process;CC:cytoplasm;CC:integral component of membrane;CC:proteasome core complex, alpha-subunit complex;CC:nucleus;MF:hydrolase activity;MF:threonine-type endopeptidase activity;	------	------	------	------	XP_003535965.1	phospholipase A1 PLIP2, chloroplastic [Glycine max]	sp|F4HXL0|PLIP2_ARATH;	Phospholipase A1 PLIP2, chloroplastic OS=Arabidopsis thaliana OX=3702 GN=PLIP2 PE=1 SV=1;
Glyma.02G237300.Wm82.a4.v1		(1 of 9) PTHR27003//PTHR27003:SF36 - FAMILY NOT NAMED // LEUCINE-RICH REPEAT PROTEIN KINASE-LIKE PROTEIN	0.373	-1.42214	4.45154850228E-7	4.45348889042E-5	yes	down	4.89	4.12	4.74	8.17	4.09	4.57	3.79	5.33	5.48	4.445	GO:0006468;GO:0016021;GO:0005886;GO:0004675;GO:0004674;GO:0005515;GO:0004672;GO:000552	BP:protein phosphorylation;CC:integral component of membrane;CC:plasma membrane;MF:transmembrane receptor protein serine/threonine kinase activity;MF:protein serine/threonine kinase activity;MF:protein binding;MF:protein kinase activity;MF:ATP binding;	------	------	------	------	XP_028215219.1	probable LRR receptor-like serine/threonine-protein kinase At1g06840 isoform X1 [Glycine soja]	sp|C0LGD7|Y1684_ARATH;	Probable LRR receptor-like serine/threonine-protein kinase At1g06840 OS=Arabidopsis thaliana OX=3702 GN=At1g06840 PE=1 SV=2;
Glyma.20G025900.Wm82.a4.v1		(1 of 4) PTHR18860//PTHR18860:SF12 - 14-3-3 PROTEIN // 14-3-3-LIKE PROTEIN GF14 IOTA	0.232	-2.10502	5.14866888379E-7	5.00217209182E-5	yes	down	1.57	0.8	1.04	0.31	5.19	2.99	5.02	2.73	0.93	3.9825	GO:001990	MF:protein domain specific binding;	K06630	YWHAE	------	------	XP_006605542.1	14-3-3-like protein GF14 iota [Glycine max]	sp|Q9C5W6|14312_ARATH;	14-3-3-like protein GF14 iota OS=Arabidopsis thaliana OX=3702 GN=GRF12 PE=2 SV=1;
Glyma.10G184600.Wm82.a4.v1		(1 of 8) PF00280 - Potato inhibitor I family (potato_inhibit)	0.367	-1.44639	5.37448448873E-7	5.12587940779E-5	yes	down	9.78	5.56	5.15	4.24	12.83	14.74	19.58	19.55	6.1825	16.675	GO:0009611;GO:000486	BP:response to wounding;MF:serine-type endopeptidase inhibitor activity;	------	------	------	------	NP_001351280.1	potato inhibitor I-like [Glycine max]	sp|P24076|BGIA_MOMCH;	Glu S.griseus protease inhibitor OS=Momordica charantia OX=3673 PE=1 SV=1;
Glyma.05G136100.Wm82.a4.v1		(1 of 4) PTHR11999//PTHR11999:SF105 - GROUP II PYRIDOXAL-5-PHOSPHATE DECARBOXYLASE // SUBFAMILY NOT NAMED	0.494	-1.01628	5.49239527354E-7	5.1621966453E-5	yes	down	3.55	4.54	4.25	5.54	10.16	6.7	11.53	7.31	4.47	8.925	GO:0019752;GO:0006536;GO:0006538;GO:0005829;GO:0016831;GO:0004351;GO:003017	BP:carboxylic acid metabolic process;BP:glutamate metabolic process;BP:glutamate catabolic process;CC:cytosol;MF:carboxy-lyase activity;MF:glutamate decarboxylase activity;MF:pyridoxal phosphate binding;	K01580	E4.1.1.15, gadB, gadA, GAD	map00250;map00430;map00410;map00650	Alanine, aspartate and glutamate metabolism;Taurine and hypotaurine metabolism;beta-Alanine metabolism;Butanoate metabolism	NP_001241161.1	uncharacterized protein LOC100812201 [Glycine max]	sp|Q9ZPS3|DCE4_ARATH;	Glutamate decarboxylase 4 OS=Arabidopsis thaliana OX=3702 GN=GAD4 PE=1 SV=1;
Glyma.03G171500.Wm82.a4.v1		(1 of 4) PTHR32468:SF10 - CATION/H(+) ANTIPORTER 20	0.499	-1.00341	5.73764333634E-7	5.34628029854E-5	yes	down	2.17	1.79	1.23	2.31	3.09	4.39	3.68	3.81	1.875	3.7425	GO:0006812;GO:0015672;GO:0006885;GO:0055085;GO:0016021;GO:0012505;GO:001529	BP:cation transport;BP:monovalent inorganic cation transport;BP:regulation of pH;BP:transmembrane transport;CC:integral component of membrane;CC:endomembrane system;MF:solut;	------	------	------	------	XP_003520628.2	cation/H(+) antiporter 20 [Glycine max]	sp|Q9M353|CHX20_ARATH;	Cation/;
Glyma.02G063900.Wm82.a4.v1		(1 of 6) PTHR31942//PTHR31942:SF29 - FAMILY NOT NAMED // MLO-LIKE PROTEIN 12-RELATED	0.427	-1.22922	6.42945916008E-7	5.84150836856E-5	yes	down	3.81	3.48	4.82	7.62	8.02	9.43	12.51	16.55	4.9325	11.6275	GO:0006952;GO:0009607;GO:0016021;GO:000551	BP:defense response;BP:response to biotic stimulus;CC:integral component of membrane;MF:calmodulin binding;	K08472	MLO	------	------	XP_003519926.1	MLO-like protein 12 [Glycine max]	sp|Q94KB7|MLO6_ARATH;	MLO-like protein 6 OS=Arabidopsis thaliana OX=3702 GN=MLO6 PE=2 SV=2;
Glyma.08G341300.Wm82.a4.v1		(1 of 21) PTHR33107:SF5 - KUNITZ FAMILY TRYPSIN AND PROTEASE INHIBITOR PROTEIN-RELATED	0.472	-1.08179	7.44897301587E-7	6.5079789377E-5	yes	down	30.91	20.44	19.56	13.44	42.2	34.65	52.53	47.24	21.0875	44.155	GO:000486	MF:endopeptidase inhibitor activity;	------	------	------	------	XP_003532234.1	kunitz-type trypsin inhibitor KTI1-like [Glycine max]	sp|P25272|KTI1_SOYBN;	Kunitz-type trypsin inhibitor KTI1 OS=Glycine max OX=3847 GN=KTI1 PE=2 SV=1;
Glyma.02G132500.Wm82.a4.v1		(1 of 349) PF00847 - AP2 domain (AP2)	0.29	-1.78652	9.09303567876E-7	7.65096002042E-5	yes	down	5.36	1.4	2.73	2.56	7.99	7.05	16.98	9.59	3.0125	10.4025	GO:0006355;GO:0005634;GO:0003700;GO:000367	BP:regulation of transcription, DNA-templated;CC:nucleus;MF:transcription factor activity, sequence-specific DNA binding;MF:DNA binding;	------	------	------	------	XP_003518839.2	ethylene-responsive transcription factor ERF109 [Glycine max]	sp|Q9SZ06|EF109_ARATH;	Ethylene-responsive transcription factor ERF109 OS=Arabidopsis thaliana OX=3702 GN=ERF109 PE=1 SV=1;
Glyma.16G185100.Wm82.a4.v1		(1 of 50) PF00560//PF13855 - Leucine Rich Repeat (LRR_1) // Leucine rich repeat (LRR_8)	0.081	-3.61807	9.50474760895E-7	7.92417550657E-5	yes	down	0.03	0.03	0.01	0.03	0.39	0.08	0.61	0.07	0.025	0.2875	GO:0015074;GO:0016021;GO:0016787;GO:0005515;GO:0016301;GO:000367	BP:DNA integration;CC:integral component of membrane;MF:hydrolase activity;MF:protein binding;MF:kinase activity;MF:nucleic acid binding;	------	------	------	------	XP_014624356.1	receptor-like protein EIX1 isoform X1 [Glycine max]	sp|Q94HW2|POLR1_ARATH;	Retrovirus-related Pol polyprotein from transposon RE1 OS=Arabidopsis thaliana OX=3702 GN=RE1 PE=2 SV=1;
Glyma.08G234500.Wm82.a4.v1		(1 of 4) PF01753//PF13920 - MYND finger (zf-MYND) // Zinc finger, C3HC4 type (RING finger) (zf-C3HC4_3)	0.484	-1.04608	9.66723090424E-7	8.04123798023E-5	yes	down	0.63	1.01	0.96	1.04	1.68	1.86	1.87	2.17	0.91	1.895	GO:0016567;GO:0005737;GO:0016021;GO:0046872;GO:000484	BP:protein ubiquitination;CC:cytoplasm;CC:integral component of membrane;MF:metal ion binding;MF:ubiquitin-protein transferase activity;	------	------	------	------	XP_006585727.1	uncharacterized protein LOC100807256 isoform X1 [Glycine max]	sp|Q9SS90|RGLG1_ARATH;	E3 ubiquitin-protein ligase RGLG1 OS=Arabidopsis thaliana OX=3702 GN=RGLG1 PE=1 SV=1;
Glyma.18G185400.Wm82.a4.v1		(1 of 2) PTHR27007//PTHR27007:SF13 - FAMILY NOT NAMED // L-TYPE LECTIN-DOMAIN CONTAINING RECEPTOR KINASE IV.1-RELATED	0.495	-1.01542	1.13494502703E-6	9.18876714884E-5	yes	down	1.48	1.61	2.24	2.41	3.43	3.34	4.04	4.88	1.935	3.9225	GO:0006952;GO:0006468;GO:0042742;GO:0002229;GO:0016021;GO:0005886;GO:0030246;GO:0004675;GO:0004672;GO:000552	BP:defense response;BP:protein phosphorylation;BP:defense response to bacterium;BP:defense response to oomycetes;CC:integral component of membrane;CC:plasma membrane;MF:carbohydrate binding;MF:transmembrane receptor protein serine/threonine kinase activity;MF:protein kinase activity;MF:ATP binding;	------	------	------	------	XP_003552189.1	L-type lectin-domain containing receptor kinase IV.1 [Glycine max]	sp|O80939|LRK41_ARATH;	L-type lectin-domain containing receptor kinase IV.1 OS=Arabidopsis thaliana OX=3702 GN=LECRK41 PE=2 SV=1;
Glyma.08G307400.Wm82.a4.v1		(1 of 25) PF00069//PF00954//PF01453 - Protein kinase domain (Pkinase) // S-locus glycoprotein domain (S_locus_glycop) // D-mannose binding lectin (B_lectin)	0.164	-2.60742	1.18860022179E-6	9.54022183378E-5	yes	down	0.02	0.1	0.1	0.13	0.69	0.63	0.29	0.45	0.0875	0.515	GO:0006468;GO:0048544;GO:0016021;GO:0030246;GO:0004674;GO:0004672;GO:000552	BP:protein phosphorylation;BP:recognition of pollen;CC:integral component of membrane;MF:carbohydrate binding;MF:protein serine/threonine kinase activity;MF:protein kinase activity;MF:ATP binding;	------	------	------	------	XP_003530726.1	G-type lectin S-receptor-like serine/threonine-protein kinase LECRK4 [Glycine max]	sp|Q25AG2|LERK4_ORYSI;	G-type lectin S-receptor-like serine/threonine-protein kinase LECRK4 OS=Oryza sativa subsp. indica OX=39946 GN=LECRK4 PE=3 SV=1;
Glyma.16G178100.Wm82.a4.v1		(1 of 17) PTHR22814//PTHR22814:SF129 - COPPER TRANSPORT PROTEIN ATOX1-RELATED // COPPER TRANSPORT FAMILY PROTEIN-RELATED	0.297	-1.74945	1.19600510286E-6	9.57671514563E-5	yes	down	2.1	4.66	3.4	8.76	12.86	10.7	22.77	15.91	4.73	15.56	GO:0030001;GO:004687	BP:metal ion transport;MF:metal ion binding;	------	------	------	------	XP_003549022.1	heavy metal-associated isoprenylated plant protein 39 [Glycine max]	sp|O03982|HIP39_ARATH;	Heavy metal-associated isoprenylated plant protein 39 OS=Arabidopsis thaliana OX=3702 GN=HIPP39 PE=2 SV=1;
Glyma.17G047700.Wm82.a4.v1		(1 of 8) PTHR33077:SF13 - PROTEIN TIFY 10A-RELATED	0.379	-1.39865	1.19901828414E-6	9.57978797067E-5	yes	down	7	3.11	4.97	6.39	10.28	9.79	21.93	10.94	5.3675	13.235	GO:2000022;GO:0009611;GO:0031347;GO:000563	BP:regulation of jasmonic acid mediated signaling pathway;BP:response to wounding;BP:regulation of defense response;CC:nucleus;	K13464	JAZ	map04075	Plant hormone signal transduction	NP_001237073.2	CCT motif and tify domain-containing protein [Glycine max]	sp|Q9LMA8|TI10A_ARATH;	Protein TIFY 10A OS=Arabidopsis thaliana OX=3702 GN=TIFY10A PE=1 SV=1;
Glyma.15G264400.Wm82.a4.v1		(1 of 154) K00430 - peroxidase (E1.11.1.7)	0.326	-1.61632	1.21420038039E-6	9.65872542766E-5	yes	down	1.92	0.94	1.35	0.82	4.36	2.37	4.31	4.42	1.2575	3.865	GO:0042744;GO:0055114;GO:0006979;GO:0009505;GO:0009506;GO:0005576;GO:0020037;GO:0004601;GO:004687	BP:hydrogen peroxide catabolic process;BP:oxidation-reduction process;BP:response to oxidative stress;CC:plant-type cell wall;CC:plasmodesma;CC:extracellular region;MF:heme binding;MF:peroxidase activity;MF:metal ion binding;	K00430	E1.11.1.7	map00940	Phenylpropanoid biosynthesis	XP_003545942.1	peroxidase 7 [Glycine max]	sp|Q9SY33|PER7_ARATH;	Peroxidase 7 OS=Arabidopsis thaliana OX=3702 GN=PER7 PE=2 SV=1;
Glyma.04G077100.Wm82.a4.v1		(1 of 27) PF07714//PF08263 - Protein tyrosine kinase (Pkinase_Tyr) // Leucine rich repeat N-terminal domain (LRRNT_2)	0.089	-3.49292	1.32506738054E-6	0.000103375117506	yes	down	0.06	0.08	0.05	0	0.71	0.29	0.21	0.77	0.0475	0.495	GO:0006468;GO:0016021;GO:0005524;GO:000467	BP:protein phosphorylation;CC:integral component of membrane;MF:ATP binding;MF:protein kinase activity;	------	------	------	------	KRH61960.1	hypothetical protein GLYMA_04G077100 [Glycine max]	sp|Q9LJY0|PRK4_ARATH;	Pollen receptor-like kinase 4 OS=Arabidopsis thaliana OX=3702 GN=PRK4 PE=1 SV=1;
Glyma.16G178400.Wm82.a4.v1		(1 of 17) PTHR22814//PTHR22814:SF129 - COPPER TRANSPORT PROTEIN ATOX1-RELATED // COPPER TRANSPORT FAMILY PROTEIN-RELATED	0.458	-1.12779	1.43756580242E-6	0.000110262810272	yes	down	8.51	5.92	7.84	8.16	12.68	10.98	22.56	19.23	7.6075	16.3625	GO:0030001;GO:004687	BP:metal ion transport;MF:metal ion binding;	------	------	------	------	XP_014624018.1	heavy metal-associated isoprenylated plant protein 12 [Glycine max]	sp|O03982|HIP39_ARATH;	Heavy metal-associated isoprenylated plant protein 39 OS=Arabidopsis thaliana OX=3702 GN=HIPP39 PE=2 SV=1;
Glyma.01G191300.Wm82.a4.v1		(1 of 4) PTHR13832//PTHR13832:SF362 - PROTEIN PHOSPHATASE 2C // PROTEIN PHOSPHATASE 2C 63-RELATED	0.174	-2.51927	1.46522908564E-6	0.000111679270454	yes	down	0.55	0.47	0.34	0.46	1.4	0.85	4.81	3.06	0.455	2.53	GO:0006470;GO:0046872;GO:0003824;GO:0004724;GO:000472	BP:protein dephosphorylation;MF:metal ion binding;MF:catalytic activity;MF:magnesium-dependent protein serine/threonine phosphatase activity;MF:protein serine/threonine phosphatase activity;	K01102	PDP	------	------	XP_006573650.1	probable protein phosphatase 2C 63 [Glycine max]	sp|O81760|P2C63_ARATH;	Probable protein phosphatase 2C 63 OS=Arabidopsis thaliana OX=3702 GN=At4g33920 PE=2 SV=1;
Glyma.01G217700.Wm82.a4.v1		(1 of 56) PF00314 - Thaumatin family (Thaumatin)	0.41	-1.28623	1.51176879249E-6	0.000114270274724	yes	down	41.3	69.13	43.47	42.17	116.8	84.94	116.28	153.22	49.0175	117.81	GO:0006952;GO:0009817;GO:000557	BP:defense response;BP:defense response to fungus, incompatible interaction;CC:extracellular region;	------	------	------	------	NP_001235877.1	PR-5b protein precursor [Glycine max]	sp|P50700|OSL3_ARATH;	Osmotin-like protein OSM34 OS=Arabidopsis thaliana OX=3702 GN=OSM34 PE=2 SV=2;
Glyma.01G199800.Wm82.a4.v1		(1 of 1) 1.14.13.134 - Beta-amyrin 11-oxidase / CYP88D6	0.467	-1.09846	1.53638400678E-6	0.000115650988676	yes	down	2.83	4.74	3.83	5.1	6.81	7.82	8.84	7.06	4.125	7.6325	GO:0010268;GO:0016132;GO:0016125;GO:0007275;GO:0055114;GO:0005783;GO:0016021;GO:0004497;GO:0020037;GO:0016705;GO:0051777;GO:0005506;GO:001649	BP:brassinosteroid homeostasis;BP:brassinosteroid biosynthetic process;BP:sterol metabolic process;BP:multicellular organism development;BP:oxidation-reduction process;CC:endoplasmic reticulum;CC:integral component of membrane;MF:monooxygenase activity;MF:heme binding;MF:oxidoreductase activity, acting on paired donors, with incorporation or reduction of molecular oxygen;MF:ent-kaurenoate oxidase…	K04123	KAO	map00904	Diterpenoid biosynthesis	XP_014617304.1	beta-amyrin 11-oxidase [Glycine max]	sp|B5BSX1|BAMO_GLYUR;	Beta-amyrin 11-oxidase OS=Glycyrrhiza uralensis OX=74613 GN=CYP88D6 PE=1 SV=1;
Glyma.02G083500.Wm82.a4.v1		(1 of 3) PF04554 - Extensin-like region (Extensin_2)	0.42	-1.24998	1.58132792768E-6	0.000118300863222	yes	down	4.49	7.81	5.84	8.77	21.97	13.53	10.81	16.13	6.7275	15.61	GO:0009664;GO:000519	BP:plant-type cell wall organization;MF:structural constituent of cell wall;	------	------	------	------	------	------	------	------
Glyma.02G040802.Wm82.a4.v1		-	0.498	-1.0068	1.66153131328E-6	0.000123288330625	yes	down	4.45	3.51	4.02	4.84	6.87	6.89	9.22	10.85	4.205	8.4575	GO:0006887;GO:0016021;GO:000014	BP:exocytosis;CC:integral component of membrane;CC:exocyst;	------	------	------	------	KHN00413.1	hypothetical protein glysoja_000081 [Glycine soja]	------	------
Glyma.14G003800.Wm82.a4.v1		-	0.5	-1.00101	1.7482954377E-6	0.0001282785702	yes	down	18.22	18.62	18.38	34.38	38.23	36.41	47.57	54.69	22.4	44.225	GO:001602	CC:integral component of membrane;	------	------	------	------	XP_006595649.1	cilia- and flagella-associated protein 251 [Glycine max]	------	------
Glyma.19G239500.Wm82.a4.v1		(1 of 7) PTHR10857//PTHR10857:SF26 - COPINE // PROTEIN BONZAI 3	0.453	-1.14245	1.74990940601E-6	0.0001282785702	yes	down	1.6	1.84	0.88	1.45	2.9	2.77	3	3.98	1.4425	3.1625	GO:0060548;GO:0071277;GO:0005886;GO:0005544;GO:000551	BP:negative regulation of cell death;BP:cellular response to calcium ion;CC:plasma membrane;MF:calcium-dependent phospholipid binding;MF:protein binding;	------	------	------	------	XP_003553742.1	protein BONZAI 3 isoform X1 [Glycine max]	sp|Q5XQC7|BON3_ARATH;	Protein BONZAI 3 OS=Arabidopsis thaliana OX=3702 GN=BON3 PE=1 SV=1;
Glyma.13G113100.Wm82.a4.v1		(1 of 3) PTHR23023//PTHR23023:SF143 - DIMETHYLANILINE MONOOXYGENASE // FLAVIN-CONTAINING MONOOXYGENASE 1-RELATED	0.193	-2.37679	1.94457058426E-6	0.000140712997602	yes	down	0.22	0.11	0.42	0.4	0.95	2.91	0.75	1.51	0.2875	1.53	GO:0050661;GO:0050660;GO:000449	MF:NADP binding;MF:flavin adenine dinucleotide binding;MF:N,N-dimethylaniline monooxygenase activity;	K00485	FMO	------	------	XP_003541317.1	probable flavin-containing monooxygenase 1 [Glycine max]	sp|Q9LMA1|FMO1_ARATH;	Probable flavin-containing monooxygenase 1 OS=Arabidopsis thaliana OX=3702 GN=FMO1 PE=2 SV=1;
Glyma.14G112500.Wm82.a4.v1		-	0.194	-2.36905	1.94656906627E-6	0.000140712997602	yes	down	1.3	0.82	1.68	0.44	2.39	4.18	10.75	4.55	1.06	5.4675	------	------	------	------	------	------	XP_006596678.1	uncharacterized protein LOC102662202 [Glycine max]	------	------
Glyma.16G062500.Wm82.a4.v1		(1 of 3) PTHR22950:SF235 - LYSINE HISTIDINE TRANSPORTER 1-RELATED	0.194	-2.36666	2.01665124869E-6	0.000144347062757	yes	down	0.22	0.14	0.14	0.58	0.81	1.66	1.62	1.62	0.27	1.4275	GO:0003333;GO:0005886;GO:0016021;GO:001517	BP:amino acid transmembrane transport;CC:plasma membrane;CC:integral component of membrane;MF:amino acid transmembrane transporter activity;	------	------	------	------	XP_014624742.1	lysine histidine transporter 1 isoform X1 [Glycine max]	sp|Q9FKS8|LHT1_ARATH;	Lysine histidine transporter 1 OS=Arabidopsis thaliana OX=3702 GN=LHT1 PE=1 SV=1;
Glyma.02G125600.Wm82.a4.v1		(1 of 1) PTHR31901:SF4 - INDOLE-3-ACETIC ACID-AMIDO SYNTHETASE GH3.2-RELATED	0.468	-1.09557	2.04990409547E-6	0.000145867492012	yes	down	3.77	4.12	4.69	5.68	6.1	8.17	14.16	10.34	4.565	9.6925	GO:0005737;GO:001688	CC:cytoplasm;MF:acid-amino acid ligase activity;	K14487	GH3	map04075	Plant hormone signal transduction	XP_003518806.1	probable indole-3-acetic acid-amido synthetase GH3.1 [Glycine max]	sp|O82333|GH31_ARATH;	Probable indole-3-acetic acid-amido synthetase GH3.1 OS=Arabidopsis thaliana OX=3702 GN=GH3.1 PE=2 SV=1;
Glyma.14G081300.Wm82.a4.v1		(1 of 20) KOG0513 - Ca2+-independent phospholipase A2	0.19	-2.3977	2.08864411943E-6	0.000147472037215	yes	down	0.13	0.22	0.23	0.34	0.55	1.45	1.9	0.89	0.23	1.1975	GO:0006629;GO:0016042;GO:0016787;GO:0016740;GO:0004620;GO:004737	BP:lipid metabolic process;BP:lipid catabolic process;MF:hydrolase activity;MF:transferase activity;MF:phospholipase activity;MF:acylglycerol lipase activity;	------	------	------	------	XP_003544452.1	patatin-like protein 2 [Glycine max]	sp|O48723|PLP2_ARATH;	Patatin-like protein 2 OS=Arabidopsis thaliana OX=3702 GN=PLP2 PE=1 SV=1;
Glyma.15G139000.Wm82.a4.v1		(1 of 4) PTHR31221//PTHR31221:SF13 - FAMILY NOT NAMED // WRKY TRANSCRIPTION FACTOR 48-RELATED	0.381	-1.39293	2.20229287139E-6	0.000153709073148	yes	down	1	1.5	0.5	0.79	2.41	2.56	2.34	2.3	0.9475	2.4025	GO:0006355;GO:0005634;GO:0003700;GO:004356	BP:regulation of transcription, DNA-templated;CC:nucleus;MF:transcription factor activity, sequence-specific DNA binding;MF:sequence-specific DNA binding;	------	------	------	------	XP_003547354.2	probable WRKY transcription factor 48 isoform X1 [Glycine max]	sp|Q9FGZ4|WRK48_ARATH;	Probable WRKY transcription factor 48 OS=Arabidopsis thaliana OX=3702 GN=WRKY48 PE=2 SV=1;
Glyma.14G028300.Wm82.a4.v1		(1 of 4) PTHR15486:SF0 - ANCIENT UBIQUITOUS PROTEIN 1	0.204	-2.29075	2.22446873306E-6	0.000154738426733	yes	down	0.34	0.42	0.12	0.17	0.59	1.65	1.63	1.03	0.2625	1.225	GO:0010143;GO:0008152;GO:0016021;GO:0016020;GO:0016791;GO:0090447;GO:001674	BP:cutin biosynthetic process;BP:metabolic process;CC:integral component of membrane;CC:membrane;MF:phosphatase activity;MF:glycerol-3-phosphate 2-O-acyltransferase activity;MF:transferase activity, transferring acyl groups;	K13508	GPAT	map00564;map00561	Glycerophospholipid metabolism;Glycerolipid metabolism	XP_003545142.1	glycerol-3-phosphate acyltransferase 1 [Glycine max]	sp|Q9SHJ5|GPAT1_ARATH;	Glycerol-3-phosphate acyltransferase 1 OS=Arabidopsis thaliana OX=3702 GN=GPAT1 PE=1 SV=1;
Glyma.04G010600.Wm82.a4.v1		(1 of 6) PTHR23324//PTHR23324:SF55 - SEC14 RELATED PROTEIN // PHOSPHATIDYLINOSITOL/PHOSPHATIDYLCHOLINE TRANSFER PROTEIN SFH10-RELATED	0.418	-1.25694	2.22553552021E-6	0.000154738426733	yes	down	2.88	2.72	3.62	1.27	6.91	4.44	7.59	5.13	2.6225	6.0175	GO:001602	CC:integral component of membrane;	------	------	------	------	XP_025983933.1	phosphatidylinositol/phosphatidylcholine transfer protein SFH3 isoform X2 [Glycine max]	sp|Q93ZE9|SFH3_ARATH;	Phosphatidylinositol/phosphatidylcholine transfer protein SFH3 OS=Arabidopsis thaliana OX=3702 GN=SFH3 PE=2 SV=1;
Glyma.02G246900.Wm82.a4.v1		-	0.408	-1.29355	2.29031288224E-6	0.000157737181925	yes	down	2.73	2.59	1.69	4.32	6.34	5.25	7.48	8.48	2.8325	6.8875	GO:001602	CC:integral component of membrane;	------	------	------	------	XP_003519340.1	uncharacterized protein LOC100798625 [Glycine max]	------	------
Glyma.18G177000.Wm82.a4.v1		(1 of 12) K00083 - cinnamyl-alcohol dehydrogenase (E1.1.1.195)	0.444	-1.17229	2.32603686934E-6	0.000158995311934	yes	down	1.61	1.14	2.35	1.59	4.02	3.6	4.41	3.09	1.6725	3.78	GO:0009809;GO:0055114;GO:0016616;GO:0045551;GO:0008270;GO:001649	BP:lignin biosynthetic process;BP:oxidation-reduction process;MF:oxidoreductase activity, acting on the CH-OH group of donors, NAD or NADP as acceptor;MF:cinnamyl-alcohol dehydrogenase activity;MF:zinc ion binding;MF:oxidoreductase activity;	K23232	10HGO	map00902	Monoterpenoid biosynthesis	XP_003552158.1	probable mannitol dehydrogenase [Glycine max]	sp|Q9ZRF1|MTDH_FRAAN;	Probable mannitol dehydrogenase OS=Fragaria ananassa OX=3747 GN=CAD PE=2 SV=1;
Glyma.04G034400.Wm82.a4.v1		(1 of 4) PTHR11157:SF11 - F25A4.4	0.481	-1.05504	2.33157673545E-6	0.000159075534088	yes	down	3.64	2.73	2.67	4.94	5.92	8.54	6.84	7.76	3.495	7.265	GO:0030148;GO:0034625;GO:0034626;GO:0019367;GO:0042761;GO:0030176;GO:0016021;GO:000992	BP:sphingolipid biosynthetic process;BP:fatty acid elongation, monounsaturated fatty acid;BP:fatty acid elongation, polyunsaturated fatty acid;BP:fatty acid elongation, saturated fatty acid;BP:very long-chain fatty acid biosynthetic process;CC:integral component of endoplasmic reticulum membrane;CC:integral component of membrane;MF:fatty acid elongase activity;	------	------	------	------	XP_003523863.2	elongation of fatty acids protein 3-like [Glycine max]	sp|Q9SYY4|ELO3L_ARATH;	Elongation of fatty acids protein 3-like OS=Arabidopsis thaliana OX=3702 GN=HOS3 PE=2 SV=1;
Glyma.13G088300.Wm82.a4.v1		(1 of 4) PTHR10788:SF25 - TREHALOSE-PHOSPHATE PHOSPHATASE D-RELATED	0.486	-1.04109	2.36916208344E-6	0.000160438070978	yes	down	6.93	7.96	8.59	9.93	13.77	11.5	25.74	18.84	8.3525	17.4625	GO:0005992;GO:0016021;GO:0003824;GO:000480	BP:trehalose biosynthetic process;CC:integral component of membrane;MF:catalytic activity;MF:trehalose-phosphatase activity;	K01087	otsB	map00500	Starch and sucrose metabolism	XP_003543766.1	probable trehalose-phosphate phosphatase H [Glycine max]	sp|Q67XC9|TPPD_ARATH;	Probable trehalose-phosphate phosphatase D OS=Arabidopsis thaliana OX=3702 GN=TPPD PE=2 SV=1;
Glyma.19G226800.Wm82.a4.v1		(1 of 8) PF15699 - NPR1 interacting (NPR1_interact)	0.468	-1.09629	2.39069044086E-6	0.000160701152826	yes	down	7.07	5.09	4.07	8.39	9.88	12.71	16.08	14.03	6.155	13.175	GO:0010112;GO:001602	BP:regulation of systemic acquired resistance;CC:integral component of membrane;	------	------	------	------	KRG96695.1	hypothetical protein GLYMA_19G226800 [Glycine max]	------	------
Glyma.16G031400.Wm82.a4.v1		(1 of 3) PTHR31221//PTHR31221:SF7 - FAMILY NOT NAMED // WRKY TRANSCRIPTION FACTOR 24-RELATED	0.078	-3.6804	2.42098453959E-6	0.000162437807976	yes	down	0.08	0.24	0	0.09	0.58	1.79	1.23	0.88	0.1025	1.12	GO:0006355;GO:0005634;GO:0003700;GO:004356	BP:regulation of transcription, DNA-templated;CC:nucleus;MF:transcription factor activity, sequence-specific DNA binding;MF:sequence-specific DNA binding;	------	------	------	------	XP_003548440.1	probable WRKY transcription factor 43 [Glycine max]	sp|Q8VWQ4|WRK56_ARATH;	Probable WRKY transcription factor 56 OS=Arabidopsis thaliana OX=3702 GN=WRKY56 PE=2 SV=1;
Glyma.10G253200.Wm82.a4.v1		(1 of 2) PTHR27002//PTHR27002:SF122//PTHR32099//PTHR32099:SF4 - FAMILY NOT NAMED // CYSTEINE-RICH RECEPTOR-LIKE PROTEIN KINASE 28-RELATED // CYSTEINE-RICH REPEAT SECRETORY PROTEIN // CYSTEINE-RICH REPEAT SECRETORY PROTEIN 1-RELATED	0.423	-1.242	2.71964993397E-6	0.000175682634831	yes	down	1.79	1.04	1.18	2.52	3.51	4.25	2.94	4.82	1.6325	3.88	GO:0006468;GO:0016021;GO:0005886;GO:0004672;GO:0004674;GO:0004714;GO:000552	BP:protein phosphorylation;CC:integral component of membrane;CC:plasma membrane;MF:protein kinase activity;MF:protein serine/threonine kinase activity;MF:transmembrane receptor protein tyrosine kinase activity;MF:ATP binding;	------	------	------	------	XP_003535666.1	cysteine-rich receptor-like protein kinase 26 [Glycine max]	sp|Q9T0J1|CRK26_ARATH;	Cysteine-rich receptor-like protein kinase 26 OS=Arabidopsis thaliana OX=3702 GN=CRK26 PE=2 SV=1;
Glyma.08G339500.Wm82.a4.v1		-	0.307	-1.70451	2.73457225511E-6	0.000176333930921	yes	down	423.71	474.89	379.39	944.38	1961.99	1418.33	1515.82	2071.52	555.592	1741.91	------	------	------	------	------	------	KHN01837.1	hypothetical protein glysoja_028509 [Glycine soja]	------	------
Glyma.18G211000.Wm82.a4.v1		(1 of 154) K00430 - peroxidase (E1.11.1.7)	0.317	-1.65878	2.88543970243E-6	0.000184430218735	yes	down	0.56	1.26	0.97	0.89	2.39	2.25	2.23	4.51	0.92	2.845	GO:0006979;GO:0042744;GO:0055114;GO:0016021;GO:0005576;GO:0020037;GO:0046872;GO:000460	BP:response to oxidative stress;BP:hydrogen peroxide catabolic process;BP:oxidation-reduction process;CC:integral component of membrane;CC:extracellular region;MF:heme binding;MF:metal ion binding;MF:peroxidase activity;	K00430	E1.11.1.7	map00940	Phenylpropanoid biosynthesis	XP_003534655.2	cationic peroxidase 1 [Glycine max]	sp|P22195|PER1_ARAHY;	Cationic peroxidase 1 OS=Arachis hypogaea OX=3818 GN=PNC1 PE=1 SV=2;
Glyma.02G064200.Wm82.a4.v1		(1 of 13) K01166 - ribonuclease T2 [EC:3.1.27.1] (E3.1.27.1)	2.21	1.14388	3.08568812664E-6	0.000194163860998	yes	up	16.63	14.44	15.7	21.57	12.57	9.45	6.85	6.25	17.085	8.78	GO:0006401;GO:0005576;GO:0033897;GO:0004521;GO:000372	BP:RNA catabolic process;CC:extracellular region;MF:ribonuclease T2 activity;MF:endoribonuclease activity;MF:RNA binding;	K01166	RNASET2	------	------	XP_014628372.1	ribonuclease 1 isoform X1 [Glycine max]	sp|Q38717|RNS4_ANTHI;	Ribonuclease S-4 OS=Antirrhinum hispanicum OX=49039 GN=S4 PE=2 SV=1;
Glyma.19G054700.Wm82.a4.v1		(1 of 50) PTHR11017//PTHR11017:SF171 - LEUCINE-RICH REPEAT-CONTAINING PROTEIN // SUBFAMILY NOT NAMED	0.462	-1.11513	3.69207632471E-6	0.000222401046323	yes	down	1	1.01	0.83	1.82	2.35	3.31	2.38	2.24	1.165	2.57	GO:0007165;GO:0016021;GO:0004526;GO:0043531;GO:000551	BP:signal transduction;CC:integral component of membrane;MF:ribonuclease P activity;MF:ADP binding;MF:protein binding;	------	------	------	------	XP_006604003.1	TMV resistance protein N isoform X1 [Glycine max]	sp|Q40392|TMVRN_NICGU;	TMV resistance protein N OS=Nicotiana glutinosa OX=35889 GN=N PE=1 SV=1;
Glyma.15G172600.Wm82.a4.v1		(1 of 4) PTHR24361//PTHR24361:SF385 - MITOGEN-ACTIVATED KINASE KINASE KINASE // MITOGEN-ACTIVATED PROTEIN KINASE KINASE 1-RELATED	0.425	-1.23573	3.72531162596E-6	0.000223230721166	yes	down	3.12	5.5	3.62	7.98	8.85	10.76	12.58	13.83	5.055	11.505	GO:0007346;GO:0032147;GO:0031098;GO:0023014;GO:0005737;GO:0004674;GO:000552	BP:regulation of mitotic cell cycle;BP:activation of protein kinase activity;BP:stress-activated protein kinase signaling cascade;BP:signal transduction by protein phosphorylation;CC:cytoplasm;MF:protein serine/threonine kinase activity;MF:ATP binding;	K20603	MKK2	map04016	MAPK signaling pathway - plant	XP_003546470.1	mitogen-activated protein kinase kinase 2 isoform X1 [Glycine max]	sp|Q9S7U9|M2K2_ARATH;	Mitogen-activated protein kinase kinase 2 OS=Arabidopsis thaliana OX=3702 GN=MKK2 PE=1 SV=2;
Glyma.04G136600.Wm82.a4.v1		(1 of 3) PF00036//PF13202//PF13833 - EF hand (EF-hand_1) // EF hand (EF-hand_5) // EF-hand domain pair (EF-hand_8)	0.447	-1.16167	3.78723852361E-6	0.000226568901692	yes	down	30.68	13.55	21.5	23.3	44.57	34.98	73.18	43.72	22.2575	49.1125	GO:000550	MF:calcium ion binding;	K13448	CML	map04626	Plant-pathogen interaction	NP_001235017.2	putative calcium-binding protein [Glycine max]	sp|Q8RYJ8|CML19_ORYSJ;	Putative calcium-binding protein CML19 OS=Oryza sativa subsp. japonica OX=39947 GN=CML19 PE=3 SV=1;
Glyma.01G203500.Wm82.a4.v1		(1 of 4) PTHR27001//PTHR27001:SF75 - FAMILY NOT NAMED // PROTEIN KINASE FAMILY PROTEIN	0.487	-1.03772	3.9501473256E-6	0.00023400929677	yes	down	6.86	5.33	7.9	13.21	11.84	17.3	20.65	21.01	8.325	17.7	GO:0006468;GO:0004674;GO:0005524;GO:000467	BP:protein phosphorylation;MF:protein serine/threonine kinase activity;MF:ATP binding;MF:protein kinase activity;	------	------	------	------	NP_001238477.1	NAK-type protein kinase [Glycine max]	sp|Q9LTC0|PBL19_ARATH;	Probable serine/threonine-protein kinase PBL19 OS=Arabidopsis thaliana OX=3702 GN=PBL19 PE=1 SV=1;
Glyma.06G319460.Wm82.a4.v1		(1 of 5) PTHR10551//PTHR10551:SF13 - FASCIN // SUBFAMILY NOT NAMED	0.376	-1.41131	3.99129922464E-6	0.000236063319239	yes	down	12.56	11.67	7.93	17.19	30.16	22.34	32.41	44.81	12.3375	32.43	GO:0007015;GO:0005975;GO:0051017;GO:0007163;GO:0016477;GO:0005737;GO:0051015;GO:0004553;GO:000433	BP:actin filament organization;BP:carbohydrate metabolic process;BP:actin filament bundle assembly;BP:establishment or maintenance of cell polarity;BP:cell migration;CC:cytoplasm;MF:actin filament binding;MF:hydrolase activity, hydrolyzing O-glycosyl compounds;MF:glucan exo-1,3-beta-glucosidase activity;	------	------	------	------	XP_014632364.1	probable glucan 1,3-beta-glucosidase A [Glycine max]	sp|Q5B5X8|EXGA_EMENI;	Probable glucan 1,3-beta-glucosidase A OS=Emericella nidulans;
Glyma.09G198900.Wm82.a4.v1		(1 of 2) PTHR21495//PTHR21495:SF60 - NUCLEOPORIN-RELATED // SUBFAMILY NOT NAMED	0.398	-1.33009	5.1571509663E-6	0.000290862297828	yes	down	5.48	8.92	6.45	5.54	16.88	8.64	14.11	25.33	6.5975	16.24	GO:004804	CC:apoplast;	------	------	------	------	XP_003534238.1	dirigent protein 19 [Glycine max]	sp|Q9C523|DIR19_ARATH;	Dirigent protein 19 OS=Arabidopsis thaliana OX=3702 GN=DIR19 PE=2 SV=1;
Glyma.03G201302.Wm82.a4.v1		(1 of 16) PTHR31415:SF4 - HARPIN-INDUCED PROTEIN-LIKE-RELATED	0.447	-1.16211	5.15912362543E-6	0.000290862297828	yes	down	2.37	7.32	3.47	4.32	7.39	10.2	10.16	12.03	4.37	9.945	GO:0046658;GO:0016021;GO:000950	CC:anchored component of plasma membrane;CC:integral component of membrane;CC:plasmodesma;	------	------	------	------	XP_006577094.1	NDR1/HIN1-like protein 10 [Glycine max]	sp|Q9SJ52|NHL10_ARATH;	NDR1/HIN1-like protein 10 OS=Arabidopsis thaliana OX=3702 GN=NHL10 PE=2 SV=1;
Glyma.18G141500.Wm82.a4.v1		(1 of 51) PF01657//PF07714 - Salt stress response/antifungal (Stress-antifung) // Protein tyrosine kinase (Pkinase_Tyr)	0.353	-1.50224	5.18926505058E-6	0.000290862297828	yes	down	1.22	1.22	1.33	2.73	2.58	3.54	7.6	5.16	1.625	4.72	GO:0006468;GO:0016021;GO:0005524;GO:000467	BP:protein phosphorylation;CC:integral component of membrane;MF:ATP binding;MF:protein kinase activity;	------	------	------	------	XP_003551216.2	cysteine-rich receptor-like protein kinase 2 [Glycine max]	sp|Q9CAL3|CRK2_ARATH;	Cysteine-rich receptor-like protein kinase 2 OS=Arabidopsis thaliana OX=3702 GN=CRK2 PE=1 SV=1;
Glyma.12G048400.Wm82.a4.v1		(1 of 2) PTHR16007//PTHR16007:SF14 - EPIDIDYMAL MEMBRANE PROTEIN E9-RELATED // SUBFAMILY NOT NAMED	3.027	1.59788	5.29453582847E-6	0.000296306949061	yes	up	4.99	2.59	7.38	3.93	1.12	2.5	1.4	1.2	4.7225	1.555	GO:001602	CC:integral component of membrane;	------	------	------	------	XP_003541116.1	transmembrane protein 45B [Glycine max]	sp|Q96B21|TM45B_HUMAN;	Transmembrane protein 45B OS=Homo sapiens OX=9606 GN=TMEM45B PE=1 SV=1;
Glyma.16G135200.Wm82.a4.v1		(1 of 50) PTHR11017//PTHR11017:SF171 - LEUCINE-RICH REPEAT-CONTAINING PROTEIN // SUBFAMILY NOT NAMED	0.442	-1.17807	5.4231569882E-6	0.000302112964145	yes	down	0.56	1.04	1.04	1.62	1.85	2.38	2.68	2.71	1.065	2.405	GO:0007165;GO:0004526;GO:0043531;GO:000551	BP:signal transduction;MF:ribonuclease P activity;MF:ADP binding;MF:protein binding;	------	------	------	------	XP_006599369.1	TMV resistance protein N isoform X1 [Glycine max]	sp|Q40392|TMVRN_NICGU;	TMV resistance protein N OS=Nicotiana glutinosa OX=35889 GN=N PE=1 SV=1;
Glyma.18G294300.Wm82.a4.v1		(1 of 3) 3.5.1.94 - Gamma-glutamyl-gamma-aminobutyrate hydrolase / Gamma-glutamyl-GABA hydrolase	0.344	-1.53745	5.51033168095E-6	0.000305926099602	yes	down	0.12	0.22	0.21	0.27	0.55	0.5	0.85	0.43	0.205	0.5825	GO:0006541;GO:0016787;GO:001674	BP:glutamine metabolic process;MF:hydrolase activity;MF:transferase activity;	------	------	------	------	XP_003552718.1	putative glutamine amidotransferase GAT1_2.1 [Glycine max]	sp|Q8H0Z4|GT121_ARATH;	Putative glutamine amidotransferase GAT1_2.1 OS=Arabidopsis thaliana OX=3702 GN=GAT1_2.1 PE=2 SV=1;
Glyma.16G127700.Wm82.a4.v1		(1 of 4) PTHR24078//PTHR24078:SF222 - DNAJ HOMOLOG SUBFAMILY C MEMBER // SUBFAMILY NOT NAMED	0.472	-1.08411	5.75924644794E-6	0.000317919130057	yes	down	4.48	5.86	3.58	4.97	11.04	6.47	11	10.53	4.7225	9.76	------	------	------	------	------	------	XP_003547933.1	chaperone protein dnaJ 11, chloroplastic [Glycine max]	sp|Q9FYB5|DNJ11_ARATH;	Chaperone protein dnaJ 11, chloroplastic OS=Arabidopsis thaliana OX=3702 GN=ATJ11 PE=1 SV=2;
Glyma.11G060200.Wm82.a4.v1		(1 of 7) PTHR24298//PTHR24298:SF172 - FAMILY NOT NAMED // CYTOCHROME P450 82C2-RELATED	2.38	1.25126	6.26294724694E-6	0.000339550531321	yes	up	8.98	4.1	5.41	8.75	2.41	4.2	2.03	2.8	6.81	2.86	GO:0098542;GO:0055114;GO:0016020;GO:0016021;GO:0004497;GO:0020037;GO:0016709;GO:0016705;GO:000550	BP:defense response to other organism;BP:oxidation-reduction process;CC:membrane;CC:integral component of membrane;MF:monooxygenase activity;MF:heme binding;MF:oxidoreductase activity, acting on paired donors, with incorporation or reduction of molecular oxygen, NA;MF:oxidoreductase activity, acting on paired donors, with incorporation or reduction of molecular oxygen;MF:iron ion binding;	K23136	CYP82C4	------	------	XP_003537400.1	cytochrome P450 CYP82D47 [Glycine max]	sp|O49858|C82A3_SOYBN;	Cytochrome P450 82A3 OS=Glycine max OX=3847 GN=CYP82A3 PE=2 SV=1;
Glyma.09G281800.Wm82.a4.v1		(1 of 9) 2.1.1.65 - Licodione 2'-O-methyltransferase	0.251	-1.99674	7.08800085026E-6	0.00037753967102	yes	down	0.63	2.52	0.66	0.64	4.29	3.94	2.39	6.4	1.1125	4.255	GO:0032259;GO:0019438;GO:0008757;GO:0046983;GO:000817	BP:methylation;BP:aromatic compound biosynthetic process;MF:S-adenosylmethionine-dependent methyltransferase activity;MF:protein dimerization activity;MF:O-methyltransferase activity;	K13066	E2.1.1.68, COMT	map00940	Phenylpropanoid biosynthesis	XP_006586661.1	isoliquiritigenin 2'-O-methyltransferase [Glycine max]	sp|P93324|CHOMT_MEDSA;	Isoliquiritigenin 2'-O-methyltransferase OS=Medicago sativa OX=3879 PE=1 SV=1;
Glyma.02G219700.Wm82.a4.v1		(1 of 3) PTHR10992:SF840 - METHYLESTERASE 17-RELATED	2.536	1.34252	7.72231822789E-6	0.000402499599423	yes	up	3.28	3.02	5.81	3.83	0.99	2.02	1.62	1.66	3.985	1.5725	GO:0035560;GO:008003	MF:pheophoridase activity;MF:methyl indole-3-acetate esterase activity;	------	------	------	------	NP_001237523.2	putative methylesterase [Glycine max]	sp|Q9SG92|MES17_ARATH;	Methylesterase 17 OS=Arabidopsis thaliana OX=3702 GN=MES17 PE=1 SV=1;
Glyma.07G242400.Wm82.a4.v1		(1 of 5) 1.3.1.3 - Delta(4)-3-oxosteroid 5-beta-reductase / Testosterone 5-beta-reductase	0.379	-1.40061	7.91632495662E-6	0.000409099953396	yes	down	1.41	1	1.15	0.74	3.51	1.96	2.71	3.16	1.075	2.835	GO:0050662;GO:000382	MF:coenzyme binding;MF:catalytic activity;	K22419	VEP1	------	------	XP_003529541.1	iridoid synthase CYC2 [Glycine max]	sp|A0A1C9CX66|CYC2_CAMAC;	Iridoid synthase CYC2 OS=Camptotheca acuminata OX=16922 GN=CYC2 PE=1 SV=1;
Glyma.20G020200.Wm82.a4.v1		(1 of 49) PTHR11017//PTHR11017:SF163 - LEUCINE-RICH REPEAT-CONTAINING PROTEIN // SUBFAMILY NOT NAMED	0.352	-1.50811	7.96024630882E-6	0.000410787044999	yes	down	0.31	0.51	0.57	1.2	1.31	1.83	1.83	2.39	0.6475	1.84	GO:0007165;GO:0043531;GO:000551	BP:signal transduction;MF:ADP binding;MF:protein binding;	------	------	------	------	XP_014628222.1	TMV resistance protein N [Glycine max]	sp|Q40392|TMVRN_NICGU;	TMV resistance protein N OS=Nicotiana glutinosa OX=35889 GN=N PE=1 SV=1;
Glyma.17G173000.Wm82.a4.v1		(1 of 8) PTHR24361:SF334 - MITOGEN-ACTIVATED PROTEIN KINASE KINASE KINASE 19-RELATED	0.302	-1.72818	8.62238066021E-6	0.000438129978512	yes	down	2.1	1.01	0.98	0.75	2.84	3.02	6.95	3.18	1.21	3.9975	GO:0007346;GO:0031098;GO:0006468;GO:0032147;GO:0023014;GO:0005737;GO:0004674;GO:0004672;GO:0004709;GO:000552	BP:regulation of mitotic cell cycle;BP:stress-activated protein kinase signaling cascade;BP:protein phosphorylation;BP:activation of protein kinase activity;BP:signal transduction by protein phosphorylation;CC:cytoplasm;MF:protein serine/threonine kinase activity;MF:protein kinase activity;MF:MAP kinase kinase kinase activity;MF:ATP binding;	------	------	------	------	NP_001241003.1	mitogen-activated protein kinase kinase kinase 2-like [Glycine max]	sp|O80888|M3K17_ARATH;	Mitogen-activated protein kinase kinase kinase 17 OS=Arabidopsis thaliana OX=3702 GN=MAPKKK17 PE=1 SV=1;
Glyma.09G006000.Wm82.a4.v1		(1 of 3) PTHR31683//PTHR31683:SF18 - FAMILY NOT NAMED // PECTATE LYASE 2-RELATED	0.479	-1.06173	9.00628638368E-6	0.000452587630092	yes	down	12.87	10.62	14.07	6.3	28.03	17.2	27.39	17.97	10.965	22.6475	GO:0045490;GO:0030570;GO:004687	BP:pectin catabolic process;MF:pectate lyase activity;MF:metal ion binding;	K01728	pel	map00040	Pentose and glucuronate interconversions	XP_006587976.1	putative pectate lyase 2 [Glycine max]	sp|O65388|PLY2_ARATH;	Putative pectate lyase 2 OS=Arabidopsis thaliana OX=3702 GN=At1g11920 PE=3 SV=2;
Glyma.18G070100.Wm82.a4.v1		-	0.472	-1.08358	9.84758850465E-6	0.000490559171448	yes	down	8.08	5.59	6.28	5.91	10.25	11.69	18.04	14.13	6.465	13.5275	GO:001602	CC:integral component of membrane;	------	------	------	------	KRG98381.1	hypothetical protein GLYMA_18G070100 [Glycine max]	------	------
Glyma.13G219100.Wm82.a4.v1		(1 of 7) PTHR33077:SF17 - PROTEIN TIFY 5A-RELATED	0.244	-2.03601	1.06382337095E-5	0.000516777024985	yes	down	0.69	0.2	0.52	0.77	1.96	2.23	3.45	1.5	0.545	2.285	GO:2000022;GO:0009611;GO:0031347;GO:000563	BP:regulation of jasmonic acid mediated signaling pathway;BP:response to wounding;BP:regulation of defense response;CC:nucleus;	------	------	------	------	NP_001236696.1	uncharacterized protein LOC100500349 [Glycine max]	sp|Q8LBM2|TIF5A_ARATH;	Protein TIFY 5A OS=Arabidopsis thaliana OX=3702 GN=TIFY5A PE=1 SV=1;
Glyma.13G095000.Wm82.a4.v1		(1 of 9) PTHR31062//PTHR31062:SF32 - FAMILY NOT NAMED // XYLOGLUCAN ENDOTRANSGLUCOSYLASE/HYDROLASE PROTEIN 25-RELATED	0.279	-1.84375	1.07296768711E-5	0.000519142519846	yes	down	0.8	1.49	0.89	3.04	3.06	4.12	7.3	7.54	1.555	5.505	GO:0042546;GO:0005975;GO:0071555;GO:0006073;GO:0010411;GO:0005618;GO:0016021;GO:0048046;GO:0016762;GO:000455	BP:cell wall biogenesis;BP:carbohydrate metabolic process;BP:cell wall organization;BP:cellular glucan metabolic process;BP:xyloglucan metabolic process;CC:cell wall;CC:integral component of membrane;CC:apoplast;MF:xylogluca;MF:hydrolase activity, hydrolyzing O-glycosyl compounds;	K14504	TCH4	map04075	Plant hormone signal transduction	NP_001242530.2	probable xyloglucan endotransglucosylase/hydrolase protein 23-like precursor [Glycine max]	sp|Q38910|XTH23_ARATH;	Probable xyloglucan endotransglucosylase/hydrolase protein 23 OS=Arabidopsis thaliana OX=3702 GN=XTH23 PE=2 SV=1;
Glyma.15G021700.Wm82.a4.v1		(1 of 4) PF00560//PF07714//PF12819 - Leucine Rich Repeat (LRR_1) // Protein tyrosine kinase (Pkinase_Tyr) // Carbohydrate-binding protein of the ER (Malectin_like)	0.371	-1.4306	1.0769296525E-5	0.00052036840888	yes	down	0.97	0.51	0.54	0.32	2.33	1.33	1.25	1.57	0.585	1.62	GO:0006468;GO:0016021;GO:0005524;GO:0005515;GO:000467	BP:protein phosphorylation;CC:integral component of membrane;MF:ATP binding;MF:protein binding;MF:protein kinase activity;	------	------	------	------	NP_001240141.1	putative leucine-rich repeat receptor-like protein kinase At2g19210-like precursor [Glycine max]	sp|C0LGG4|Y1518_ARATH;	Probable LRR receptor-like serine/threonine-protein kinase At1g51860 OS=Arabidopsis thaliana OX=3702 GN=At1g51860 PE=2 SV=2;
Glyma.07G043000.Wm82.a4.v1		(1 of 2) PTHR33565:SF3 - DORMANCY/AUXIN ASSOCIATED FAMILY PROTEIN	0.315	-1.66526	1.08084903977E-5	0.00052088059611	yes	down	0.8	0.7	0.44	1.23	2.21	2.01	2.45	3.05	0.7925	2.43	------	------	------	------	------	------	KRH47666.1	hypothetical protein GLYMA_07G043000 [Glycine max]	sp|F4HV65|DRMH4_ARATH;	Dormancy-associated protein homolog 4 OS=Arabidopsis thaliana OX=3702 GN=At1g54070 PE=3 SV=1;
Glyma.14G089800.Wm82.a4.v1		(1 of 2) PTHR33088//PTHR33088:SF9 - FAMILY NOT NAMED // HYDROXYPROLINE-RICH GLYCOPROTEIN FAMILY PROTEIN	0.428	-1.22561	1.11208437705E-5	0.000531713518492	yes	down	2.44	1.84	1.1	1.95	2.99	5.31	5.11	3.57	1.8325	4.245	GO:0006355;GO:004698	BP:regulation of transcription, DNA-templated;MF:protein dimerization activity;	------	------	------	------	KHN17185.1	Periaxin [Glycine soja]	------	------
Glyma.10G005800.Wm82.a4.v1		-	0.394	-1.34301	1.12520367929E-5	0.000535876413694	yes	down	1.94	1.86	1.44	2.53	4.02	5.97	3.62	5.97	1.9425	4.895	GO:001602	CC:integral component of membrane;	------	------	------	------	NP_001235062.1	uncharacterized protein LOC100527111 [Glycine max]	------	------
Glyma.09G075500.Wm82.a4.v1		(1 of 2) PF00931//PF01582//PF13676 - NB-ARC domain (NB-ARC) // TIR domain (TIR) // TIR domain (TIR_2)	0.413	-1.27549	1.14582890195E-5	0.000544276197975	yes	down	0.53	0.43	0.47	0.8	0.87	1.51	1.69	1.53	0.5575	1.4	GO:0007165;GO:0043531;GO:000551	BP:signal transduction;MF:ADP binding;MF:protein binding;	------	------	------	------	XP_025979471.1	protein SUPPRESSOR OF npr1-1, CONSTITUTIVE 1 isoform X1 [Glycine max]	sp|Q40392|TMVRN_NICGU;	TMV resistance protein N OS=Nicotiana glutinosa OX=35889 GN=N PE=1 SV=1;
Glyma.15G223900.Wm82.a4.v1		(1 of 6) PTHR22893//PTHR22893:SF44 - NADH OXIDOREDUCTASE-RELATED // SUBFAMILY NOT NAMED	0.329	-1.60326	1.15452748097E-5	0.000546981790822	yes	down	0.63	0.63	0.65	0.34	1.46	1.16	2.19	1.94	0.5625	1.6875	GO:0055114;GO:0010181;GO:001649	BP:oxidation-reduction process;MF:FMN binding;MF:oxidoreductase activity;	K05894	OPR	map00592	alpha-Linolenic acid metabolism	XP_028203329.1	putative 12-oxophytodienoate reductase 11 [Glycine soja]	sp|B9FSC8|OPR11_ORYSJ;	Putative 12-oxophytodienoate reductase 11 OS=Oryza sativa subsp. japonica OX=39947 GN=OPR11 PE=2 SV=1;
Glyma.03G218900.Wm82.a4.v1		(1 of 80) PF14009 - Domain of unknown function (DUF4228) (DUF4228)	0.451	-1.14817	1.30325031423E-5	0.000602141116729	yes	down	4.33	1.92	2.54	3.1	5.01	6.24	9.07	6.07	2.9725	6.5975	------	------	------	------	------	------	XP_028226301.1	uncharacterized protein LOC114407417 [Glycine soja]	------	------
Glyma.01G040600.Wm82.a4.v1		(1 of 7) PTHR24078//PTHR24078:SF317 - DNAJ HOMOLOG SUBFAMILY C MEMBER // DNAJ HEAT SHOCK PROTEIN-RELATED	0.332	-1.59226	1.32371512188E-5	0.000608157793638	yes	down	1.7	1.47	1.32	1.86	2.13	3.48	8	5.36	1.5875	4.7425	GO:0051085;GO:0006457;GO:0005829;GO:0051087;GO:005108	BP:chaperone mediated protein folding requiring cofactor;BP:protein folding;CC:cytosol;MF:chaperone binding;MF:unfolded protein binding;	K09510	DNAJB4	------	------	XP_003517910.1	dnaJ homolog subfamily B member 5 [Glycine max]	sp|Q9D832|DNJB4_MOUSE;	DnaJ homolog subfamily B member 4 OS=Mus musculus OX=10090 GN=Dnajb4 PE=1 SV=1;
Glyma.13G329900.Wm82.a4.v1		-	0.419	-1.25537	1.51404975905E-5	0.000679327276743	yes	down	36.39	11.01	21.07	26.52	42.77	48.05	77.24	54.58	23.7475	55.66	------	------	------	------	------	------	KHN30229.1	hypothetical protein glysoja_010607 [Glycine soja]	------	------
Glyma.20G155100.Wm82.a4.v1		(1 of 4) PTHR31839//PTHR31839:SF8 - FAMILY NOT NAMED // DEHYDRATION-RESPONSIVE ELEMENT-BINDING PROTEIN 1A-RELATED	0.405	-1.30562	1.55803259822E-5	0.000694527095855	yes	down	1.52	1.24	1.12	2.44	3.8	3.01	4.46	4.31	1.58	3.895	GO:0006355;GO:0005634;GO:0003700;GO:000367	BP:regulation of transcription, DNA-templated;CC:nucleus;MF:transcription factor activity, sequence-specific DNA binding;MF:DNA binding;	------	------	------	------	NP_001235037.2	dehydration-responsive element binding protein 7 [Glycine max]	sp|Q9FJ93|DRE1D_ARATH;	Dehydration-responsive element-binding protein 1D OS=Arabidopsis thaliana OX=3702 GN=DREB1D PE=2 SV=1;
Glyma.13G309800.Wm82.a4.v1		(1 of 8) K14009 - B-cell receptor-associated protein 31 (BCAP31, BAP31)	0.49	-1.02837	1.75774998655E-5	0.000763290885101	yes	down	1.84	2.6	1.97	2.31	3.75	3.96	6.37	3.66	2.18	4.435	GO:0070973;GO:0006888;GO:0006886;GO:0005783;GO:0016021;GO:0005789;GO:0005887;GO:0005774;GO:000950	BP:protein localization to endoplasmic reticulum exit site;BP:ER to Golgi vesicle-mediated transport;BP:intracellular protein transport;CC:endoplasmic reticulum;CC:integral component of membrane;CC:endoplasmic reticulum membrane;CC:integral component of plasma membrane;CC:vacuolar membrane;CC:plasmodesma;	K14009	BCAP31, BAP31	map04141	Protein processing in endoplasmic reticulum	XP_003543392.1	B-cell receptor-associated protein 31 isoform X1 [Glycine max]	------	------
Glyma.05G026900.Wm82.a4.v1		(1 of 6) PTHR31948:SF12 - MINI ZINC FINGER PROTEIN 2	0.427	-1.22715	1.76337707215E-5	0.000763913399165	yes	down	1.46	1.2	1.02	1.77	2.31	3.32	3.79	3.3	1.3625	3.18	------	------	------	------	------	------	XP_003524808.1	mini zinc finger protein 3 [Glycine max]	sp|Q9LJW5|MIF2_ARATH;	Mini zinc finger protein 2 OS=Arabidopsis thaliana OX=3702 GN=MIF2 PE=1 SV=1;
Glyma.15G020700.Wm82.a4.v1		(1 of 8) K05759 - profilin (PFN)	0.482	-1.05214	1.78649134335E-5	0.000768444381491	yes	down	6.06	7.56	9.28	3.93	15.68	9.7	16.74	12.88	6.7075	13.75	GO:0042989;GO:0005856;GO:0005737;GO:0005623;GO:0005938;GO:0003779;GO:000378	BP:sequestering of actin monomers;CC:cytoskeleton;CC:cytoplasm;CC:cell;CC:cell cortex;MF:actin binding;MF:actin monomer binding;	K05759	PFN	------	------	XP_003546590.1	profilin-4 [Glycine max]	sp|Q9M7M9|PROF4_HEVBR;	Profilin-4 OS=Hevea brasiliensis OX=3981 PE=1 SV=1;
Glyma.02G132100.Wm82.a4.v1		(1 of 2) 1.7.7.1 - Ferredoxin--nitrite reductase	0.273	-1.87153	1.79560076163E-5	0.000771451916846	yes	down	0.31	0.09	0.16	0.2	0.48	0.69	0.84	0.91	0.19	0.73	GO:0010167;GO:0055114;GO:0009570;GO:0005739;GO:0048046;GO:0020037;GO:0048307;GO:0051536;GO:001649	BP:response to nitrate;BP:oxidation-reduction process;CC:chloroplast stroma;CC:mitochondrion;CC:apoplast;MF:heme binding;MF:ferredoxin-nitrite reductase activity;MF:iron-sulfur cluster binding;MF:oxidoreductase activity;	K00366	nirA	map00910	Nitrogen metabolism	NP_001274384.1	nitrate reductase precursor [Glycine max]	sp|P38500|NIR_BETPN;	Ferredoxin--nitrite reductase, chloroplastic OS=Betula pendula OX=3505 GN=NIR1 PE=2 SV=1;
Glyma.09G193500.Wm82.a4.v1		(1 of 4) PTHR31062//PTHR31062:SF55 - FAMILY NOT NAMED // XYLOGLUCAN ENDOTRANSGLUCOSYLASE/HYDROLASE PROTEIN 26-RELATED	0.306	-1.70638	1.87660824265E-5	0.000799654597712	yes	down	13.76	11.34	25.16	7.97	58.8	36.18	55.75	37.36	14.5575	47.0225	GO:0042546;GO:0005975;GO:0071555;GO:0006073;GO:0010411;GO:0005618;GO:0016021;GO:0048046;GO:0016762;GO:000455	BP:cell wall biogenesis;BP:carbohydrate metabolic process;BP:cell wall organization;BP:cellular glucan metabolic process;BP:xyloglucan metabolic process;CC:cell wall;CC:integral component of membrane;CC:apoplast;MF:xylogluca;MF:hydrolase activity, hydrolyzing O-glycosyl compounds;	K08235	E2.4.1.207	------	------	XP_003534215.1	probable xyloglucan endotransglucosylase/hydrolase protein 26 [Glycine max]	sp|Q9SVV2|XTH26_ARATH;	Probable xyloglucan endotransglucosylase/hydrolase protein 26 OS=Arabidopsis thaliana OX=3702 GN=XTH26 PE=2 SV=1;
Glyma.19G174000.Wm82.a4.v1		(1 of 12) PTHR26374//PTHR26374:SF198 - FAMILY NOT NAMED // ZINC FINGER PROTEIN ZAT11	0.39	-1.35924	2.17244637407E-5	0.000898396580549	yes	down	4.53	1.98	2.49	3	8.52	5.77	10.85	5.45	3	7.6475	GO:0010200;GO:000367	BP:response to chitin;MF:nucleic acid binding;	------	------	------	------	NP_001235638.2	C2H2-type zinc finger protein [Glycine max]	sp|Q9SLD4|ZAT11_ARATH;	Zinc finger protein ZAT11 OS=Arabidopsis thaliana OX=3702 GN=ZAT11 PE=2 SV=1;
Glyma.08G044300.Wm82.a4.v1		(1 of 3) PF07714//PF14380 - Protein tyrosine kinase (Pkinase_Tyr) // Wall-associated receptor kinase C-terminal (WAK_assoc)	0.463	-1.11216	2.24930690012E-5	0.000918510462038	yes	down	1	1.11	1.31	2.16	2.21	3.16	3.35	3.32	1.395	3.01	GO:0006468;GO:0016021;GO:0005524;GO:000467	BP:protein phosphorylation;CC:integral component of membrane;MF:ATP binding;MF:protein kinase activity;	K04733	IRAK4	------	------	XP_006584868.1	LEAF RUST 10 DISEASE-RESISTANCE LOCUS RECEPTOR-LIKE PROTEIN KINASE-like 2.1 [Glycine max]	sp|F4HQ23|LRL27_ARATH;	LEAF RUST 10 DISEASE-RESISTANCE LOCUS RECEPTOR-LIKE PROTEIN KINASE-like 2.7 OS=Arabidopsis thaliana OX=3702 GN=LRK10L-2.7 PE=3 SV=3;
Glyma.08G079100.Wm82.a4.v1		(1 of 8) PTHR27000//PTHR27000:SF136 - FAMILY NOT NAMED // POLYGALACTURONASE INHIBITOR 1-RELATED	0.403	-1.31057	2.27426054445E-5	0.000926824769754	yes	down	0.21	0.29	0.32	0.35	0.5	0.69	0.93	0.77	0.2925	0.7225	------	------	------	------	------	------	NP_001304551.2	polygalacturonase inhibitor protein precursor [Glycine max]	sp|P35334|PGIP1_PHAVU;	Polygalacturonase inhibitor 1 OS=Phaseolus vulgaris OX=3885 GN=PGIP1 PE=1 SV=1;
Glyma.07G212400.Wm82.a4.v1		(1 of 349) PF00847 - AP2 domain (AP2)	0.355	-1.49427	2.38052642369E-5	0.000967965616007	yes	down	18.13	7.14	12.29	13.43	31.18	24.53	52.02	33.43	12.7475	35.29	GO:0006355;GO:0005634;GO:0003700;GO:000367	BP:regulation of transcription, DNA-templated;CC:nucleus;MF:transcription factor activity, sequence-specific DNA binding;MF:DNA binding;	------	------	------	------	XP_028242320.1	ethylene-responsive transcription factor ERF109-like [Glycine soja]	sp|Q9SZ06|EF109_ARATH;	Ethylene-responsive transcription factor ERF109 OS=Arabidopsis thaliana OX=3702 GN=ERF109 PE=1 SV=1;
Glyma.16G054400.Wm82.a4.v1		(1 of 3) PTHR31221:SF25 - WRKY TRANSCRIPTION FACTOR 45-RELATED	0.482	-1.05187	2.85328549579E-5	0.00111898547328	yes	down	2.5	1.59	1.82	2.5	3.45	3.54	5.32	5.23	2.1025	4.385	GO:0006355;GO:0005634;GO:0003700;GO:004356	BP:regulation of transcription, DNA-templated;CC:nucleus;MF:transcription factor activity, sequence-specific DNA binding;MF:sequence-specific DNA binding;	------	------	------	------	XP_007161664.1	hypothetical protein PHAVU_001G088200g [Phaseolus vulgaris]	sp|Q9FYA2|WRK75_ARATH;	Probable WRKY transcription factor 75 OS=Arabidopsis thaliana OX=3702 GN=WRKY75 PE=2 SV=1;
Glyma.13G245600.Wm82.a4.v1		(1 of 3) PTHR33098:SF10 - T28P6.11 PROTEIN	0.448	-1.15845	2.88084054796E-5	0.00112615518974	yes	down	5.31	2.54	4.46	6.06	6.6	10.88	14.74	8.69	4.5925	10.2275	GO:001602	CC:integral component of membrane;	------	------	------	------	XP_025981013.1	uncharacterized protein LOC100794998 [Glycine max]	------	------
Glyma.03G038200.Wm82.a4.v1		(1 of 154) K00430 - peroxidase (E1.11.1.7)	0.5	-1.00088	2.96228848186E-5	0.00115181490138	yes	down	5.54	5.64	3.5	5.27	7.76	6.32	12.41	10.65	4.9875	9.285	GO:0006979;GO:0042744;GO:0055114;GO:0005576;GO:0020037;GO:0046872;GO:000460	BP:response to oxidative stress;BP:hydrogen peroxide catabolic process;BP:oxidation-reduction process;CC:extracellular region;MF:heme binding;MF:metal ion binding;MF:peroxidase activity;	K00430	E1.11.1.7	map00940	Phenylpropanoid biosynthesis	XP_028224324.1	peroxidase P7-like isoform X1 [Glycine soja]	sp|P22195|PER1_ARAHY;	Cationic peroxidase 1 OS=Arachis hypogaea OX=3818 GN=PNC1 PE=1 SV=2;
Glyma.09G233800.Wm82.a4.v1		(1 of 349) PF00847 - AP2 domain (AP2)	0.481	-1.0548	3.08530173317E-5	0.00119074997928	yes	down	6.71	8.78	7.79	15.31	15.89	17.15	25.21	20.43	9.6475	19.67	GO:0006355;GO:0005634;GO:0003700;GO:000367	BP:regulation of transcription, DNA-templated;CC:nucleus;MF:transcription factor activity, sequence-specific DNA binding;MF:DNA binding;	------	------	------	------	KRH40027.1	hypothetical protein GLYMA_09G233800 [Glycine max]	sp|O80654|ERF37_ARATH;	Ethylene-responsive transcription factor ERF037 OS=Arabidopsis thaliana OX=3702 GN=ERF037 PE=2 SV=1;
Glyma.01G078200.Wm82.a4.v1		(1 of 4) PTHR31374//PTHR31374:SF56 - FAMILY NOT NAMED // AUXIN-REGULATED PROTEIN-RELATED	0.461	-1.11852	3.09862534765E-5	0.00119336381914	yes	down	1.12	1.37	1.33	1.74	3.11	2.72	3.31	2.72	1.39	2.965	GO:000973	BP:response to auxin;	K14488	SAUR	map04075	Plant hormone signal transduction	XP_003517959.1	auxin-responsive protein SAUR36 [Glycine max]	sp|O22150|SAU36_ARATH;	Auxin-responsive protein SAUR36 OS=Arabidopsis thaliana OX=3702 GN=SAUR36 PE=2 SV=1;
Glyma.16G170900.Wm82.a4.v1		(1 of 9) 2.7.11.1//3.2.1.15 - Non-specific serine/threonine protein kinase / Threonine-specific protein kinase // Polygalacturonase / Pectinase	0.402	-1.31611	3.1543939293E-5	0.00120972667396	yes	down	0.38	0.81	0.54	0.97	2.08	1.74	0.95	1.86	0.675	1.6575	GO:0016021;GO:000551	CC:integral component of membrane;MF:protein binding;	------	------	------	------	XP_006599505.1	receptor-like protein EIX2 [Glycine max]	sp|Q6JN46|EIX2_SOLLC;	Receptor-like protein EIX2 OS=Solanum lycopersicum OX=4081 GN=EIX2 PE=1 SV=2;
Glyma.07G076500.Wm82.a4.v1		(1 of 17) PTHR32246:SF20 - BON1-ASSOCIATED PROTEIN 1-RELATED	0.444	-1.17256	3.26295130094E-5	0.00124220590122	yes	down	1.93	1.3	1.34	1.93	3.77	2.31	4.5	4.07	1.625	3.6625	------	------	------	------	------	------	KHN04628.1	hypothetical protein glysoja_021927 [Glycine soja]	------	------
Glyma.02G192700.Wm82.a4.v1		(1 of 4) PTHR24349//PTHR24349:SF161 - SERINE/THREONINE-PROTEIN KINASE // CALCIUM-DEPENDENT PROTEIN KINASE 1-RELATED	0.473	-1.07997	3.38601387651E-5	0.00128369035966	yes	down	0.8	0.93	1.17	0.55	2	1.51	2.06	1.61	0.8625	1.795	GO:0006468;GO:0018105;GO:0035556;GO:0046777;GO:0005737;GO:0005634;GO:0009931;GO:0005516;GO:0004672;GO:0005524;GO:000550	BP:protein phosphorylation;BP:peptidyl-serine phosphorylation;BP:intracellular signal transduction;BP:protein autophosphorylation;CC:cytoplasm;CC:nucleus;MF:calcium-dependent protein serine/threonine kinase activity;MF:calmodulin binding;MF:protein kinase activity;MF:ATP binding;MF:calcium ion binding;	K13412	CPK	map04626	Plant-pathogen interaction	XP_003518161.1	calcium-dependent protein kinase 1 [Glycine max]	sp|Q852N6|CDPKB_ORYSJ;	Calcium-dependent protein kinase 11 OS=Oryza sativa subsp. japonica OX=39947 GN=CPK11 PE=3 SV=1;
Glyma.20G120100.Wm82.a4.v1		(1 of 10) PTHR27005//PTHR27005:SF28 - FAMILY NOT NAMED // PROTEIN KINASE-LIKE PROTEIN	0.332	-1.5889	3.39746215041E-5	0.00128669166867	yes	down	0.2	0.18	0.21	0.42	0.64	0.81	0.93	0.68	0.2525	0.765	GO:0006468;GO:0016310;GO:0016021;GO:0016301;GO:0004715;GO:0004672;GO:000552	BP:protein phosphorylation;BP:phosphorylation;CC:integral component of membrane;MF:kinase activity;MF:non-membrane spanning protein tyrosine kinase activity;MF:protein kinase activity;MF:ATP binding;	------	------	------	------	XP_006605932.1	LEAF RUST 10 DISEASE-RESISTANCE LOCUS RECEPTOR-LIKE PROTEIN KINASE-like 1.1 [Glycine max]	sp|Q9C6K9|LRL11_ARATH;	LEAF RUST 10 DISEASE-RESISTANCE LOCUS RECEPTOR-LIKE PROTEIN KINASE-like 1.1 OS=Arabidopsis thaliana OX=3702 GN=LRK10L-1.1 PE=2 SV=1;
Glyma.07G089300.Wm82.a4.v1		(1 of 5) PTHR10992//PTHR10992:SF841 - ALPHA/BETA HYDROLASE FOLD-CONTAINING PROTEIN // SUBFAMILY NOT NAMED	0.461	-1.11642	3.55567359289E-5	0.00133275572026	yes	down	1.21	1.84	1.33	1.07	3.15	2.65	2.3	3.42	1.3625	2.88	GO:001678	MF:hydrolase activity;	------	------	------	------	XP_003528932.1	strigolactone esterase D14 [Glycine max]	sp|Q9SQR3|D14_ARATH;	Strigolactone esterase D14 OS=Arabidopsis thaliana OX=3702 GN=D14 PE=1 SV=1;
Glyma.01G179600.Wm82.a4.v1		(1 of 32) 1.14.13.121 - Premnaspirodiene oxygenase / Hyoscymus muticus premnaspirodiene oxygenase	0.167	-2.58349	3.57778010579E-5	0.00133828811698	yes	down	0.08	0.16	0.08	0.13	0.25	1.05	0.45	0.88	0.1125	0.6575	GO:0055114;GO:0016020;GO:0016021;GO:0004497;GO:0020037;GO:0016709;GO:0016705;GO:000550	BP:oxidation-reduction process;CC:membrane;CC:integral component of membrane;MF:monooxygenase activity;MF:heme binding;MF:oxidoreductase activity, acting on paired donors, with incorporation or reduction of molecular oxygen, NA;MF:oxidoreductase activity, acting on paired donors, with incorporation or reduction of molecular oxygen;MF:iron ion binding;	------	------	------	------	XP_003516584.1	cytochrome P450 71D8-like [Glycine max]	sp|O81974|C71D8_SOYBN;	Cytochrome P450 71D8 OS=Glycine max OX=3847 GN=CYP71D8 PE=2 SV=1;
Glyma.10G239400.Wm82.a4.v1		(1 of 4) PTHR31839//PTHR31839:SF8 - FAMILY NOT NAMED // DEHYDRATION-RESPONSIVE ELEMENT-BINDING PROTEIN 1A-RELATED	0.243	-2.04312	3.61313575506E-5	0.00134874359594	yes	down	0.53	0.69	0.47	1.74	3.2	1.36	4.24	5.16	0.8575	3.49	GO:0006355;GO:0005634;GO:0003700;GO:000367	BP:regulation of transcription, DNA-templated;CC:nucleus;MF:transcription factor activity, sequence-specific DNA binding;MF:DNA binding;	------	------	------	------	XP_003536483.1	dehydration-responsive element-binding protein 1E [Glycine max]	sp|Q9FJ93|DRE1D_ARATH;	Dehydration-responsive element-binding protein 1D OS=Arabidopsis thaliana OX=3702 GN=DREB1D PE=2 SV=1;
Glyma.05G049900.Wm82.a4.v1		(1 of 3) PTHR31839//PTHR31839:SF0 - FAMILY NOT NAMED // DEHYDRATION-RESPONSIVE ELEMENT-BINDING PROTEIN 1E-RELATED	0.322	-1.63699	3.71930357052E-5	0.0013770872661	yes	down	12.49	4.63	7.07	10.63	21.2	19.47	41.09	25.58	8.705	26.835	GO:0006355;GO:0005634;GO:0003700;GO:000367	BP:regulation of transcription, DNA-templated;CC:nucleus;MF:transcription factor activity, sequence-specific DNA binding;MF:DNA binding;	------	------	------	------	RZC11031.1	Dehydration-responsive element-binding protein 1F [Glycine soja]	sp|P93835|DRE1B_ARATH;	Dehydration-responsive element-binding protein 1B OS=Arabidopsis thaliana OX=3702 GN=DREB1B PE=1 SV=2;
Glyma.20G210900.Wm82.a4.v1		(1 of 11) 2.3.1.119//2.3.1.199 - Transferred entry: 1.1.1.330, 1.3.1.93, 2.3.1.199 and 4.2.1.134 // Very-long-chain 3-oxoacyl-CoA synthase / Very-long-chain beta-ketoacyl-CoA synthase	0.292	-1.77828	3.74857224511E-5	0.00138616925664	yes	down	0.33	0.17	0.24	0.29	0.41	1.05	0.95	1.19	0.2575	0.9	GO:0006633;GO:0008610;GO:0016021;GO:0016020;GO:0016747;GO:0016491;GO:001682	BP:fatty acid biosynthetic process;BP:lipid biosynthetic process;CC:integral component of membrane;CC:membrane;MF:transferase activity, transferring acyl groups other than amino-acyl groups;MF:oxidoreductase activity;MF:lyase activity;	K15397	KCS	map04626;map00062	Plant-pathogen interaction;Fatty acid elongation	XP_003555524.1	3-ketoacyl-CoA synthase 11 [Glycine max]	sp|O48780|KCS11_ARATH;	3-ketoacyl-CoA synthase 11 OS=Arabidopsis thaliana OX=3702 GN=KCS11 PE=1 SV=1;
Glyma.02G090100.Wm82.a4.v1		(1 of 3) PTHR11206//PTHR11206:SF167 - MULTIDRUG RESISTANCE PROTEIN // SUBFAMILY NOT NAMED	0.376	-1.41255	3.9000850783E-5	0.00142662449455	yes	down	0.31	0.4	0.53	0.17	0.8	1.44	1.17	1.04	0.3525	1.1125	GO:0006855;GO:0055085;GO:0016021;GO:0016020;GO:0015297;GO:0015238;GO:0022857;GO:004291	BP:drug transmembrane transport;BP:transmembrane transport;CC:integral component of membrane;CC:membrane;MF:antiporter activity;MF:drug transmembrane transporter activity;MF:transmembrane transporter activity;MF:xenobiotic transporter activity;	K03327	TC.MATE, SLC47A, norM, mdtK, dinF	------	------	XP_003518636.1	protein DETOXIFICATION 1 isoform X5 [Glycine max]	sp|Q9SIA5|DTX1_ARATH;	Protein DETOXIFICATION 1 OS=Arabidopsis thaliana OX=3702 GN=DTX1 PE=2 SV=1;
Glyma.04G045300.Wm82.a4.v1		(1 of 8) PTHR16223//PTHR16223:SF9 - FAMILY NOT NAMED // TRANSCRIPTION FACTOR BHLH139-RELATED	0.301	-1.73292	4.11241175693E-5	0.00148785667354	yes	down	0.42	0.37	0.3	0.29	1.35	0.83	0.96	1.05	0.345	1.0475	GO:0005634;GO:0046983;GO:000122	CC:nucleus;MF:protein dimerization activity;MF:transcriptional activator activity, RNA polymerase II transcription regulatory region sequence-specific binding;	------	------	------	------	KRH61404.1	hypothetical protein GLYMA_04G045300 [Glycine max]	sp|Q8LEG1|BH054_ARATH;	Transcription factor bHLH54 OS=Arabidopsis thaliana OX=3702 GN=BHLH54 PE=2 SV=1;
Glyma.14G051600.Wm82.a4.v1		(1 of 5) PTHR22814:SF34 - COPPER TRANSPORT PROTEIN-RELATED	0.376	-1.40993	4.21348056821E-5	0.00151788222717	yes	down	0.9	3.36	3.36	2.55	7.27	6.32	5.23	7.47	2.5425	6.5725	------	------	------	------	------	------	NP_001356104.1	uncharacterized protein LOC100811176 [Glycine max]	sp|F2VYU4|PIK1_ORYSJ;	Disease resistance protein Pik-1 OS=Oryza sativa subsp. japonica OX=39947 GN=PIK-1 PE=1 SV=1;
Glyma.08G160400.Wm82.a4.v1		(1 of 3) PTHR24351:SF55 - AGC KINASE 1.7-RELATED	0.435	-1.20058	4.40507584806E-5	0.00156728640989	yes	down	0.55	0.82	0.46	0.46	1.56	1	1.07	1.58	0.5725	1.3025	GO:0006468;GO:0005737;GO:0005634;GO:0005886;GO:0004674;GO:0004672;GO:000552	BP:protein phosphorylation;CC:cytoplasm;CC:nucleus;CC:plasma membrane;MF:protein serine/threonine kinase activity;MF:protein kinase activity;MF:ATP binding;	K08286	E2.7.11.-	------	------	XP_003532893.3	serine/threonine-protein kinase RHS3 [Glycine max]	sp|Q1PFB9|AGC17_ARATH;	Serine/threonine-protein kinase AGC1-7 OS=Arabidopsis thaliana OX=3702 GN=AGC1-7 PE=1 SV=1;
Glyma.04G056900.Wm82.a4.v1		(1 of 2227) 2.7.11.1 - Non-specific serine/threonine protein kinase / Threonine-specific protein kinase	0.441	-1.18194	4.42152573584E-5	0.00157160436228	yes	down	1.8	0.86	1.06	0.83	3.14	2.72	2.66	1.79	1.1375	2.5775	GO:0006468;GO:0005524;GO:000467	BP:protein phosphorylation;MF:ATP binding;MF:protein kinase activity;	K04733	IRAK4	------	------	XP_003523655.1	serine/threonine-protein kinase RIPK [Glycine max]	sp|Q9ZUF4|RIPK_ARATH;	Serine/threonine-protein kinase RIPK OS=Arabidopsis thaliana OX=3702 GN=RIPK PE=1 SV=1;
Glyma.13G006700.Wm82.a4.v1		(1 of 3) PTHR13994//PTHR13994:SF15 - NUDIX HYDROLASE RELATED // SUBFAMILY NOT NAMED	0.416	-1.26418	4.43502864248E-5	0.00157333396817	yes	down	1.92	2.25	2.5	4.21	4.13	4.51	8.46	8.82	2.72	6.48	GO:0007165;GO:0016787;GO:0035529;GO:0047631;GO:005128	BP:signal transduction;MF:hydrolase activity;MF:NADH pyrophosphatase activity;MF:ADP-ribose diphosphatase activity;MF:NAD binding;	------	------	------	------	XP_014620992.1	nudix hydrolase 2 [Glycine max]	sp|Q94B74|NUDT2_ARATH;	Nudix hydrolase 2 OS=Arabidopsis thaliana OX=3702 GN=NUDT2 PE=1 SV=1;
Glyma.15G199700.Wm82.a4.v1		(1 of 4) PF02095 - Extensin-like protein repeat (Extensin_1)	0.428	-1.22315	4.78015573597E-5	0.00168103681398	yes	down	11.79	7.3	4.64	13.67	13.53	23.3	21.27	28.27	9.35	21.5925	GO:0005576;GO:000519	CC:extracellular region;MF:structural constituent of cell wall;	------	------	------	------	XP_003546588.1	repetitive proline-rich cell wall protein 2 [Glycine max]	------	------
Glyma.03G165800.Wm82.a4.v1		(1 of 78) PF00069//PF08263//PF13855 - Protein kinase domain (Pkinase) // Leucine rich repeat N-terminal domain (LRRNT_2) // Leucine rich repeat (LRR_8)	0.442	-1.17918	5.26632950842E-5	0.00182905798837	yes	down	0.38	0.64	0.84	1.14	1.9	2	1.57	1.31	0.75	1.695	GO:0009755;GO:0006468;GO:0016021;GO:0005886;GO:0005515;GO:0004672;GO:000552	BP:hormone-mediated signaling pathway;BP:protein phosphorylation;CC:integral component of membrane;CC:plasma membrane;MF:protein binding;MF:protein kinase activity;MF:ATP binding;	------	------	------	------	XP_003520610.2	MDIS1-interacting receptor like kinase 2 [Glycine max]	sp|Q8VZG8|MIK2_ARATH;	MDIS1-interacting receptor like kinase 2 OS=Arabidopsis thaliana OX=3702 GN=MIK2 PE=1 SV=3;
Glyma.13G267700.Wm82.a4.v1		(1 of 176) PF03106 - WRKY DNA -binding domain (WRKY)	0.118	-3.08836	5.82470742761E-5	0.00199446960254	yes	down	0.19	0	0.19	0.07	1.87	0.71	0.23	0.61	0.1125	0.855	GO:0006355;GO:0005634;GO:0016021;GO:0003700;GO:004356	BP:regulation of transcription, DNA-templated;CC:nucleus;CC:integral component of membrane;MF:transcription factor activity, sequence-specific DNA binding;MF:sequence-specific DNA binding;	------	------	------	------	XP_006594723.2	probable WRKY transcription factor 70 [Glycine max]	sp|K4BIZ9|WRK70_SOLLC;	WRKY DNA-binding transcription factor 70 OS=Solanum lycopersicum OX=4081 GN=WRKY70 PE=2 SV=1;
Glyma.03G001600.Wm82.a4.v1		(1 of 4) PTHR31284:SF9 - HAD SUPERFAMILY, SUBFAMILY IIIB ACID PHOSPHATASE	2.031	1.02218	6.12799515976E-5	0.00207491865851	yes	up	6.21	6.35	8.61	4.6	4.48	3.11	2.32	2.91	6.4425	3.205	GO:000399	MF:acid phosphatase activity;	------	------	------	------	XP_003521996.1	acid phosphatase 1 [Glycine max]	sp|P27061|PPA1_SOLLC;	Acid phosphatase 1 OS=Solanum lycopersicum OX=4081 GN=APS1 PE=2 SV=1;
Glyma.19G083900.Wm82.a4.v1		(1 of 8) PTHR22950//PTHR22950:SF298 - AMINO ACID TRANSPORTER // SUBFAMILY NOT NAMED	0.405	-1.30443	6.16743399984E-5	0.00207669244839	yes	down	0.95	0.46	0.46	0.71	1.64	2.14	1.25	1.27	0.645	1.575	GO:0003333;GO:0016021;GO:0005886;GO:001517	BP:amino acid transmembrane transport;CC:integral component of membrane;CC:plasma membrane;MF:amino acid transmembrane transporter activity;	------	------	------	------	XP_003555159.1	lysine histidine transporter 1 [Glycine max]	sp|Q9FKS8|LHT1_ARATH;	Lysine histidine transporter 1 OS=Arabidopsis thaliana OX=3702 GN=LHT1 PE=1 SV=1;
Glyma.11G207000.Wm82.a4.v1		(1 of 32) PF00069//PF01657 - Protein kinase domain (Pkinase) // Salt stress response/antifungal (Stress-antifung)	0.458	-1.1251	6.27334758972E-5	0.0021065149561	yes	down	2.56	4.42	2.07	5.97	9.15	7.04	6.28	9.9	3.755	8.0925	GO:0006468;GO:0046777;GO:0016021;GO:0005886;GO:0004674;GO:0004714;GO:0004672;GO:000552	BP:protein phosphorylation;BP:protein autophosphorylation;CC:integral component of membrane;CC:plasma membrane;MF:protein serine/threonine kinase activity;MF:transmembrane receptor protein tyrosine kinase activity;MF:protein kinase activity;MF:ATP binding;	------	------	------	------	NP_001235591.2	cysteine-rich receptor-like protein kinase precursor [Glycine max]	sp|Q9CAL3|CRK2_ARATH;	Cysteine-rich receptor-like protein kinase 2 OS=Arabidopsis thaliana OX=3702 GN=CRK2 PE=1 SV=1;
Glyma.06G300100.Wm82.a4.v1		(1 of 10) PTHR10641//PTHR10641:SF584 - MYB-LIKE DNA-BINDING PROTEIN MYB // SUBFAMILY NOT NAMED	0.45	-1.15317	6.34435227876E-5	0.00212643777895	yes	down	0.98	1.81	1.08	1.08	2.4	3.14	3.08	1.92	1.2375	2.635	GO:0030154;GO:0005634;GO:0043565;GO:0044212;GO:0003700;GO:000367	BP:cell differentiation;CC:nucleus;MF:sequence-specific DNA binding;MF:transcription regulatory region DNA binding;MF:transcription factor activity, sequence-specific DNA binding;MF:DNA binding;	K09422	MYBP	------	------	XP_003526303.1	transcription factor MYB30 [Glycine max]	sp|Q6K1S6|MYB30_ORYSJ;	Transcription factor MYB30 OS=Oryza sativa subsp. japonica OX=39947 GN=MYB30 PE=1 SV=1;
Glyma.17G126300.Wm82.a4.v1		(1 of 3) PTHR12411//PTHR12411:SF346 - CYSTEINE PROTEASE FAMILY C1-RELATED // KDEL-TAILED CYSTEINE ENDOPEPTIDASE CEP1-RELATED	0.496	-1.01265	6.35810537258E-5	0.00212908872279	yes	down	11	6.31	3.77	5.9	16.28	11.8	17.08	12.44	6.745	14.4	GO:0051603;GO:0006508;GO:0005615;GO:0005764;GO:0004197;GO:000823	BP:proteolysis involved in cellular protein catabolic process;BP:proteolysis;CC:extracellular space;CC:lysosome;MF:cysteine-type endopeptidase activity;MF:cysteine-type peptidase activity;	K16292	CEP, CYSEP	------	------	XP_014625480.1	vignain [Glycine max]	sp|O65039|CYSEP_RICCO;	Vignain OS=Ricinus communis OX=3988 GN=CYSEP PE=1 SV=1;
Glyma.11G055100.Wm82.a4.v1		(1 of 8) PTHR24361:SF334 - MITOGEN-ACTIVATED PROTEIN KINASE KINASE KINASE 19-RELATED	0.315	-1.66524	6.39394580572E-5	0.00213520281888	yes	down	0.54	0.55	0.63	0.4	1.51	1.61	2.6	0.85	0.53	1.6425	GO:0007346;GO:0031098;GO:0006468;GO:0032147;GO:0023014;GO:0005737;GO:0004674;GO:0004672;GO:000552	BP:regulation of mitotic cell cycle;BP:stress-activated protein kinase signaling cascade;BP:protein phosphorylation;BP:activation of protein kinase activity;BP:signal transduction by protein phosphorylation;CC:cytoplasm;MF:protein serine/threonine kinase activity;MF:protein kinase activity;MF:ATP binding;	------	------	------	------	XP_003539360.1	mitogen-activated protein kinase kinase kinase 17 [Glycine max]	sp|O80888|M3K17_ARATH;	Mitogen-activated protein kinase kinase kinase 17 OS=Arabidopsis thaliana OX=3702 GN=MAPKKK17 PE=1 SV=1;
Glyma.15G182000.Wm82.a4.v1		(1 of 2) PTHR11972//PTHR11972:SF44 - NADPH OXIDASE // RESPIRATORY BURST OXIDASE HOMOLOG PROTEIN E	0.422	-1.24415	6.41494037836E-5	0.00214025204034	yes	down	0.33	0.32	0.22	0.42	0.69	0.88	0.78	0.66	0.3225	0.7525	GO:0055114;GO:0016021;GO:0005886;GO:0050664;GO:0016174;GO:0005509;GO:0004601;GO:001649	BP:oxidation-reduction process;CC:integral component of membrane;CC:plasma membrane;MF:oxidoreductase activity, acting on NA;MF:NA;MF:calcium ion binding;MF:peroxidase activity;MF:oxidoreductase activity;	K13447	RBOH	map04016;map04626	MAPK signaling pathway - plant;Plant-pathogen interaction	XP_014622948.1	respiratory burst oxidase homolog protein E isoform X1 [Glycine max]	sp|O81211|RBOHE_ARATH;	Respiratory burst oxidase homolog protein E OS=Arabidopsis thaliana OX=3702 GN=RBOHE PE=2 SV=2;
Glyma.18G082600.Wm82.a4.v1		-	2.003	1.00193	6.54070077816E-5	0.00216831075023	yes	up	4.09	2.72	4.99	3.97	1.69	2.21	3.23	2.84	3.9425	2.4925	------	------	------	------	------	------	KRG98588.1	hypothetical protein GLYMA_18G082600 [Glycine max]	------	------
Glyma.13G094900.Wm82.a4.v1		(1 of 9) PTHR31062//PTHR31062:SF32 - FAMILY NOT NAMED // XYLOGLUCAN ENDOTRANSGLUCOSYLASE/HYDROLASE PROTEIN 25-RELATED	0.458	-1.12589	6.75546392837E-5	0.00222533	yes	down	6.06	7.26	5.76	12.18	10.69	12.23	23.85	20.49	7.815	16.815	GO:0042546;GO:0005975;GO:0071555;GO:0006073;GO:0010411;GO:0005618;GO:0048046;GO:0016762;GO:000455	BP:cell wall biogenesis;BP:carbohydrate metabolic process;BP:cell wall organization;BP:cellular glucan metabolic process;BP:xyloglucan metabolic process;CC:cell wall;CC:apoplast;MF:xylogluca;MF:hydrolase activity, hydrolyzing O-glycosyl compounds;	K14504	TCH4	map04075	Plant hormone signal transduction	XP_003542166.1	xyloglucan endotransglucosylase/hydrolase protein 22 [Glycine max]	sp|Q38857|XTH22_ARATH;	Xyloglucan endotransglucosylase/hydrolase protein 22 OS=Arabidopsis thaliana OX=3702 GN=XTH22 PE=1 SV=1;
Glyma.09G027900.Wm82.a4.v1		(1 of 8) PTHR27005//PTHR27005:SF7 - FAMILY NOT NAMED // WALL-ASSOCIATED RECEPTOR KINASE-LIKE 1-RELATED	0.475	-1.07274	7.06378669306E-5	0.00231018797656	yes	down	1.31	1.16	2.29	3.04	3.27	4.2	4.66	4.26	1.95	4.0975	GO:0006468;GO:0007166;GO:0016021;GO:0005886;GO:0030247;GO:0004674;GO:0004672;GO:000552	BP:protein phosphorylation;BP:cell surface receptor signaling pathway;CC:integral component of membrane;CC:plasma membrane;MF:polysaccharide binding;MF:protein serine/threonine kinase activity;MF:protein kinase activity;MF:ATP binding;	------	------	------	------	XP_006586859.1	wall-associated receptor kinase-like 8 isoform X1 [Glycine max]	sp|Q9SA25|WAKLG_ARATH;	Wall-associated receptor kinase-like 8 OS=Arabidopsis thaliana OX=3702 GN=WAKL8 PE=2 SV=1;
Glyma.10G212300.Wm82.a4.v1		(1 of 6) PTHR31942//PTHR31942:SF29 - FAMILY NOT NAMED // MLO-LIKE PROTEIN 12-RELATED	0.338	-1.56652	7.31770335124E-5	0.00237828622833	yes	down	1.24	0.79	0.81	3.22	3.25	4.08	5.21	4.43	1.515	4.2425	GO:0006952;GO:0009607;GO:0016021;GO:000551	BP:defense response;BP:response to biotic stimulus;CC:integral component of membrane;MF:calmodulin binding;	K08472	MLO	------	------	XP_028183567.1	MLO-like protein 6 [Glycine soja]	sp|Q94KB7|MLO6_ARATH;	MLO-like protein 6 OS=Arabidopsis thaliana OX=3702 GN=MLO6 PE=2 SV=2;
Glyma.11G069702.Wm82.a4.v1		-	0.365	-1.4531	7.84591816908E-5	0.00251850516876	yes	down	0.95	0.53	0.95	0.67	2.15	1.06	2.33	2.34	0.775	1.97	GO:001630	MF:kinase activity;	------	------	------	------	RDX78817.1	Ultraviolet-B receptor UVR8, partial [Mucuna pruriens]	sp|F2Z461|HERC6_MOUSE;	E3 ISG15--protein ligase Herc6 OS=Mus musculus OX=10090 GN=Herc6 PE=2 SV=1;
Glyma.10G115300.Wm82.a4.v1		(1 of 32) 1.14.13.121 - Premnaspirodiene oxygenase / Hyoscymus muticus premnaspirodiene oxygenase	2.961	1.56617	8.12512812295E-5	0.00258535190309	yes	up	1.21	6.52	3.75	4.48	1.17	1.15	1.96	1.03	3.99	1.3275	GO:0055114;GO:0016020;GO:0016021;GO:0004497;GO:0020037;GO:0016709;GO:0016705;GO:000550	BP:oxidation-reduction process;CC:membrane;CC:integral component of membrane;MF:monooxygenase activity;MF:heme binding;MF:oxidoreductase activity, acting on paired donors, with incorporation or reduction of molecular oxygen, NA;MF:oxidoreductase activity, acting on paired donors, with incorporation or reduction of molecular oxygen;MF:iron ion binding;	------	------	------	------	XP_003535172.1	cytochrome P450 71D8-like [Glycine max]	sp|O81974|C71D8_SOYBN;	Cytochrome P450 71D8 OS=Glycine max OX=3847 GN=CYP71D8 PE=2 SV=1;
Glyma.10G045300.Wm82.a4.v1		(1 of 12) PTHR26374//PTHR26374:SF198 - FAMILY NOT NAMED // ZINC FINGER PROTEIN ZAT11	0.277	-1.85245	8.75055587664E-5	0.00275310019217	yes	down	0.44	0.54	0.84	0.2	1.39	1.62	2.01	2.24	0.505	1.815	GO:0010200;GO:0048268;GO:0030136;GO:0005545;GO:0030276;GO:000367	BP:response to chitin;BP:clathrin coat assembly;CC:clathrin-coated vesicle;MF:1-phosphatidylinositol binding;MF:clathrin binding;MF:nucleic acid binding;	------	------	------	------	RZB85696.1	Zinc finger protein ZAT11 [Glycine soja]	sp|Q681X4|ZAT5_ARATH;	Zinc finger protein ZAT5 OS=Arabidopsis thaliana OX=3702 GN=ZAT5 PE=2 SV=1;
Glyma.01G177900.Wm82.a4.v1		(1 of 3) K12356 - coniferyl-alcohol glucosyltransferase (UGT72E)	0.481	-1.05734	8.97807044996E-5	0.00281216381492	yes	down	3.67	3.1	2.15	4.39	4.2	7.72	9.98	5.62	3.3275	6.88	GO:0008152;GO:0016021;GO:0043231;GO:0016758;GO:000819	BP:metabolic process;CC:integral component of membrane;CC:intracellular membrane-bounded organelle;MF:transferase activity, transferring hexosyl groups;MF:UDP-glycosyltransferase activity;	K12356	UGT72E	map00940	Phenylpropanoid biosynthesis	XP_006573595.1	UDP-glycosyltransferase 72E1 [Glycine max]	sp|Q94A84|U72E1_ARATH;	UDP-glycosyltransferase 72E1 OS=Arabidopsis thaliana OX=3702 GN=UGT72E1 PE=1 SV=1;
Glyma.05G099300.Wm82.a4.v1		-	0.466	-1.10244	9.07919466048E-5	0.0028296176139	yes	down	1.03	2.09	1.89	1.8	3.39	3.76	3.87	3.12	1.7025	3.535	GO:001602	CC:integral component of membrane;	------	------	------	------	ACU15984.1	unknown [Glycine max]	------	------
Glyma.10G154400.Wm82.a4.v1		(1 of 4) 3.2.1.152 - Mannosylglycoprotein endo-beta-mannosidase / Endo-beta-mannosidase	0.462	-1.11522	9.2120343906E-5	0.00286122803881	yes	down	0.93	1.46	1.03	1.84	3.11	1.81	2.15	3.79	1.315	2.715	GO:0005975;GO:0033947;GO:000455	BP:carbohydrate metabolic process;MF:mannosylglycoprotein endo-beta-mannosidase activity;MF:hydrolase activity, hydrolyzing O-glycosyl compounds;	K18577	EBM	------	------	XP_003536079.1	mannosylglycoprotein endo-beta-mannosidase [Glycine max]	sp|Q5H7P5|EBM_LILLO;	Mannosylglycoprotein endo-beta-mannosidase OS=Lilium longiflorum OX=4690 GN=EBM PE=1 SV=4;
Glyma.20G146800.Wm82.a4.v1		(1 of 4) PTHR33044//PTHR33044:SF23 - FAMILY NOT NAMED // BIFUNCTIONAL INHIBITOR/LIPID-TRANSFER PROTEIN/SEED STORAGE 2S ALBUMIN SUPERFAMILY PROTEIN-RELATED	0.3	-1.73784	9.36603036927E-5	0.00289671124316	yes	down	1.75	0.28	0.97	1.12	5.28	2.57	3.79	2.33	1.03	3.4925	GO:0006869;GO:0016021;GO:000828	BP:lipid transport;CC:integral component of membrane;MF:lipid binding;	------	------	------	------	XP_003555341.1	non-specific lipid-transfer protein-like protein At2g13820 [Glycine max]	sp|Q9ZQI8|NLTL2_ARATH;	Non-specific lipid-transfer protein-like protein At2g13820 OS=Arabidopsis thaliana OX=3702 GN=At2g13820 PE=2 SV=1;
Glyma.17G058600.Wm82.a4.v1		(1 of 310) PF00010 - Helix-loop-helix DNA-binding domain (HLH)	0.435	-1.20239	9.64891486821E-5	0.00296657312568	yes	down	1.31	0.91	1.74	1.25	2.42	2.87	4.42	2.29	1.3025	3	GO:004698	MF:protein dimerization activity;	------	------	------	------	KRH02772.1	hypothetical protein GLYMA_17G058600 [Glycine max]	sp|Q2HIV9|BH035_ARATH;	Transcription factor bHLH35 OS=Arabidopsis thaliana OX=3702 GN=BHLH35 PE=2 SV=1;
Glyma.06G301700.Wm82.a4.v1		(1 of 6) PTHR23213//PTHR23213:SF195 - FORMIN-RELATED // FORMIN-LIKE PROTEIN 12-RELATED	0.431	-1.21578	0.000102565234455	0.00312528194876	yes	down	0.3	0.29	0.26	0.22	0.76	0.41	0.65	0.62	0.2675	0.61	GO:001602	CC:integral component of membrane;	------	------	------	------	XP_014632304.1	formin-like protein 3 [Glycine max]	sp|Q94B77|FH5_ARATH;	Formin-like protein 5 OS=Arabidopsis thaliana OX=3702 GN=FH5 PE=2 SV=2;
Glyma.05G121300.Wm82.a4.v1		(1 of 10) PTHR31851:SF6 - VACUOLAR IRON TRANSPORTER HOMOLOG 2.1	3.639	1.86368	0.000102944289553	0.00313100529157	yes	up	4.56	0.99	6.73	3.24	0.93	1.39	0.67	1.31	3.88	1.075	GO:0030026;GO:0006880;GO:0016021;GO:0016020;GO:0005623;GO:0005381;GO:000538	BP:cellular manganese ion homeostasis;BP:intracellular sequestering of iron ion;CC:integral component of membrane;CC:membrane;CC:cell;MF:iron ion transmembrane transporter activity;MF:manganese ion transmembrane transporter activity;	K22736	VIT	------	------	XP_003524079.3	vacuolar iron transporter homolog 4 [Glycine max]	sp|Q9M2C0|VITH4_ARATH;	Vacuolar iron transporter homolog 4 OS=Arabidopsis thaliana OX=3702 GN=At3g43660 PE=2 SV=1;
Glyma.07G069700.Wm82.a4.v1		(1 of 2) PTHR15486:SF27 - GLYCEROL-3-PHOSPHATE 2-O-ACYLTRANSFERASE 4-RELATED	0.479	-1.06239	0.000109180108383	0.00328691238612	yes	down	1.68	1.78	1.14	2.06	2.08	4.01	4.97	2.68	1.665	3.435	GO:0010143;GO:0008152;GO:0016021;GO:0016020;GO:0016791;GO:0090447;GO:001674	BP:cutin biosynthetic process;BP:metabolic process;CC:integral component of membrane;CC:membrane;MF:phosphatase activity;MF:glycerol-3-phosphate 2-O-acyltransferase activity;MF:transferase activity, transferring acyl groups;	K13508	GPAT	map00564;map00561	Glycerophospholipid metabolism;Glycerolipid metabolism	XP_003528849.3	probable glycerol-3-phosphate acyltransferase 8 [Glycine max]	sp|Q5XF03|GPAT8_ARATH;	Probable glycerol-3-phosphate acyltransferase 8 OS=Arabidopsis thaliana OX=3702 GN=GPAT8 PE=2 SV=1;
Glyma.10G246800.Wm82.a4.v1		(1 of 3) PTHR33044//PTHR33044:SF13 - FAMILY NOT NAMED // BIFUNCTIONAL INHIBITOR/LIPID-TRANSFER PROTEIN/SEED STORAGE 2S ALBUMIN-LIKE PROTEIN-RELATED	0.398	-1.33019	0.000113839828978	0.00339961187635	yes	down	3.08	2.88	1.27	1.97	4.71	5.54	8.81	3.51	2.3	5.6425	GO:001602	CC:integral component of membrane;	------	------	------	------	XP_003535646.1	non-specific lipid-transfer protein-like protein At2g13820 [Glycine max]	------	------
Glyma.10G181000.Wm82.a4.v1		(1 of 65) PF05553 - Cotton fibre expressed protein (DUF761)	0.331	-1.59637	0.000117063690712	0.00347311192485	yes	down	0.19	0.44	0.56	0.43	1.06	0.88	1.3	1.62	0.405	1.215	------	------	------	------	------	------	NP_001237067.2	uncharacterized protein LOC100500374 [Glycine max]	------	------
Glyma.11G206300.Wm82.a4.v1		(1 of 51) PF01657//PF07714 - Salt stress response/antifungal (Stress-antifung) // Protein tyrosine kinase (Pkinase_Tyr)	0.47	-1.08904	0.000117780877045	0.00348403783158	yes	down	1.16	0.98	0.79	1.92	2.01	2.65	2.43	3.1	1.2125	2.5475	GO:0006468;GO:0046777;GO:0016021;GO:0005886;GO:0004674;GO:0004714;GO:0004672;GO:000552	BP:protein phosphorylation;BP:protein autophosphorylation;CC:integral component of membrane;CC:plasma membrane;MF:protein serine/threonine kinase activity;MF:transmembrane receptor protein tyrosine kinase activity;MF:protein kinase activity;MF:ATP binding;	------	------	------	------	XP_014619671.1	cysteine-rich receptor-like protein kinase 2 [Glycine max]	sp|Q9CAL3|CRK2_ARATH;	Cysteine-rich receptor-like protein kinase 2 OS=Arabidopsis thaliana OX=3702 GN=CRK2 PE=1 SV=1;
Glyma.01G134600.Wm82.a4.v1		(1 of 12) 2.5.1.36 - Trihydroxypterocarpan dimethylallyltransferase / Glyceollin synthase	0.299	-1.74401	0.000122588679709	0.00359990065472	yes	down	0.15	0.36	0.53	0.39	1.27	0.76	1.56	1.13	0.3575	1.18	GO:0031969;GO:0016021;GO:0016765;GO:0047292;GO:000465	CC:chloroplast membrane;CC:integral component of membrane;MF:transferase activity, transferring alkyl or ary;MF:trihydroxypterocarpan dimethylallyltransferase activity;MF:prenyltransferase activity;	K09833	HPT, HGGT, ubiA	map00130	Ubiquinone and other terpenoid-quinone biosynthesis	NP_001335591.1	glycinol 2-dimethylallyl transferase [Glycine max]	sp|B9A1Q4|G4DT_SOYBN;	Glycinol 4-dimethylallyltransferase OS=Glycine max OX=3847 GN=G4DT PE=1 SV=1;
Glyma.14G130000.Wm82.a4.v1		(1 of 7) PTHR31970:SF3 - MOLYBDATE TRANSPORTER 1	0.467	-1.1	0.000122621708685	0.00359990065472	yes	down	2.57	1.96	1.55	2.7	2.45	6.12	4.26	6.03	2.195	4.715	GO:0016021;GO:001509	CC:integral component of membrane;MF:molybdate ion transmembrane transporter activity;	------	------	------	------	XP_003545516.1	molybdate transporter 1 [Glycine max]	sp|Q9SL95|MOT1_ARATH;	Molybdate transporter 1 OS=Arabidopsis thaliana OX=3702 GN=MOT1 PE=1 SV=1;
Glyma.06G002200.Wm82.a4.v1		(1 of 1) PTHR11669//PTHR11669:SF13 - REPLICATION FACTOR C / DNA POLYMERASE III GAMMA-TAU SUBUNIT // SUBFAMILY NOT NAMED	0.293	-1.76889	0.000123446400334	0.00361246803484	yes	down	0.11	0.25	0.12	0.15	0.35	0.48	0.69	0.54	0.1575	0.515	GO:0006281;GO:0006260;GO:0006261;GO:0005634;GO:0005663;GO:000367	BP:DNA repair;BP:DNA replication;BP:DNA-dependent DNA replication;CC:nucleus;CC:DNA replication factor C complex;MF:DNA binding;	K10756	RFC3_5	map03430;map03420;map03030	Mismatch repair;Nucleotide excision repair;DNA replication	XP_006581087.1	uncharacterized protein LOC102664389 [Glycine max]	sp|Q8VXX4|RFC3_ARATH;	Replication factor C subunit 3 OS=Arabidopsis thaliana OX=3702 GN=RFC3 PE=2 SV=1;
Glyma.02G011200.Wm82.a4.v1		(1 of 26) PF01535//PF13812 - PPR repeat (PPR) // Pentatricopeptide repeat domain (PPR_3)	2.706	1.43607	0.000132814997434	0.00384646168641	yes	up	1.02	2.83	2.14	2.35	1.02	0.88	0.44	0.64	2.085	0.745	GO:000573	CC:mitochondrion;	------	------	------	------	XP_028192690.1	pentatricopeptide repeat-containing protein At1g02370, mitochondrial-like [Glycine soja]	sp|Q9FZ24|PPR4_ARATH;	Pentatricopeptide repeat-containing protein At1g02370, mitochondrial OS=Arabidopsis thaliana OX=3702 GN=At1g02370 PE=2 SV=1;
Glyma.15G008433.Wm82.a4.v1		(1 of 7) PTHR18896:SF11 - PHOSPHOLIPASE D ALPHA 1-RELATED	0.41	-1.28658	0.000133540533928	0.0038644021228	yes	down	4.51	5.76	3.31	8.91	10.53	14.63	14.13	13.06	5.6225	13.0875	GO:0016042;GO:0046470;GO:0016020;GO:0003824;GO:0070290;GO:0005509;GO:0005515;GO:000463	BP:lipid catabolic process;BP:phosphatidylcholine metabolic process;CC:membrane;MF:catalytic activity;MF:N-acylphosphatidylethanolamine-specific phospholipase D activity;MF:calcium ion binding;MF:protein binding;MF:phospholipase D activity;	K01115	PLD1_2	map00565;map00564;map04144	Ether lipid metabolism;Glycerophospholipid metabolism;Endocytosis	KRH09735.1	hypothetical protein GLYMA_15G008400 [Glycine max]	sp|O04865|PLDA1_VIGUN;	Phospholipase D alpha 1 OS=Vigna unguiculata OX=3917 GN=PLD1 PE=2 SV=1;
Glyma.19G094100.Wm82.a4.v1		(1 of 3) PTHR31221:SF25 - WRKY TRANSCRIPTION FACTOR 45-RELATED	0.481	-1.05466	0.000134354597193	0.00387564611206	yes	down	1.65	1.27	1.17	1.82	3.22	3.03	3.73	2.13	1.4775	3.0275	GO:0006355;GO:0005634;GO:0003700;GO:004356	BP:regulation of transcription, DNA-templated;CC:nucleus;MF:transcription factor activity, sequence-specific DNA binding;MF:sequence-specific DNA binding;	------	------	------	------	NP_001237357.2	WRKY transcription factor 53 [Glycine max]	sp|Q9FYA2|WRK75_ARATH;	Probable WRKY transcription factor 75 OS=Arabidopsis thaliana OX=3702 GN=WRKY75 PE=2 SV=1;
Glyma.17G115900.Wm82.a4.v1		(1 of 3) PTHR10374//PTHR10374:SF15 - LACTOYLGLUTATHIONE LYASE GLYOXALASE I // SUBFAMILY NOT NAMED	0.248	-2.00978	0.000149812775961	0.0042111277005	yes	down	0.78	0.34	0.35	0.49	2.42	2.02	2.62	0.78	0.49	1.96	GO:0016829;GO:005121	MF:lyase activity;MF:dioxygenase activity;	------	------	------	------	RZB81433.1	hypothetical protein D0Y65_030937, partial [Glycine soja]	------	------
Glyma.20G205700.Wm82.a4.v1		(1 of 8) PF00280 - Potato inhibitor I family (potato_inhibit)	0.471	-1.08498	0.000149914435472	0.0042111277005	yes	down	7.54	3.85	3.96	4.06	9.97	7.16	12.83	10.92	4.8525	10.22	GO:0009611;GO:000486	BP:response to wounding;MF:serine-type endopeptidase inhibitor activity;	------	------	------	------	XP_025983151.1	inhibitor of trypsin and hageman factor-like [Glycine max]	sp|P19873|ITH5_CUCMA;	Inhibitor of trypsin and hageman factor OS=Cucurbita maxima OX=3661 PE=1 SV=1;
Glyma.10G092100.Wm82.a4.v1		(1 of 2) PTHR22952//PTHR22952:SF204 - CAMP-RESPONSE ELEMENT BINDING PROTEIN-RELATED // SUBFAMILY NOT NAMED	0.383	-1.38343	0.000153358564241	0.00427491397935	yes	down	0.45	0.17	0.45	0.3	0.8	1.12	0.78	0.99	0.3425	0.9225	GO:0006351;GO:0006355;GO:0003700;GO:004356	BP:transcription, DNA-templated;BP:regulation of transcription, DNA-templated;MF:transcription factor activity, sequence-specific DNA binding;MF:sequence-specific DNA binding;	K14431	TGA	map04075	Plant hormone signal transduction	XP_003537178.2	bZIP transcription factor TGA10 isoform X1 [Glycine max]	sp|Q52MZ2|TGA10_TOBAC;	bZIP transcription factor TGA10 OS=Nicotiana tabacum OX=4097 GN=TGA10 PE=1 SV=1;
Glyma.11G152200.Wm82.a4.v1		(1 of 57) PF00954//PF01453//PF07714//PF08276 - S-locus glycoprotein domain (S_locus_glycop) // D-mannose binding lectin (B_lectin) // Protein tyrosine kinase (Pkinase_Tyr) // PAN-like domain (PAN_2)	0.458	-1.12729	0.000155725799779	0.00433426895596	yes	down	0.59	0.56	0.25	0.64	1.09	1.42	0.88	1.12	0.51	1.1275	GO:0006468;GO:0048544;GO:0016021;GO:0005886;GO:0031625;GO:0030246;GO:0004674;GO:0004672;GO:000552	BP:protein phosphorylation;BP:recognition of pollen;CC:integral component of membrane;CC:plasma membrane;MF:ubiquitin protein ligase binding;MF:carbohydrate binding;MF:protein serine/threonine kinase activity;MF:protein kinase activity;MF:ATP binding;	------	------	------	------	XP_006591161.1	G-type lectin S-receptor-like serine/threonine-protein kinase At4g27290 [Glycine max]	sp|O81832|Y4729_ARATH;	G-type lectin S-receptor-like serine/threonine-protein kinase At4g27290 OS=Arabidopsis thaliana OX=3702 GN=At4g27290 PE=3 SV=4;
Glyma.17G049900.Wm82.a4.v1		(1 of 4) PTHR22893//PTHR22893:SF67 - NADH OXIDOREDUCTASE-RELATED // 12-OXOPHYTODIENOATE REDUCTASE 3	0.456	-1.13229	0.000156739095049	0.00435914156483	yes	down	3.37	1.43	1.86	3.6	5.26	6.65	7.04	3.56	2.565	5.6275	GO:0031408;GO:0009695;GO:0055114;GO:0005777;GO:0016629;GO:0010181;GO:001649	BP:oxylipin biosynthetic process;BP:jasmonic acid biosynthetic process;BP:oxidation-reduction process;CC:peroxisome;MF:12-oxophytodienoate reductase activity;MF:FMN binding;MF:oxidoreductase activity;	K05894	OPR	map00592	alpha-Linolenic acid metabolism	XP_003551126.1	12-oxophytodienoate reductase 3 [Glycine max]	sp|Q9FEW9|OPR3_SOLLC;	12-oxophytodienoate reductase 3 OS=Solanum lycopersicum OX=4081 GN=OPR3 PE=1 SV=1;
Glyma.14G088400.Wm82.a4.v1		(1 of 8) PTHR16223//PTHR16223:SF9 - FAMILY NOT NAMED // TRANSCRIPTION FACTOR BHLH139-RELATED	0.352	-1.50744	0.000159292094855	0.00440659748812	yes	down	0.64	0.98	0.56	0.59	1.96	0.97	1.71	3.09	0.6925	1.9325	GO:0005634;GO:0046983;GO:0001228;GO:000367	CC:nucleus;MF:protein dimerization activity;MF:transcriptional activator activity, RNA polymerase II transcription regulatory region sequence-specific binding;MF:DNA binding;	------	------	------	------	XP_028198711.1	transcription factor bHLH85-like [Glycine soja]	sp|Q84WK0|BH085_ARATH;	Transcription factor bHLH85 OS=Arabidopsis thaliana OX=3702 GN=BHLH85 PE=2 SV=1;
Glyma.03G112100.Wm82.a4.v1		(1 of 14) PTHR31190//PTHR31190:SF21 - FAMILY NOT NAMED // ETHYLENE-RESPONSIVE TRANSCRIPTION FACTOR 13	0.446	-1.1638	0.000171257349324	0.00466324290578	yes	down	1.07	1.08	0.6	1.57	1.71	2.37	2.66	2.88	1.08	2.405	GO:0006355;GO:0005634;GO:0003700;GO:000367	BP:regulation of transcription, DNA-templated;CC:nucleus;MF:transcription factor activity, sequence-specific DNA binding;MF:DNA binding;	K09286	EREBP	------	------	XP_014629178.1	ethylene-responsive transcription factor 2 [Glycine max]	sp|Q9LW50|ERF2_NICSY;	Ethylene-responsive transcription factor 2 OS=Nicotiana sylvestris OX=4096 GN=ERF2 PE=2 SV=1;
Glyma.07G044200.Wm82.a4.v1		(1 of 8) PTHR22835//PTHR22835:SF262 - ZINC FINGER FYVE DOMAIN CONTAINING PROTEIN // GDSL ESTERASE/LIPASE 5-RELATED	0.374	-1.41751	0.000174274928447	0.00473832721501	yes	down	3.57	1.65	0.54	2.4	4.37	6.16	5.31	4.46	2.04	5.075	GO:0016298;GO:0016788;GO:008003	MF:lipase activity;MF:hydrolase activity, acting on ester bonds;MF:methyl indole-3-acetate esterase activity;	------	------	------	------	XP_003528731.1	GDSL esterase/lipase 5 [Glycine max]	sp|Q9SSA7|GLIP5_ARATH;	GDSL esterase/lipase 5 OS=Arabidopsis thaliana OX=3702 GN=GLIP5 PE=2 SV=2;
Glyma.08G087400.Wm82.a4.v1		(1 of 74) PF05678 - VQ motif (VQ)	0.375	-1.41693	0.000178616369191	0.00482039272498	yes	down	0.47	0.68	1.54	1.55	2.43	2.5	3.23	3.17	1.06	2.8325	------	------	------	------	------	------	XP_003532661.1	uncharacterized protein LOC100778760 [Glycine max]	sp|Q9LIE6|VQ22_ARATH;	VQ motif-containing protein 22 OS=Arabidopsis thaliana OX=3702 GN=VQ22 PE=2 SV=1;
Glyma.11G026800.Wm82.a4.v1		(1 of 3) K00108 - choline dehydrogenase (betA, CHDH)	0.459	-1.12247	0.000178781398012	0.00482127511013	yes	down	1.82	1.42	1.75	3.52	2.82	5.32	5.81	5	2.1275	4.7375	GO:0055114;GO:0050660;GO:001661	BP:oxidation-reduction process;MF:flavin adenine dinucleotide binding;MF:oxidoreductase activity, acting on CH-OH group of donors;	K00108	betA, CHDH	map00260	Glycine, serine and threonine metabolism	XP_006590534.1	protein HOTHEAD isoform X1 [Glycine max]	sp|Q9S746|HTH_ARATH;	Protein HOTHEAD OS=Arabidopsis thaliana OX=3702 GN=HTH PE=1 SV=1;
Glyma.11G121800.Wm82.a4.v1		(1 of 7) PTHR22924 - LEGHEMOGLOBIN-RELATED	0.381	-1.39181	0.000184055606751	0.00493792188568	yes	down	14.75	13.8	17.74	5.58	44.89	27.21	29.6	26.44	12.9675	32.035	GO:0046872;GO:0005344;GO:0019825;GO:002003	MF:metal ion binding;MF:oxygen transporter activity;MF:oxygen binding;MF:heme binding;	K21894	CYGB	------	------	RZB79589.1	Non-symbiotic hemoglobin 1 [Glycine soja]	sp|Q9FVL0|HBL1_MEDSA;	Non-symbiotic hemoglobin 1 OS=Medicago sativa OX=3879 GN=MHB1 PE=2 SV=1;
Glyma.18G288450.Wm82.a4.v1		-	0.357	-1.48617	0.000186212382543	0.00498843803911	yes	down	4.42	2.18	2.89	3.97	7.98	8.8	9.94	3.82	3.365	7.635	------	------	------	------	------	------	------	------	------	------
Glyma.19G137800.Wm82.a4.v1		(1 of 49) K09419 - heat shock transcription factor, other eukaryote (HSFF)	0.443	-1.173	0.0001871055032	0.00500500352281	yes	down	0.87	1.88	0.84	1.34	2.52	2.04	3.21	2.92	1.2325	2.6725	GO:0006355;GO:0005634;GO:0042025;GO:0003700;GO:004356	BP:regulation of transcription, DNA-templated;CC:nucleus;CC:host cell nucleus;MF:transcription factor activity, sequence-specific DNA binding;MF:sequence-specific DNA binding;	K09419	HSFF	------	------	NP_001340398.1	heat stress transcription factor 36 isoform 2 [Glycine max]	sp|O22230|HSFB3_ARATH;	Heat stress transcription factor B-3 OS=Arabidopsis thaliana OX=3702 GN=HSFB3 PE=1 SV=1;
Glyma.10G147900.Wm82.a4.v1		-	0.282	-1.82587	0.00019283385376	0.00513561096057	yes	down	2.29	1.27	0.36	1.54	2.32	3.39	6.84	4.93	1.365	4.37	GO:001602	CC:integral component of membrane;	------	------	------	------	XP_028183051.1	uncharacterized protein LOC114369972 [Glycine soja]	------	------
Glyma.16G084700.Wm82.a4.v1		(1 of 3) PTHR24351//PTHR24351:SF69 - RIBOSOMAL PROTEIN S6 KINASE // AGC (CAMP-DEPENDENT, CGMP-DEPENDENT AND PROTEIN KINASE C) KINASE FAMILY PROTEIN-RELATED	0.456	-1.13374	0.000199195468725	0.00526271828285	yes	down	0.63	1.06	0.82	0.92	1.47	1.73	2.37	1.75	0.8575	1.83	GO:0006468;GO:0005737;GO:0005634;GO:0005886;GO:0004674;GO:0004672;GO:000552	BP:protein phosphorylation;CC:cytoplasm;CC:nucleus;CC:plasma membrane;MF:protein serine/threonine kinase activity;MF:protein kinase activity;MF:ATP binding;	K20714	OXI1	map04016	MAPK signaling pathway - plant	XP_003548625.1	serine/threonine-protein kinase OXI1 [Glycine max]	sp|Q9LSF1|OXI1_ARATH;	Serine/threonine-protein kinase OXI1 OS=Arabidopsis thaliana OX=3702 GN=OXI1 PE=1 SV=1;
Glyma.07G168600.Wm82.a4.v1		(1 of 4) PTHR12629:SF4 - NUDIX HYDROLASE 17, MITOCHONDRIAL-RELATED	0.492	-1.02363	0.000214188496564	0.00558591946693	yes	down	2.01	2.42	3.31	3.88	4.02	3.96	8.43	5.39	2.905	5.45	GO:0005737;GO:0005634;GO:001678	CC:cytoplasm;CC:nucleus;MF:hydrolase activity;	K07766	E3.6.1.52	------	------	XP_014633558.1	nudix hydrolase 18, mitochondrial isoform X1 [Glycine max]	sp|Q9ZU95|NUD17_ARATH;	Nudix hydrolase 17, mitochondrial OS=Arabidopsis thaliana OX=3702 GN=NUDT17 PE=2 SV=1;
Glyma.08G110300.Wm82.a4.v1		(1 of 20) 2.3.1.74 - Naringenin-chalcone synthase / Flavonone synthase	0.216	-2.20805	0.000214674499108	0.00559059044031	yes	down	0.31	0.13	0.08	0.17	1.71	0.74	0.44	0.77	0.1725	0.915	GO:0009058;GO:0009813;GO:0008610;GO:0016210;GO:001674	BP:biosynthetic process;BP:flavonoid biosynthetic process;BP:lipid biosynthetic process;MF:naringenin-chalcone synthase activity;MF:transferase activity, transferring acyl groups other than amino-acyl groups;	K00660	CHS	map04712;map00941	Circadian rhythm - plant;Flavonoid biosynthesis	NP_001276296.1	chalcone synthase 3 [Glycine max]	sp|P19168|CHS3_SOYBN;	Chalcone synthase 3 OS=Glycine max OX=3847 GN=CHS3 PE=3 SV=1;
Glyma.16G013000.Wm82.a4.v1		(1 of 38) PF04570 - zinc-finger of the FCS-type, C2-C2 (zf-FLZ)	0.216	-2.2123	0.000226680509693	0.00586551918297	yes	down	0.34	0.12	0.72	0.51	0.95	1.72	3.64	1.73	0.4225	2.01	GO:0046872;GO:001616	MF:metal ion binding;MF:linoleate 13S-lipoxygenase activity;	------	------	------	------	NP_001241006.1	uncharacterized protein LOC100816015 [Glycine max]	sp|P0DO11|FLZ17_ARATH;	FCS-Like Zinc finger 17 OS=Arabidopsis thaliana OX=3702 GN=FLZ17 PE=1 SV=1;
Glyma.14G144300.Wm82.a4.v1		(1 of 14) PF00069//PF00560//PF07714//PF08263//PF13855 - Protein kinase domain (Pkinase) // Leucine Rich Repeat (LRR_1) // Protein tyrosine kinase (Pkinase_Tyr) // Leucine rich repeat N-terminal domain (LRRNT_2) // Leucine rich repeat (LRR_8)	0.436	-1.19743	0.000228848465744	0.00589556435152	yes	down	0.36	0.33	0.32	0.26	0.49	0.71	1.03	0.66	0.3175	0.7225	GO:0009755;GO:0006468;GO:0016021;GO:0005886;GO:0004674;GO:0005515;GO:0004672;GO:000552	BP:hormone-mediated signaling pathway;BP:protein phosphorylation;CC:integral component of membrane;CC:plasma membrane;MF:protein serine/threonine kinase activity;MF:protein binding;MF:protein kinase activity;MF:ATP binding;	------	------	------	------	XP_006596181.1	receptor-like protein kinase HSL1 [Glycine max]	sp|P47735|RLK5_ARATH;	Receptor-like protein kinase 5 OS=Arabidopsis thaliana OX=3702 GN=RLK5 PE=1 SV=1;
Glyma.08G282600.Wm82.a4.v1		(1 of 5) PTHR11206//PTHR11206:SF79 - MULTIDRUG RESISTANCE PROTEIN // MATE EFFLUX FAMILY PROTEIN	0.347	-1.52642	0.000230342062474	0.00591823156709	yes	down	0.34	0.35	0.71	0.5	1.13	1.67	1.26	1.31	0.475	1.3425	GO:0006855;GO:0055085;GO:0016021;GO:0016020;GO:0005774;GO:0015297;GO:0015238;GO:0022857;GO:004291	BP:drug transmembrane transport;BP:transmembrane transport;CC:integral component of membrane;CC:membrane;CC:vacuolar membrane;MF:antiporter activity;MF:drug transmembrane transporter activity;MF:transmembrane transporter activity;MF:xenobiotic transporter activity;	K03327	TC.MATE, SLC47A, norM, mdtK, dinF	------	------	KRH45605.1	hypothetical protein GLYMA_08G282600, partial [Glycine max]	sp|Q38956|DTX29_ARATH;	Protein DETOXIFICATION 29 OS=Arabidopsis thaliana OX=3702 GN=DTX29 PE=1 SV=1;
Glyma.11G022500.Wm82.a4.v1		-	0.335	-1.57962	0.000232059972185	0.00594978252401	yes	down	0.85	0.24	0.34	0.55	1.76	1.54	1.1	1.46	0.495	1.465	GO:001602	CC:integral component of membrane;	------	------	------	------	XP_006590508.1	uncharacterized protein LOC100786320 isoform X1 [Glycine max]	------	------
Glyma.16G136000.Wm82.a4.v1		(1 of 50) PTHR11017//PTHR11017:SF171 - LEUCINE-RICH REPEAT-CONTAINING PROTEIN // SUBFAMILY NOT NAMED	0.484	-1.04688	0.000232960214592	0.00596866350087	yes	down	0.85	0.88	0.64	1.61	1.61	1.72	2.31	2.52	0.995	2.04	GO:0007165;GO:0043531;GO:000551	BP:signal transduction;MF:ADP binding;MF:protein binding;	------	------	------	------	KRH08204.1	hypothetical protein GLYMA_16G136000 [Glycine max]	sp|Q40392|TMVRN_NICGU;	TMV resistance protein N OS=Nicotiana glutinosa OX=35889 GN=N PE=1 SV=1;
Glyma.19G195800.Wm82.a4.v1		(1 of 171) PF02365 - No apical meristem (NAM) protein (NAM)	0.489	-1.033	0.00023540036062	0.00602694401861	yes	down	1.43	2.29	1.96	3.15	4.43	3.85	3.86	5.76	2.2075	4.475	GO:0006355;GO:0005634;GO:000367	BP:regulation of transcription, DNA-templated;CC:nucleus;MF:DNA binding;	------	------	------	------	XP_003553602.1	NAC domain-containing protein 90 [Glycine max]	sp|Q9FMR3|NAC90_ARATH;	NAC domain-containing protein 90 OS=Arabidopsis thaliana OX=3702 GN=NAC090 PE=1 SV=1;
Glyma.07G143900.Wm82.a4.v1		(1 of 50) PF00560//PF13855 - Leucine Rich Repeat (LRR_1) // Leucine rich repeat (LRR_8)	0.414	-1.27282	0.000248990277341	0.00630838857745	yes	down	0.32	0.6	0.22	0.68	1.26	0.91	0.94	1.18	0.455	1.0725	GO:0016021;GO:0016301;GO:000551	CC:integral component of membrane;MF:kinase activity;MF:protein binding;	------	------	------	------	KHN28790.1	LRR receptor-like serine/threonine-protein kinase GSO1 [Glycine soja]	sp|F4K4T3|RLP56_ARATH;	Receptor-like protein 56 OS=Arabidopsis thaliana OX=3702 GN=RLP56 PE=2 SV=2;
Glyma.01G146000.Wm82.a4.v1		(1 of 4) PTHR31062//PTHR31062:SF55 - FAMILY NOT NAMED // XYLOGLUCAN ENDOTRANSGLUCOSYLASE/HYDROLASE PROTEIN 26-RELATED	0.389	-1.36268	0.000251881507765	0.00635991721444	yes	down	7.28	6.52	13.79	5.71	27.44	14.36	25.7	17.29	8.325	21.1975	GO:0042546;GO:0005975;GO:0071555;GO:0006073;GO:0010411;GO:0005618;GO:0016021;GO:0048046;GO:0016762;GO:000455	BP:cell wall biogenesis;BP:carbohydrate metabolic process;BP:cell wall organization;BP:cellular glucan metabolic process;BP:xyloglucan metabolic process;CC:cell wall;CC:integral component of membrane;CC:apoplast;MF:xylogluca;MF:hydrolase activity, hydrolyzing O-glycosyl compounds;	K08235	E2.4.1.207	------	------	XP_028223778.1	probable xyloglucan endotransglucosylase/hydrolase protein 26 [Glycine soja]	sp|Q9SVV2|XTH26_ARATH;	Probable xyloglucan endotransglucosylase/hydrolase protein 26 OS=Arabidopsis thaliana OX=3702 GN=XTH26 PE=2 SV=1;
Glyma.09G014900.Wm82.a4.v1		(1 of 8) PTHR27005//PTHR27005:SF7 - FAMILY NOT NAMED // WALL-ASSOCIATED RECEPTOR KINASE-LIKE 1-RELATED	0.443	-1.17601	0.000252396428244	0.00636370869911	yes	down	0.47	0.69	0.32	0.6	0.98	0.97	1.55	0.74	0.52	1.06	GO:0006468;GO:0007166;GO:0016021;GO:0005886;GO:0030247;GO:0004674;GO:0004672;GO:000552	BP:protein phosphorylation;BP:cell surface receptor signaling pathway;CC:integral component of membrane;CC:plasma membrane;MF:polysaccharide binding;MF:protein serine/threonine kinase activity;MF:protein kinase activity;MF:ATP binding;	------	------	------	------	XP_028181749.1	wall-associated receptor kinase-like 8 [Glycine soja]	sp|Q9SA25|WAKLG_ARATH;	Wall-associated receptor kinase-like 8 OS=Arabidopsis thaliana OX=3702 GN=WAKL8 PE=2 SV=1;
Glyma.08G075900.Wm82.a4.v1		(1 of 10) PTHR31851:SF6 - VACUOLAR IRON TRANSPORTER HOMOLOG 2.1	3.143	1.652	0.000279596398082	0.00691081110673	yes	up	12.44	3.48	15.63	6.1	2.17	5.89	2.05	1.82	9.4125	2.9825	GO:0030026;GO:0006880;GO:0016021;GO:0016020;GO:0005623;GO:0005381;GO:000538	BP:cellular manganese ion homeostasis;BP:intracellular sequestering of iron ion;CC:integral component of membrane;CC:membrane;CC:cell;MF:iron ion transmembrane transporter activity;MF:manganese ion transmembrane transporter activity;	K22736	VIT	------	------	NP_001236723.2	vacuolar iron transporter-like protein [Glycine max]	sp|Q9LSF6|VTH21_ARATH;	Vacuolar iron transporter homolog 2.1 OS=Arabidopsis thaliana OX=3702 GN=VTL5 PE=1 SV=1;
Glyma.14G177400.Wm82.a4.v1		-	0.336	-1.57348	0.00028461850026	0.00701590380241	yes	down	0.52	0.74	0.4	0.8	1.72	1.77	1.48	2.09	0.615	1.765	------	------	------	------	------	------	XP_003544812.1	uncharacterized protein LOC100796251 [Glycine max]	------	------
Glyma.06G214400.Wm82.a4.v1		-	0.158	-2.66214	0.000289378235896	0.00711878276056	yes	down	0.42	0	0.09	0.18	1.21	0.45	1.8	1.18	0.1725	1.16	GO:001602	CC:integral component of membrane;	------	------	------	------	RZC08619.1	hypothetical protein D0Y65_015358 [Glycine soja]	------	------
Glyma.01G184200.Wm82.a4.v1		(1 of 154) K00430 - peroxidase (E1.11.1.7)	2.336	1.22404	0.000295914055603	0.00724045452505	yes	up	6.79	5.15	8.91	3.98	3.16	3.15	1.16	3.02	6.2075	2.6225	GO:0006979;GO:0042744;GO:0055114;GO:0016021;GO:0005576;GO:0020037;GO:0046872;GO:000460	BP:response to oxidative stress;BP:hydrogen peroxide catabolic process;BP:oxidation-reduction process;CC:integral component of membrane;CC:extracellular region;MF:heme binding;MF:metal ion binding;MF:peroxidase activity;	K00430	E1.11.1.7	map00940	Phenylpropanoid biosynthesis	XP_003517286.2	peroxidase 10 [Glycine max]	sp|Q9FX85|PER10_ARATH;	Peroxidase 10 OS=Arabidopsis thaliana OX=3702 GN=PER10 PE=1 SV=1;
Glyma.13G303900.Wm82.a4.v1		(1 of 7) PTHR10891//PTHR10891:SF585 - EF-HAND CALCIUM-BINDING DOMAIN CONTAINING PROTEIN // SUBFAMILY NOT NAMED	0.482	-1.05364	0.000326555459485	0.00779772958991	yes	down	3.28	3.69	4.15	6.88	7.55	6.07	9.28	14.17	4.5	9.2675	GO:000550	MF:calcium ion binding;	K10840;K16465	CETN2;CETN1	map03420	Nucleotide excision repair	XP_003541928.1	calcium-binding protein PBP1 [Glycine max]	sp|Q9LSQ6|PBP1_ARATH;	Calcium-binding protein PBP1 OS=Arabidopsis thaliana OX=3702 GN=PBP1 PE=1 SV=1;
Glyma.11G106900.Wm82.a4.v1		(1 of 10) PF06911 - Senescence-associated protein (Senescence)	0.414	-1.27089	0.000337599928259	0.00797650984842	yes	down	23.99	10.8	15.49	17.69	34.61	26.78	61.3	40.62	16.9925	40.8275	GO:0016021;GO:000588	CC:integral component of membrane;CC:plasma membrane;	K19366	SPG20	map04144	Endocytosis	XP_003537805.1	protein EARLY-RESPONSIVE TO DEHYDRATION 7, chloroplastic [Glycine max]	sp|O48832|ERD7_ARATH;	Protein EARLY-RESPONSIVE TO DEHYDRATION 7, chloroplastic OS=Arabidopsis thaliana OX=3702 GN=ERD7 PE=1 SV=1;
Glyma.11G171500.Wm82.a4.v1		-	3.771	1.91487	0.000349585431803	0.00821176404698	yes	up	2.64	0.95	3.38	2.35	0.44	1.27	0.52	0.17	2.33	0.6	------	------	------	------	------	------	ACU14835.1	unknown, partial [Glycine max]	------	------
Glyma.16G094200.Wm82.a4.v1		-	0.343	-1.54538	0.000353759294187	0.00828310563311	yes	down	0.19	0.68	0.82	0.33	1.25	1.2	2.05	1.25	0.505	1.4375	GO:0080183;GO:0048564;GO:000953	BP:response to photooxidative stress;BP:photosystem I assembly;CC:chloroplast thylakoid membrane;	------	------	------	------	XP_006599862.1	uncharacterized protein LOC102659794 [Glycine max]	------	------
Glyma.20G116700.Wm82.a4.v1		-	0.222	-2.17207	0.000358398425978	0.00835949414447	yes	down	0.34	0.23	1.06	0.25	1.28	1.56	3.8	1.93	0.47	2.1425	GO:001602	CC:integral component of membrane;	------	------	------	------	XP_028221043.1	uncharacterized protein LOC114402600 [Glycine soja]	------	------
Glyma.02G309000.Wm82.a4.v1		-	0.436	-1.19809	0.000361093398064	0.00840620816081	yes	down	0.39	0.72	0.9	0.78	1.43	1.21	2.18	1.47	0.6975	1.5725	GO:001602	CC:integral component of membrane;	------	------	------	------	XP_003519685.1	uncharacterized protein LOC100806244 [Glycine max]	------	------
Glyma.20G138500.Wm82.a4.v1		(1 of 29) PTHR27002//PTHR27002:SF122 - FAMILY NOT NAMED // CYSTEINE-RICH RECEPTOR-LIKE PROTEIN KINASE 28-RELATED	0.363	-1.46331	0.000395722832137	0.00904477411748	yes	down	0.27	0.28	0.28	0.53	0.54	0.81	1.47	0.95	0.34	0.9425	GO:0006468;GO:0016021;GO:0005886;GO:0004672;GO:0004674;GO:000552	BP:protein phosphorylation;CC:integral component of membrane;CC:plasma membrane;MF:protein kinase activity;MF:protein serine/threonine kinase activity;MF:ATP binding;	------	------	------	------	XP_006606016.1	putative receptor-like protein kinase At4g00960 [Glycine max]	sp|Q8S9L6|CRK29_ARATH;	Cysteine-rich receptor-like protein kinase 29 OS=Arabidopsis thaliana OX=3702 GN=CRK29 PE=2 SV=1;
Glyma.08G069200.Wm82.a4.v1		-	0.404	-1.30655	0.000396875162105	0.00906542494105	yes	down	5.57	7.46	1.82	4.96	6.42	12.86	16.1	12.36	4.9525	11.935	GO:001602	CC:integral component of membrane;	------	------	------	------	XP_003531019.1	uncharacterized protein LOC100816353 [Glycine max]	------	------
Glyma.20G062000.Wm82.a4.v1		(1 of 3) PTHR13994//PTHR13994:SF15 - NUDIX HYDROLASE RELATED // SUBFAMILY NOT NAMED	0.356	-1.48894	0.000398208056605	0.00908447972842	yes	down	3.04	3.98	3.13	7.84	8.04	9.22	15.34	17.5	4.4975	12.525	GO:0007165;GO:0016787;GO:0035529;GO:0047631;GO:005128	BP:signal transduction;MF:hydrolase activity;MF:NADH pyrophosphatase activity;MF:ADP-ribose diphosphatase activity;MF:NAD binding;	------	------	------	------	XP_003556767.2	nudix hydrolase 2 [Glycine max]	sp|Q94B74|NUDT2_ARATH;	Nudix hydrolase 2 OS=Arabidopsis thaliana OX=3702 GN=NUDT2 PE=1 SV=1;
Glyma.08G329000.Wm82.a4.v1		-	2.088	1.06209	0.000423117885125	0.00950984201651	yes	up	1.37	1.73	2.18	2.18	1.03	0.76	0.9	0.83	1.865	0.88	GO:001602	CC:integral component of membrane;	------	------	------	------	NP_001304382.2	uncharacterized protein LOC100811551 [Glycine max]	------	------
Glyma.02G056400.Wm82.a4.v1		(1 of 2) PTHR10992//PTHR10992:SF838 - ALPHA/BETA HYDROLASE FOLD-CONTAINING PROTEIN // SUBFAMILY NOT NAMED	0.431	-1.21291	0.000427722882158	0.00956613122508	yes	down	3.06	3.49	1.44	1.86	3.25	8.74	6.23	4.23	2.4625	5.6125	GO:0003824;GO:0016787;GO:004737	MF:catalytic activity;MF:hydrolase activity;MF:acylglycerol lipase activity;	------	------	------	------	XP_003520313.1	epoxide hydrolase 4 [Glycine max]	sp|Q8IUS5|EPHX4_HUMAN;	Epoxide hydrolase 4 OS=Homo sapiens OX=9606 GN=EPHX4 PE=2 SV=2;
Glyma.07G143500.Wm82.a4.v1		(1 of 120) PF00560//PF08263//PF13855 - Leucine Rich Repeat (LRR_1) // Leucine rich repeat N-terminal domain (LRRNT_2) // Leucine rich repeat (LRR_8)	0.303	-1.7236	0.000431299202213	0.00962838470235	yes	down	0.1	0.02	0.12	0.18	0.44	0.25	0.41	0.36	0.105	0.365	GO:0016021;GO:0016301;GO:000551	CC:integral component of membrane;MF:kinase activity;MF:protein binding;	------	------	------	------	RZC02912.1	Receptor-like protein 13 isoform B [Glycine soja]	sp|Q70CT4|RLP8_ARATH;	Receptor-like protein 8 OS=Arabidopsis thaliana OX=3702 GN=RLP8 PE=2 SV=1;
Glyma.04G197400.Wm82.a4.v1		(1 of 10) K10781 - fatty acyl-ACP thioesterase B (FATB)	0.336	-1.57355	0.000436048363321	0.00970603693986	yes	down	0.28	0.57	0.25	0.44	0.5	1.66	1.02	1.25	0.385	1.1075	GO:0006633;GO:0009507;GO:0000036;GO:0016297;GO:001679	BP:fatty acid biosynthetic process;CC:chloroplast;MF:ACP phosphopantetheine attachment site binding involved in fatty acid biosynthetic process;MF:acyl-[acyl-carrier-protein] hydrolase activity;MF:thiolester hydrolase activity;	K10781	FATB	map00061	Fatty acid biosynthesis	XP_003522440.1	palmitoyl-acyl carrier protein thioesterase, chloroplastic [Glycine max]	sp|Q9SJE2|FATB_ARATH;	Palmitoyl-acyl carrier protein thioesterase, chloroplastic OS=Arabidopsis thaliana OX=3702 GN=FATB PE=1 SV=1;
Glyma.18G289600.Wm82.a4.v1		(1 of 7) PTHR19375:SF232 - MEDIATOR OF RNA POLYMERASE II TRANSCRIPTION SUBUNIT 37E-RELATED	2.337	1.22452	0.000438950553657	0.00973358826621	yes	up	3.41	6.44	4.52	5.28	1.62	1.16	1.44	4.2	4.9125	2.105	GO:0006986;GO:0034620;GO:0051085;GO:0042026;GO:0005737;GO:0042623;GO:0031072;GO:0044183;GO:0051082;GO:0051787;GO:0016887;GO:000552	BP:response to unfolded protein;BP:cellular response to unfolded protein;BP:chaperone mediated protein folding requiring cofactor;BP:protein refolding;CC:cytoplasm;MF:ATPase activity, coupled;MF:heat shock protein binding;MF:protein binding involved in protein folding;MF:unfolded protein binding;MF:misfolded protein binding;MF:ATPase activity;MF:ATP binding;	K03283	HSPA1s	map04144;map04141;map03040	Endocytosis;Protein processing in endoplasmic reticulum;Spliceosome	XP_003552695.1	heat shock cognate 70 kDa protein 2 [Glycine max]	sp|P27322|HSP72_SOLLC;	Heat shock cognate 70 kDa protein 2 OS=Solanum lycopersicum OX=4081 GN=HSC-2 PE=2 SV=1;
Glyma.04G211100.Wm82.a4.v1		(1 of 2) PTHR10209//PTHR10209:SF129 - OXIDOREDUCTASE, 2OG-FE II OXYGENASE FAMILY PROTEIN // SUBFAMILY NOT NAMED	0.195	-2.35768	0.000439867318381	0.00974205836509	yes	down	0.04	0.19	0.04	0.13	0.28	0.37	0.74	0.46	0.1	0.4625	GO:0009826;GO:0009686;GO:0009416;GO:0009908;GO:0055114;GO:0051213;GO:0047927;GO:0045544;GO:0046872;GO:001649	BP:unidimensional cell growth;BP:gibberellin biosynthetic process;BP:response to light stimulus;BP:flower development;BP:oxidation-reduction process;MF:dioxygenase activity;MF:gibberellin-44 dioxygenase activity;MF:gibberellin 20-oxidase activity;MF:metal ion binding;MF:oxidoreductase activity;	------	------	------	------	XP_028229639.1	gibberellin 20 oxidase 2-like [Glycine soja]	sp|P0C5H5|GAOX2_ORYSI;	Gibberellin 20 oxidase 2 OS=Oryza sativa subsp. indica OX=39946 GN=20ox2 PE=1 SV=1;
Glyma.17G131900.Wm82.a4.v1		(1 of 3) PTHR31839//PTHR31839:SF0 - FAMILY NOT NAMED // DEHYDRATION-RESPONSIVE ELEMENT-BINDING PROTEIN 1E-RELATED	0.22	-2.18289	0.000445679283674	0.00982895480757	yes	down	6.9	1.28	2.79	2.21	11.12	8.09	26.97	13.34	3.295	14.88	GO:0006355;GO:0005634;GO:0003700;GO:000367	BP:regulation of transcription, DNA-templated;CC:nucleus;MF:transcription factor activity, sequence-specific DNA binding;MF:DNA binding;	------	------	------	------	XP_003550880.1	dehydration-responsive element-binding protein 1E [Glycine max]	sp|Q9M0L0|DRE1A_ARATH;	Dehydration-responsive element-binding protein 1A OS=Arabidopsis thaliana OX=3702 GN=DREB1A PE=1 SV=2;
Glyma.10G253100.Wm82.a4.v1		(1 of 29) PTHR27002//PTHR27002:SF122 - FAMILY NOT NAMED // CYSTEINE-RICH RECEPTOR-LIKE PROTEIN KINASE 28-RELATED	0.463	-1.11208	0.000453722044477	0.00995810557015	yes	down	0.87	1.46	1.78	2.68	3.37	2.44	4.2	4.79	1.6975	3.7	GO:0006468;GO:0016021;GO:0005886;GO:0004672;GO:0004674;GO:000552	BP:protein phosphorylation;CC:integral component of membrane;CC:plasma membrane;MF:protein kinase activity;MF:protein serine/threonine kinase activity;MF:ATP binding;	------	------	------	------	XP_006589610.1	cysteine-rich receptor-like protein kinase 26 isoform X1 [Glycine max]	sp|Q9T0J1|CRK26_ARATH;	Cysteine-rich receptor-like protein kinase 26 OS=Arabidopsis thaliana OX=3702 GN=CRK26 PE=2 SV=1;
Glyma.16G199000.Wm82.a4.v1		(1 of 4) PTHR31839//PTHR31839:SF8 - FAMILY NOT NAMED // DEHYDRATION-RESPONSIVE ELEMENT-BINDING PROTEIN 1A-RELATED	0.372	-1.42559	0.000460917093824	0.0100795873225	yes	down	9.39	8.85	11.65	24.09	31.28	23.38	39.91	48.17	13.495	35.685	GO:0006355;GO:0005634;GO:0003700;GO:000367	BP:regulation of transcription, DNA-templated;CC:nucleus;MF:transcription factor activity, sequence-specific DNA binding;MF:DNA binding;	------	------	------	------	NP_001267504.1	AP2-lke DNA-binding domain-containing protein [Glycine max]	sp|Q9FJ93|DRE1D_ARATH;	Dehydration-responsive element-binding protein 1D OS=Arabidopsis thaliana OX=3702 GN=DREB1D PE=2 SV=1;
Glyma.09G181400.Wm82.a4.v1		(1 of 2227) 2.7.11.1 - Non-specific serine/threonine protein kinase / Threonine-specific protein kinase	0.493	-1.02045	0.00046228601934	0.0100985018286	yes	down	8.79	9.08	7.54	16.35	17.49	17.34	24.31	25.57	10.44	21.1775	GO:0006468;GO:0007166;GO:0005886;GO:0004672;GO:0004674;GO:000552	BP:protein phosphorylation;BP:cell surface receptor signaling pathway;CC:plasma membrane;MF:protein kinase activity;MF:protein serine/threonine kinase activity;MF:ATP binding;	------	------	------	------	XP_006587493.1	wall-associated receptor kinase 2 isoform X1 [Glycine max]	sp|F4HQ17|LRL14_ARATH;	LEAF RUST 10 DISEASE-RESISTANCE LOCUS RECEPTOR-LIKE PROTEIN KINASE-like 1.4 OS=Arabidopsis thaliana OX=3702 GN=LRK10L-1.4 PE=2 SV=2;
Glyma.11G250700.Wm82.a4.v1		(1 of 2) PTHR34687:SF1 - CHAPERONE PROTEIN DNAJ-LIKE PROTEIN	0.446	-1.16524	0.000462336372248	0.0100985018286	yes	down	6.87	2.5	2.45	4.39	6.65	7.01	13.84	8.76	4.0525	9.065	------	------	------	------	------	------	XP_003538547.1	uncharacterized protein LOC100797611 [Glycine max]	------	------
Glyma.20G119600.Wm82.a4.v1		(1 of 10) PTHR27005//PTHR27005:SF28 - FAMILY NOT NAMED // PROTEIN KINASE-LIKE PROTEIN	0.356	-1.48931	0.000464008063363	0.0101228777081	yes	down	0.32	0.42	0.8	0.71	1.17	0.82	2.78	1.53	0.5625	1.575	GO:0006468;GO:0016310;GO:0016021;GO:0016301;GO:0004672;GO:000552	BP:protein phosphorylation;BP:phosphorylation;CC:integral component of membrane;MF:kinase activity;MF:protein kinase activity;MF:ATP binding;	------	------	------	------	XP_006605929.1	LEAF RUST 10 DISEASE-RESISTANCE LOCUS RECEPTOR-LIKE PROTEIN KINASE-like 1.1 [Glycine max]	sp|Q9C6K9|LRL11_ARATH;	LEAF RUST 10 DISEASE-RESISTANCE LOCUS RECEPTOR-LIKE PROTEIN KINASE-like 1.1 OS=Arabidopsis thaliana OX=3702 GN=LRK10L-1.1 PE=2 SV=1;
Glyma.06G065600.Wm82.a4.v1		(1 of 1) K07192 - flotillin (FLOT)	0.363	-1.46288	0.000464360440494	0.0101242128933	yes	down	0.44	0.48	0.34	0.17	0.83	0.97	1.35	0.62	0.3575	0.9425	GO:000590	CC:caveola;	K07192	FLOT	------	------	KRH52389.1	hypothetical protein GLYMA_06G065600 [Glycine max]	sp|D2XNR2|FLOT6_MEDTR;	Flotillin-like protein 6 OS=Medicago truncatula OX=3880 GN=FLOT6 PE=2 SV=1;
Glyma.16G160900.Wm82.a4.v1		(1 of 3) PTHR24031//PTHR24031:SF247 - RNA HELICASE // DEAD-BOX ATP-DEPENDENT RNA HELICASE 39	2.376	1.24849	0.000468330433217	0.0101866762229	yes	up	1.19	0.93	1.16	0.89	0.24	0.53	0.55	0.43	1.0425	0.4375	GO:0003676;GO:0003724;GO:0003723;GO:0005524;GO:000438	MF:nucleic acid binding;MF:RNA helicase activity;MF:RNA binding;MF:ATP binding;MF:helicase activity;	------	------	------	------	XP_006599462.1	DEAD-box ATP-dependent RNA helicase 39 [Glycine max]	sp|Q5VRY0|RH39_ORYSJ;	DEAD-box ATP-dependent RNA helicase 39 OS=Oryza sativa subsp. japonica OX=39947 GN=Os01g0184500 PE=2 SV=1;
Glyma.01G216000.Wm82.a4.v1		(1 of 3) PTHR31839//PTHR31839:SF0 - FAMILY NOT NAMED // DEHYDRATION-RESPONSIVE ELEMENT-BINDING PROTEIN 1E-RELATED	0.195	-2.35486	0.000486017814069	0.0104528258677	yes	down	8.41	1.83	2.43	2.19	14.72	9.27	37.01	14.39	3.715	18.8475	GO:0006355;GO:0005634;GO:0003700;GO:000367	BP:regulation of transcription, DNA-templated;CC:nucleus;MF:transcription factor activity, sequence-specific DNA binding;MF:DNA binding;	------	------	------	------	XP_003517455.1	dehydration-responsive element-binding protein 1E [Glycine max]	sp|Q9SGJ6|DRE1E_ARATH;	Dehydration-responsive element-binding protein 1E OS=Arabidopsis thaliana OX=3702 GN=DREB1E PE=2 SV=1;
Glyma.01G070200.Wm82.a4.v1		(1 of 2) PTHR31388//PTHR31388:SF9 - FAMILY NOT NAMED // PEROXIDASE 11	0.42	-1.25179	0.000497808498162	0.0106311002424	yes	down	0.55	0.65	0.22	0.52	0.6	1.61	1.14	1.21	0.485	1.14	GO:0006979;GO:0042744;GO:0055114;GO:0005576;GO:0020037;GO:0046872;GO:000460	BP:response to oxidative stress;BP:hydrogen peroxide catabolic process;BP:oxidation-reduction process;CC:extracellular region;MF:heme binding;MF:metal ion binding;MF:peroxidase activity;	K00430	E1.11.1.7	map00940	Phenylpropanoid biosynthesis	KRH75211.1	hypothetical protein GLYMA_01G070200 [Glycine max]	sp|Q96519|PER11_ARATH;	Peroxidase 11 OS=Arabidopsis thaliana OX=3702 GN=PER11 PE=1 SV=1;
Glyma.02G192800.Wm82.a4.v1		(1 of 9) PF01535//PF12854//PF13041//PF13812 - PPR repeat (PPR) // PPR repeat (PPR_1) // PPR repeat family (PPR_2) // Pentatricopeptide repeat domain (PPR_3)	2.433	1.28258	0.000516463877187	0.0108764904263	yes	up	0.42	0.63	0.59	0.5	0.2	0.2	0.32	0.13	0.535	0.2125	------	------	------	------	------	------	XP_003518162.1	putative pentatricopeptide repeat-containing protein At5g06400, mitochondrial [Glycine max]	sp|Q9FNG8|PP366_ARATH;	Putative pentatricopeptide repeat-containing protein At5g06400, mitochondrial OS=Arabidopsis thaliana OX=3702 GN=At5g06400 PE=3 SV=1;
Glyma.18G293100.Wm82.a4.v1		(1 of 3) PTHR11206//PTHR11206:SF167 - MULTIDRUG RESISTANCE PROTEIN // SUBFAMILY NOT NAMED	0.409	-1.28845	0.000519599950867	0.0109133244549	yes	down	1.23	0.25	0.84	0.62	1.98	2	1.96	1.4	0.735	1.835	GO:0006855;GO:0055085;GO:0016021;GO:0016020;GO:0015297;GO:0015238;GO:0022857;GO:004291	BP:drug transmembrane transport;BP:transmembrane transport;CC:integral component of membrane;CC:membrane;MF:antiporter activity;MF:drug transmembrane transporter activity;MF:transmembrane transporter activity;MF:xenobiotic transporter activity;	K03327	TC.MATE, SLC47A, norM, mdtK, dinF	------	------	XP_006603046.1	protein DETOXIFICATION 14 [Glycine max]	sp|Q9C994|DTX14_ARATH;	Protein DETOXIFICATION 14 OS=Arabidopsis thaliana OX=3702 GN=DTX14 PE=1 SV=1;
Glyma.03G175300.Wm82.a4.v1		(1 of 2) PTHR19241//PTHR19241:SF258 - ATP-BINDING CASSETTE TRANSPORTER // ABC TRANSPORTER G FAMILY MEMBER 17-RELATED	0.336	-1.57193	0.000524180466573	0.0109692515443	yes	down	0.33	0.49	0.11	0.39	0.74	1.58	0.95	0.54	0.33	0.9525	GO:0055085;GO:0016021;GO:0016020;GO:0005886;GO:0042626;GO:0016887;GO:000552	BP:transmembrane transport;CC:integral component of membrane;CC:membrane;CC:plasma membrane;MF:ATPase activity, coupled to transmembrane movement of substances;MF:ATPase activity;MF:ATP binding;	------	------	------	------	XP_003520635.1	ABC transporter G family member 20 [Glycine max]	sp|Q9LFG8|AB20G_ARATH;	ABC transporter G family member 20 OS=Arabidopsis thaliana OX=3702 GN=ABCG20 PE=2 SV=1;
Glyma.03G236300.Wm82.a4.v1		(1 of 4) PTHR11972:SF57 - RESPIRATORY BURST OXIDASE HOMOLOG PROTEIN B	0.489	-1.03102	0.000540428702311	0.0111618134418	yes	down	24.42	25.58	34.14	51.88	54.27	62	83.8	77.18	34.005	69.3125	GO:0055114;GO:0016021;GO:0005886;GO:0050664;GO:0016174;GO:0005509;GO:0004601;GO:001649	BP:oxidation-reduction process;CC:integral component of membrane;CC:plasma membrane;MF:oxidoreductase activity, acting on NA;MF:NA;MF:calcium ion binding;MF:peroxidase activity;MF:oxidoreductase activity;	K13447	RBOH	map04016;map04626	MAPK signaling pathway - plant;Plant-pathogen interaction	XP_003521697.1	respiratory burst oxidase homolog protein B [Glycine max]	sp|Q948T9|RBOHB_SOLTU;	Respiratory burst oxidase homolog protein B OS=Solanum tuberosum OX=4113 GN=RBOHB PE=1 SV=1;
Glyma.04G010900.Wm82.a4.v1		(1 of 10) 2.1.1.158 - 7-methylxanthosine synthase / XRS1	0.348	-1.52088	0.000555497853799	0.0113955	yes	down	0.27	0.23	0.16	0.15	0.42	0.31	0.77	0.82	0.2025	0.58	GO:0032259;GO:0008168;GO:000875	BP:methylation;MF:methyltransferase activity;MF:S-adenosylmethionine-dependent methyltransferase activity;	K21483	SAMT	------	------	KRH60813.1	hypothetical protein GLYMA_04G010900 [Glycine max]	sp|Q9AVL9|CS4_COFAR;	Probable caffeine synthase 4 OS=Coffea arabica OX=13443 GN=CS4 PE=2 SV=1;
Glyma.20G068300.Wm82.a4.v1		(1 of 4) PTHR31645//PTHR31645:SF11 - FAMILY NOT NAMED // METAL-NICOTIANAMINE TRANSPORTER YSL1	0.25	-2.00103	0.000560601051845	0.0114743697314	yes	down	0.12	0.24	0.05	0.08	0.25	0.36	0.4	0.88	0.1225	0.4725	GO:0048316;GO:0010039;GO:0055085;GO:0016021;GO:0016020;GO:0005623;GO:0005886;GO:005198	BP:seed development;BP:response to iron ion;BP:transmembrane transport;CC:integral component of membrane;CC:membrane;CC:cell;CC:plasma membrane;MF:iron-nicotianamine transmembrane transporter activity;	------	------	------	------	XP_003556858.1	metal-nicotianamine transporter YSL1 [Glycine max]	sp|Q6R3L0|YSL1_ARATH;	Metal-nicotianamine transporter YSL1 OS=Arabidopsis thaliana OX=3702 GN=YSL1 PE=2 SV=2;
Glyma.03G069100.Wm82.a4.v1		(1 of 2) PTHR12112//PTHR12112:SF15 - BNIP - RELATED // SUBFAMILY NOT NAMED	0.452	-1.14636	0.000585820884575	0.0118837484898	yes	down	1.27	0.75	1.12	1.01	1.9	1.91	3.37	2.05	1.0375	2.3075	GO:0006798;GO:0005737;GO:0016462;GO:0004309;GO:000442	BP:polyphosphate catabolic process;CC:cytoplasm;MF:pyrophosphatase activity;MF:exopolyphosphatase activity;MF:inorganic diphosphatase activity;	K01514;K06911	PRUNE, PPX1;PIR	map00230	Purine metabolism	XP_014629083.1	uncharacterized protein LOC102668539 isoform X1 [Glycine max]	sp|Q9SEE4|PIRL_SOLLC;	Pirin-like protein OS=Solanum lycopersicum OX=4081 PE=2 SV=1;
Glyma.01G219300.Wm82.a4.v1		(1 of 2) PTHR11062:SF47 - EXOSTOSIN FAMILY PROTEIN-RELATED	0.436	-1.19621	0.000603856525042	0.0121683101642	yes	down	0.45	0.57	0.92	0.79	0.94	1.94	1.95	1.33	0.6825	1.54	GO:0006486;GO:0016021;GO:001675	BP:protein glycosylation;CC:integral component of membrane;MF:transferase activity, transferring glycosyl groups;	K20888	MUR3	------	------	KRH77532.1	hypothetical protein GLYMA_01G219300 [Glycine max]	sp|Q9SH31|GT16_ARATH;	Xyloglucan-specific galacturonosyltransferase 1 OS=Arabidopsis thaliana OX=3702 GN=GT16 PE=2 SV=1;
Glyma.17G030800.Wm82.a4.v1		-	4.205	2.07226	0.000605499614362	0.0121879378177	yes	up	0.68	0.69	1.34	1.88	0.18	0.46	0.26	0.17	1.1475	0.2675	------	------	------	------	------	------	XP_006601396.1	neural Wiskott-Aldrich syndrome protein [Glycine max]	------	------
Glyma.09G018900.Wm82.a4.v1		(1 of 7) PTHR27003:SF15 - LEUCINE-RICH REPEAT PROTEIN KINASE-LIKE PROTEIN	0.434	-1.20307	0.000637356132976	0.0126613414174	yes	down	0.68	0.62	0.88	2.33	2.99	2.64	2.24	2.46	1.1275	2.5825	GO:0006468;GO:0016021;GO:0005886;GO:0004672;GO:0004675;GO:000552	BP:protein phosphorylation;CC:integral component of membrane;CC:plasma membrane;MF:protein kinase activity;MF:transmembrane receptor protein serine/threonine kinase activity;MF:ATP binding;	------	------	------	------	XP_003535032.1	probable leucine-rich repeat receptor-like protein kinase At5g49770 [Glycine max]	sp|Q9LT96|Y5977_ARATH;	Probable leucine-rich repeat receptor-like protein kinase At5g49770 OS=Arabidopsis thaliana OX=3702 GN=At5g49770 PE=1 SV=1;
Glyma.20G245100.Wm82.a4.v1		(1 of 12) 2.5.1.36 - Trihydroxypterocarpan dimethylallyltransferase / Glyceollin synthase	0.438	-1.19078	0.000640370850949	0.0126918775897	yes	down	1.65	1.23	0.46	1.81	3.02	2.93	2.26	3.49	1.2875	2.925	GO:0031969;GO:0016021;GO:0016765;GO:0047292;GO:000465	CC:chloroplast membrane;CC:integral component of membrane;MF:transferase activity, transferring alkyl or ary;MF:trihydroxypterocarpan dimethylallyltransferase activity;MF:prenyltransferase activity;	K09833	HPT, HGGT, ubiA	map00130	Ubiquinone and other terpenoid-quinone biosynthesis	NP_001353921.1	glycinol 2-dimethylallyltransferase [Glycine max]	sp|B9A1Q4|G4DT_SOYBN;	Glycinol 4-dimethylallyltransferase OS=Glycine max OX=3847 GN=G4DT PE=1 SV=1;
Glyma.16G137000.Wm82.a4.v1		(1 of 50) PTHR11017//PTHR11017:SF171 - LEUCINE-RICH REPEAT-CONTAINING PROTEIN // SUBFAMILY NOT NAMED	0.43	-1.21869	0.000649781920414	0.0128242170674	yes	down	1.09	2.15	1.46	4.22	3.68	4.05	5.85	5.99	2.23	4.8925	GO:0007165;GO:004353	BP:signal transduction;MF:ADP binding;	------	------	------	------	XP_006599373.1	TMV resistance protein N [Glycine max]	sp|Q9SZ67|WRK19_ARATH;	Probable WRKY transcription factor 19 OS=Arabidopsis thaliana OX=3702 GN=WRKY19 PE=3 SV=1;
Glyma.02G037300.Wm82.a4.v1		(1 of 2) PTHR31375//PTHR31375:SF12 - FAMILY NOT NAMED // POLYGALACTURONASE	2.08	1.05676	0.000671156281975	0.0131322431908	yes	up	2.64	2.27	3.8	2.03	1.6	1.69	0.77	1.07	2.685	1.2825	GO:0071555;GO:0005975;GO:0016021;GO:0005576;GO:000465	BP:cell wall organization;BP:carbohydrate metabolic process;CC:integral component of membrane;CC:extracellular region;MF:polygalacturonase activity;	------	------	------	------	KRH69612.1	hypothetical protein GLYMA_02G037300 [Glycine max]	sp|Q949Z1|PGLR4_ARATH;	Polygalacturonase At1g48100 OS=Arabidopsis thaliana OX=3702 GN=At1g48100 PE=2 SV=1;
Glyma.04G043100.Wm82.a4.v1		-	0.318	-1.65379	0.000678345401312	0.0132373636883	yes	down	0.45	0.46	0.78	1.33	2.77	2.07	1.97	2.69	0.755	2.375	GO:001602	CC:integral component of membrane;	------	------	------	------	NP_001238364.1	uncharacterized protein LOC100500455 precursor [Glycine max]	------	------
Glyma.08G088100.Wm82.a4.v1		(1 of 5) PTHR14155//PTHR14155:SF74 - RING FINGER DOMAIN-CONTAINING // RING-H2 FINGER PROTEIN ATL45-RELATED	3.432	1.779	0.000701036928698	0.0135567	yes	up	1.03	0.78	0.74	0.64	0.27	0.27	0.13	0.26	0.7975	0.2325	GO:0016021;GO:0008270;GO:000551	CC:integral component of membrane;MF:zinc ion binding;MF:protein binding;	------	------	------	------	XP_003532662.1	RING-H2 finger protein ATL73 [Glycine max]	sp|O22755|ATL44_ARATH;	Probable E3 ubiquitin-protein ligase ATL44 OS=Arabidopsis thaliana OX=3702 GN=ATL44 PE=2 SV=1;
Glyma.18G260266.Wm82.a4.v1		(1 of 26) PF01535//PF13812 - PPR repeat (PPR) // Pentatricopeptide repeat domain (PPR_3)	2.875	1.52334	0.000705622580013	0.0136164975941	yes	up	0.87	1.05	0.91	1.5	0.51	0.17	0.34	0.49	1.0825	0.3775	GO:0009451;GO:0043231;GO:0004519;GO:000827	BP:RNA modification;CC:intracellular membrane-bounded organelle;MF:endonuclease activity;MF:zinc ion binding;	------	------	------	------	KRH01185.1	hypothetical protein GLYMA_18G260300 [Glycine max]	sp|Q9FK33|PP427_ARATH;	Pentatricopeptide repeat-containing protein At5g50390, chloroplastic OS=Arabidopsis thaliana OX=3702 GN=PCMP-H58 PE=2 SV=1;
Glyma.20G147900.Wm82.a4.v1		(1 of 14) 1.14.13.152 - Geraniol 8-hydroxylase / G10H	3.117	1.64009	0.000716217210014	0.0137771603022	yes	up	2.46	0.54	3.61	2.96	0.62	1.15	0.91	0.33	2.3925	0.7525	GO:0055114;GO:0016021;GO:0016020;GO:0102811;GO:0004497;GO:0016705;GO:0020037;GO:0016709;GO:000550	BP:oxidation-reduction process;CC:integral component of membrane;CC:membrane;MF:geraniol 10-hydroxylase activity;MF:monooxygenase activity;MF:oxidoreductase activity, acting on paired donors, with incorporation or reduction of molecular oxygen;MF:heme binding;MF:oxidoreductase activity, acting on paired donors, with incorporation or reduction of molecular oxygen, NA;MF:iron ion binding;	------	------	------	------	XP_006606065.1	geraniol 8-hydroxylase [Glycine max]	sp|Q8VWZ7|C76B6_CATRO;	Geraniol 8-hydroxylase OS=Catharanthus roseus OX=4058 GN=CYP76B6 PE=1 SV=1;
Glyma.09G126400.Wm82.a4.v1		(1 of 4) PTHR34576:SF3 - MEMBRANE-ASSOCIATED KINASE REGULATOR 6-RELATED	2.96	1.5654	0.000739260471306	0.0141192	yes	up	0.73	0.78	0.89	0.54	0.4	0.26	0.17	0.12	0.735	0.2375	GO:001630	MF:kinase activity;	------	------	------	------	XP_014506319.1	probable membrane-associated kinase regulator 6 isoform X1 [Vigna radiata var. radiata]	sp|Q84JK8|MAKR6_ARATH;	Probable membrane-associated kinase regulator 6 OS=Arabidopsis thaliana OX=3702 GN=MAKR6 PE=2 SV=1;
Glyma.09G286500.Wm82.a4.v1		(1 of 9) PTHR22731//PTHR22731:SF9 - RIBONUCLEASES P/MRP PROTEIN SUBUNIT POP1 // SUBFAMILY NOT NAMED	3.528	1.81894	0.000763127831784	0.0144871337902	yes	up	0.96	2.78	0.76	0.68	0.28	0.25	0.45	0.46	1.295	0.36	GO:0090502;GO:0008033;GO:0001682;GO:0005655;GO:0000172;GO:0016021;GO:0000171;GO:000452	BP:RNA phosphodiester bond hydrolysis, endonucleolytic;BP:tRNA processing;BP:tRNA 5'-leader removal;CC:nucleolar ribonuclease P complex;CC:ribonuclease MRP complex;CC:integral component of membrane;MF:ribonuclease MRP activity;MF:ribonuclease P activity;	K01164	POP1	map03008;map03013	Ribosome biogenesis in eukaryotes;RNA transport	RZB41534.1	hypothetical protein D0Y65_055156, partial [Glycine soja]	------	------
Glyma.06G262300.Wm82.a4.v1		(1 of 57) PF00954//PF01453//PF07714//PF08276 - S-locus glycoprotein domain (S_locus_glycop) // D-mannose binding lectin (B_lectin) // Protein tyrosine kinase (Pkinase_Tyr) // PAN-like domain (PAN_2)	0.414	-1.27185	0.000794169726991	0.0149529641672	yes	down	0.15	0.39	0.25	0.19	0.5	0.73	0.53	0.53	0.245	0.5725	GO:0006468;GO:0048544;GO:0016021;GO:0005886;GO:0030246;GO:0004674;GO:0004672;GO:000552	BP:protein phosphorylation;BP:recognition of pollen;CC:integral component of membrane;CC:plasma membrane;MF:carbohydrate binding;MF:protein serine/threonine kinase activity;MF:protein kinase activity;MF:ATP binding;	------	------	------	------	XP_025984548.1	uncharacterized protein LOC100812022 [Glycine max]	sp|O81832|Y4729_ARATH;	G-type lectin S-receptor-like serine/threonine-protein kinase At4g27290 OS=Arabidopsis thaliana OX=3702 GN=At4g27290 PE=3 SV=4;
Glyma.03G090200.Wm82.a4.v1		(1 of 9) PTHR27002//PTHR27002:SF34 - FAMILY NOT NAMED // G-TYPE LECTIN S-RECEPTOR-LIKE SERINE/THREONINE-PROTEIN KINASE RLK1	0.476	-1.07148	0.000862044239833	0.0159183	yes	down	0.66	0.64	0.25	0.58	1.14	0.98	1.29	1	0.5325	1.1025	GO:0006468;GO:0016021;GO:0030246;GO:0004674;GO:0004672;GO:000552	BP:protein phosphorylation;CC:integral component of membrane;MF:carbohydrate binding;MF:protein serine/threonine kinase activity;MF:protein kinase activity;MF:ATP binding;	------	------	------	------	XP_014629144.1	G-type lectin S-receptor-like serine/threonine-protein kinase LECRK3 [Glycine max]	sp|Q0JEU6|LERK3_ORYSJ;	G-type lectin S-receptor-like serine/threonine-protein kinase LECRK3 OS=Oryza sativa subsp. japonica OX=39947 GN=LECRK3 PE=3 SV=2;
Glyma.10G022300.Wm82.a4.v1		-	0.207	-2.27191	0.00086472320402	0.0159597064296	yes	down	0.08	0.17	0.18	0.28	0.71	0.82	1.39	0.43	0.1775	0.8375	------	------	------	------	------	------	XP_003536317.1	uncharacterized protein LOC100798818 [Glycine max]	------	------
Glyma.06G099501.Wm82.a4.v1		-	0.341	-1.55269	0.000909829926722	0.0166488366249	yes	down	2.71	0.66	0.43	1.17	4.04	2.39	3.33	4.87	1.2425	3.6575	GO:001602	CC:integral component of membrane;	------	------	------	------	KRH52995.1	hypothetical protein GLYMA_06G099500 [Glycine max]	------	------
Glyma.20G220900.Wm82.a4.v1		(1 of 21) PTHR31238//PTHR31238:SF42 - FAMILY NOT NAMED // GERMIN-LIKE PROTEIN SUBFAMILY 1 MEMBER 10-RELATED	0.442	-1.17708	0.000934890537566	0.0170474809585	yes	down	2.47	1.89	2.77	3.91	8.17	7.84	2.54	6.33	2.76	6.22	GO:0048046;GO:0005618;GO:0030145;GO:004573	CC:apoplast;CC:cell wall;MF:manganese ion binding;MF:nutrient reservoir activity;	------	------	------	------	NP_001237300.1	germin-like protein precursor [Glycine max]	sp|Q9SFF9|GL17_ARATH;	Germin-like protein subfamily 1 member 7 OS=Arabidopsis thaliana OX=3702 GN=At3g05950 PE=2 SV=1;
Glyma.10G148700.Wm82.a4.v1		(1 of 19) PF07887 - Calmodulin binding protein-like (Calmodulin_bind)	0.472	-1.0831	0.000947049642381	0.0172346951153	yes	down	0.89	1.65	1.49	2.55	2.85	1.88	4.07	5.01	1.645	3.4525	GO:0080142;GO:0006950;GO:0005634;GO:0043565;GO:0003700;GO:000551	BP:regulation of salicylic acid biosynthetic process;BP:response to stress;CC:nucleus;MF:sequence-specific DNA binding;MF:transcription factor activity, sequence-specific DNA binding;MF:calmodulin binding;	------	------	------	------	XP_003535327.1	calmodulin-binding protein 60 G [Glycine max]	sp|F4K2R6|CB60G_ARATH;	Calmodulin-binding protein 60 G OS=Arabidopsis thaliana OX=3702 GN=CBP60G PE=1 SV=1;
Glyma.09G254400.Wm82.a4.v1		(1 of 3) PTHR31221//PTHR31221:SF7 - FAMILY NOT NAMED // WRKY TRANSCRIPTION FACTOR 24-RELATED	0.237	-2.07806	0.000963598097168	0.0174573692064	yes	down	0.38	1.01	0.24	1.01	0.55	5.38	3.29	1.62	0.66	2.71	GO:0006355;GO:0005634;GO:0003700;GO:004356	BP:regulation of transcription, DNA-templated;CC:nucleus;MF:transcription factor activity, sequence-specific DNA binding;MF:sequence-specific DNA binding;	------	------	------	------	XP_003534536.1	probable WRKY transcription factor 43 [Glycine max]	sp|Q9FFS3|WRK24_ARATH;	Probable WRKY transcription factor 24 OS=Arabidopsis thaliana OX=3702 GN=WRKY24 PE=2 SV=1;
Glyma.16G080400.Wm82.a4.v1		(1 of 1) PTHR22814//PTHR22814:SF148 - COPPER TRANSPORT PROTEIN ATOX1-RELATED // F1K23.4	0.271	-1.88289	0.000988209372624	0.0177883	yes	down	0.42	0.29	0.3	0.94	0.59	3.4	1.67	1.57	0.4875	1.8075	GO:0030001;GO:004687	BP:metal ion transport;MF:metal ion binding;	------	------	------	------	XP_003548607.2	LOW QUALITY PROTEIN: heavy metal-associated isoprenylated plant protein 4 [Glycine max]	sp|Q9SHQ8|HIP4_ARATH;	Heavy metal-associated isoprenylated plant protein 4 OS=Arabidopsis thaliana OX=3702 GN=HIPP04 PE=3 SV=2;
Glyma.12G021300.Wm82.a4.v1		(1 of 122) 3.2.1.39 - Glucan endo-1,3-beta-D-glucosidase / Laminarinase	0.466	-1.10089	0.00103006593513	0.0183873	yes	down	1.68	1.91	2.3	1	3.7	4.63	4.32	1.83	1.7225	3.62	GO:0005975;GO:0046658;GO:0042973;GO:000455	BP:carbohydrate metabolic process;CC:anchored component of plasma membrane;MF:glucan endo-1,3-beta-D-glucosidase activity;MF:hydrolase activity, hydrolyzing O-glycosyl compounds;	------	------	------	------	NP_001355987.1	glucan endo-1,3-beta-glucosidase precursor [Glycine max]	sp|P52395|E13B_SOYBN;	Glucan endo-1,3-beta-glucosidase;
Glyma.10G043700.Wm82.a4.v1		(1 of 9) PTHR24320//PTHR24320:SF81 - FAMILY NOT NAMED // NAD(P)-BINDING ROSSMANN-FOLD SUPERFAMILY PROTEIN	0.35	-1.51276	0.00104768465355	0.0185793067668	yes	down	0.33	0.48	0.3	0.36	1.53	0.66	0.58	1.34	0.3675	1.0275	GO:0008152;GO:001649	BP:metabolic process;MF:oxidoreductase activity;	------	------	------	------	NP_001241121.1	uncharacterized protein LOC100795299 [Glycine max]	sp|Q6RVV4|TIC32_PEA;	Short-chain dehydrogenase TIC 32, chloroplastic OS=Pisum sativum OX=3888 GN=TIC32 PE=1 SV=1;
Glyma.19G016800.Wm82.a4.v1		(1 of 2) PTHR11200//PTHR11200:SF168 - INOSITOL 5-PHOSPHATASE // SUBFAMILY NOT NAMED	0.263	-1.92953	0.0010636210783	0.0187564892282	yes	down	0.29	0.22	0.07	0.08	0.67	0.58	0.93	0.25	0.165	0.6075	GO:0046856;GO:0016021;GO:0034485;GO:0016787;GO:000443	BP:phosphatidylinositol dephosphorylation;CC:integral component of membrane;MF:phosphatidylinositol-3,4,5-trisphosphate 5-phosphatase activity;MF:hydrolase activity;MF:phosphatidylinositol-4,5-bisphosphate 5-phosphatase activity;	K01099	INPP5B_F	map04070;map00562	Phosphatidylinositol signaling system;Inositol phosphate metabolism	XP_003554865.1	type I inositol polyphosphate 5-phosphatase 2 [Glycine max]	sp|Q0WT19|IP5P8_ARATH;	Type I inositol polyphosphate 5-phosphatase 8 OS=Arabidopsis thaliana OX=3702 GN=IP5P8 PE=2 SV=1;
Glyma.02G135200.Wm82.a4.v1		(1 of 4) PTHR31388//PTHR31388:SF35 - FAMILY NOT NAMED // PEROXIDASE 10	2.51	1.32765	0.00108605582279	0.0190415167428	yes	up	25.82	13.35	29.82	14.55	9.41	12.52	6.61	4.57	20.885	8.2775	GO:0006979;GO:0042744;GO:0055114;GO:0016021;GO:0005576;GO:0020037;GO:0046872;GO:000460	BP:response to oxidative stress;BP:hydrogen peroxide catabolic process;BP:oxidation-reduction process;CC:integral component of membrane;CC:extracellular region;MF:heme binding;MF:metal ion binding;MF:peroxidase activity;	K00430	E1.11.1.7	map00940	Phenylpropanoid biosynthesis	NP_001240064.1	uncharacterized protein LOC100805712 precursor [Glycine max]	sp|Q9FX85|PER10_ARATH;	Peroxidase 10 OS=Arabidopsis thaliana OX=3702 GN=PER10 PE=1 SV=1;
Glyma.07G179900.Wm82.a4.v1		(1 of 2) PTHR10209//PTHR10209:SF142 - OXIDOREDUCTASE, 2OG-FE II OXYGENASE FAMILY PROTEIN // SUBFAMILY NOT NAMED	0.326	-1.61697	0.00109225889317	0.0191043054512	yes	down	0.26	0.26	0.16	0.17	0.59	0.55	0.69	0.73	0.2125	0.64	GO:0055114;GO:0045486;GO:0046872;GO:0051213;GO:001649	BP:oxidation-reduction process;MF:naringenin 3-dioxygenase activity;MF:metal ion binding;MF:dioxygenase activity;MF:oxidoreductase activity;	------	------	------	------	XP_003529253.1	protein DMR6-LIKE OXYGENASE 2 isoform X1 [Glycine max]	sp|Q9ZSA7|DLO2_ARATH;	Protein DMR6-LIKE OXYGENASE 2 OS=Arabidopsis thaliana OX=3702 GN=DLO2 PE=2 SV=1;
Glyma.05G042300.Wm82.a4.v1		(1 of 4) 3.6.1.16 - CDP-glycerol diphosphatase / CDP-glycerol pyrophosphatase	0.411	-1.28203	0.00111464654158	0.0194305825117	yes	down	0.9	1.19	0.7	0.69	1.69	1.25	3.8	1.5	0.87	2.06	GO:001678	MF:hydrolase activity;	K01517	ADPRM	map00564;map00230	Glycerophospholipid metabolism;Purine metabolism	RZC10915.1	Manganese-dependent ADP-ribose/CDP-alcohol diphosphatase isoform A [Glycine soja]	sp|Q8H5F8|ADPRM_ORYSJ;	Manganese-dependent ADP-ribose/CDP-alcohol diphosphatase OS=Oryza sativa subsp. japonica OX=39947 GN=Os07g0688000 PE=2 SV=1;
Glyma.13G140500.Wm82.a4.v1		(1 of 5) PTHR31384:SF27 - AUXIN RESPONSE FACTOR 10-RELATED	0.208	-2.26552	0.00111852778222	0.0194795997561	yes	down	0.03	0	0.48	0.5	1.6	0.84	1.26	1.42	0.2525	1.28	GO:0009725;GO:0006355;GO:0009734;GO:0005634;GO:000367	BP:response to hormone;BP:regulation of transcription, DNA-templated;BP:auxin-activated signaling pathway;CC:nucleus;MF:DNA binding;	------	------	------	------	XP_028198002.1	auxin response factor 18-like [Glycine soja]	sp|Q653H7|ARFR_ORYSJ;	Auxin response factor 18 OS=Oryza sativa subsp. japonica OX=39947 GN=ARF18 PE=2 SV=1;
Glyma.10G203500.Wm82.a4.v1		(1 of 14) 1.14.13.152 - Geraniol 8-hydroxylase / G10H	5.237	2.38869	0.00112238384473	0.0195280852985	yes	up	0.51	0.11	1.9	1.24	0.3	0.04	0.19	0.18	0.94	0.1775	GO:0055114;GO:0016020;GO:0102811;GO:0004497;GO:0020037;GO:0016709;GO:0016705;GO:000550	BP:oxidation-reduction process;CC:membrane;MF:geraniol 10-hydroxylase activity;MF:monooxygenase activity;MF:heme binding;MF:oxidoreductase activity, acting on paired donors, with incorporation or reduction of molecular oxygen, NA;MF:oxidoreductase activity, acting on paired donors, with incorporation or reduction of molecular oxygen;MF:iron ion binding;	------	------	------	------	XP_003536316.2	geraniol 8-hydroxylase [Glycine max]	sp|Q8VWZ7|C76B6_CATRO;	Geraniol 8-hydroxylase OS=Catharanthus roseus OX=4058 GN=CYP76B6 PE=1 SV=1;
Glyma.18G293300.Wm82.a4.v1		(1 of 18) PTHR11206:SF87 - MATE EFFLUX FAMILY PROTEIN-RELATED	0.378	-1.40318	0.00116421734857	0.0200573553494	yes	down	0.35	0.53	0.22	0.49	0.84	1.65	0.89	0.71	0.3975	1.0225	GO:0006855;GO:0055085;GO:0016021;GO:0016020;GO:0015297;GO:0015238;GO:0022857;GO:004291	BP:drug transmembrane transport;BP:transmembrane transport;CC:integral component of membrane;CC:membrane;MF:antiporter activity;MF:drug transmembrane transporter activity;MF:transmembrane transporter activity;MF:xenobiotic transporter activity;	K03327	TC.MATE, SLC47A, norM, mdtK, dinF	------	------	KRH01702.1	hypothetical protein GLYMA_18G293300 [Glycine max]	sp|Q9C9M8|DTX9_ARATH;	Protein DETOXIFICATION 9 OS=Arabidopsis thaliana OX=3702 GN=DTX9 PE=2 SV=1;
Glyma.07G094100.Wm82.a4.v1		(1 of 1) PF00069//PF07714//PF14380 - Protein kinase domain (Pkinase) // Protein tyrosine kinase (Pkinase_Tyr) // Wall-associated receptor kinase C-terminal (WAK_assoc)	0.493	-1.02148	0.0011700693232	0.0201365780124	yes	down	0.47	0.67	0.59	1.19	1.46	1.13	1.9	1.37	0.73	1.465	GO:0006468;GO:0016021;GO:0030247;GO:0005524;GO:000467	BP:protein phosphorylation;CC:integral component of membrane;MF:polysaccharide binding;MF:ATP binding;MF:protein kinase activity;	K04733	IRAK4	------	------	XP_006583412.1	LEAF RUST 10 DISEASE-RESISTANCE LOCUS RECEPTOR-LIKE PROTEIN KINASE-like 2.3 [Glycine max]	sp|F4HQ23|LRL27_ARATH;	LEAF RUST 10 DISEASE-RESISTANCE LOCUS RECEPTOR-LIKE PROTEIN KINASE-like 2.7 OS=Arabidopsis thaliana OX=3702 GN=LRK10L-2.7 PE=3 SV=3;
Glyma.19G136100.Wm82.a4.v1		(1 of 9) K00006 - glycerol-3-phosphate dehydrogenase (NAD+) (GPD1)	0.385	-1.37541	0.00117109944817	0.0201441599087	yes	down	0.23	0.2	0.18	0.21	0.45	0.76	0.6	0.32	0.205	0.5325	GO:0005975;GO:0046168;GO:0006116;GO:0006072;GO:0055114;GO:0009331;GO:0005829;GO:0004367;GO:0016616;GO:005128	BP:carbohydrate metabolic process;BP:glycerol-3-phosphate catabolic process;BP:NADH oxidation;BP:glycerol-3-phosphate metabolic process;BP:oxidation-reduction process;CC:glycerol-3-phosphate dehydrogenase complex;CC:cytosol;MF:glycerol-3-phosphate dehydrogenase [NAD+] activity;MF:oxidoreductase activity, acting on the CH-OH group of donors, NAD or NADP as acceptor;MF:NAD binding;	K00006	GPD1	map00564	Glycerophospholipid metabolism	XP_003554161.1	glycerol-3-phosphate dehydrogenase [NAD(+)] GPDHC1, cytosolic [Glycine max]	sp|O22216|GPDHC_ARATH;	Glycerol-3-phosphate dehydrogenase [NA;
Glyma.15G191800.Wm82.a4.v1		(1 of 4) PTHR11615//PTHR11615:SF120 - NITRATE, FROMATE, IRON DEHYDROGENASE // SUBFAMILY NOT NAMED	0.354	-1.49754	0.00123313493885	0.0209351375709	yes	down	3.69	2.97	0.51	3.44	3.83	10.49	9.26	5.98	2.6525	7.39	GO:0016021;GO:0005886;GO:005153	CC:integral component of membrane;CC:plasma membrane;MF:4 iron, 4 sulfur cluster binding;	------	------	------	------	XP_003546558.1	CASP-like protein 1B1 [Glycine max]	sp|C6TG62|CSPL9_SOYBN;	CASP-like protein 1B1 OS=Glycine max OX=3847 PE=2 SV=1;
Glyma.03G204100.Wm82.a4.v1		(1 of 2) PTHR24349//PTHR24349:SF125 - SERINE/THREONINE-PROTEIN KINASE // SUBFAMILY NOT NAMED	0.409	-1.29133	0.0012396676341	0.0209938189776	yes	down	0.7	0.38	0.39	0.2	0.75	0.8	1.47	1.04	0.4175	1.015	GO:0006468;GO:0018105;GO:0035556;GO:0046777;GO:0005737;GO:0005634;GO:0004683;GO:0009931;GO:0004674;GO:0005516;GO:0004672;GO:0005524;GO:000550	BP:protein phosphorylation;BP:peptidyl-serine phosphorylation;BP:intracellular signal transduction;BP:protein autophosphorylation;CC:cytoplasm;CC:nucleus;MF:calmodulin-dependent protein kinase activity;MF:calcium-dependent protein serine/threonine kinase activity;MF:protein serine/threonine kinase activity;MF:calmodulin binding;MF:protein kinase activity;MF:ATP binding;MF:calcium ion binding;	K13412	CPK	map04626	Plant-pathogen interaction	XP_003520722.2	calcium-dependent protein kinase 26 [Glycine max]	sp|Q7XIM0|CDPKH_ORYSJ;	Calcium-dependent protein kinase 17 OS=Oryza sativa subsp. japonica OX=39947 GN=CPK17 PE=2 SV=1;
Glyma.U031308.Wm82.a4.v1		(1 of 4) PTHR11615//PTHR11615:SF120 - NITRATE, FROMATE, IRON DEHYDROGENASE // SUBFAMILY NOT NAMED	0.401	-1.31919	0.00126147577866	0.0212479644216	yes	down	3	2.71	0.75	2.37	2.78	8.21	6.91	3.88	2.2075	5.445	GO:0016021;GO:0005886;GO:005153	CC:integral component of membrane;CC:plasma membrane;MF:4 iron, 4 sulfur cluster binding;	------	------	------	------	KRH59207.1	hypothetical protein GLYMA_05G170900 [Glycine max]	sp|C6TG62|CSPL9_SOYBN;	CASP-like protein 1B1 OS=Glycine max OX=3847 PE=2 SV=1;
Glyma.11G045600.Wm82.a4.v1		(1 of 5) PTHR11751//PTHR11751:SF431 - SUBGROUP I AMINOTRANSFERASE RELATED // 1-AMINOCYCLOPROPANE-1-CARBOXYLATE SYNTHASE 4-RELATED	0.243	-2.03866	0.00127518040859	0.0214391545114	yes	down	0.04	0.07	0.11	0.12	0.23	0.35	0.38	0.48	0.085	0.36	GO:0009058;GO:0003824;GO:0030170;GO:001684	BP:biosynthetic process;MF:catalytic activity;MF:pyridoxal phosphate binding;MF:1-aminocyclopropane-1-carboxylate synthase activity;	K01762	ACS	map00270	Cysteine and methionine metabolism	XP_006590616.1	1-aminocyclopropane-1-carboxylate synthase 3 [Glycine max]	sp|Q42881|1A13_SOLLC;	1-aminocyclopropane-1-carboxylate synthase 3 OS=Solanum lycopersicum OX=4081 GN=ACS3 PE=1 SV=1;
Glyma.10G150600.Wm82.a4.v1		(1 of 4) PTHR31707//PTHR31707:SF33 - FAMILY NOT NAMED // INVERTASE/PECTIN METHYLESTERASE INHIBITOR FAMILY PROTEIN	0.381	-1.39079	0.00131758842579	0.0220301510403	yes	down	5.12	5.19	6.5	1.73	15.43	8.57	14.2	9.99	4.635	12.0475	GO:0042545;GO:0045490;GO:0005618;GO:0016021;GO:0046910;GO:0030599;GO:0045330;GO:000485	BP:cell wall modification;BP:pectin catabolic process;CC:cell wall;CC:integral component of membrane;MF:pectinesterase inhibitor activity;MF:pectinesterase activity;MF:aspartyl esterase activity;MF:enzyme inhibitor activity;	K01051	E3.1.1.11	map00040	Pentose and glucuronate interconversions	XP_003535331.3	pectinesterase [Glycine max]	sp|Q8RXK7|PME41_ARATH;	Probable pectinesterase/pectinesterase inhibitor 41 OS=Arabidopsis thaliana OX=3702 GN=PME41 PE=2 SV=2;
Glyma.02G259051.Wm82.a4.v1		-	0.447	-1.16281	0.00132253057484	0.0220865476708	yes	down	1.32	2.55	0.58	1.82	3.46	2.56	44.85	2.7	1.5675	13.3925	------	------	------	------	------	------	------	------	------	------
Glyma.05G204800.Wm82.a4.v1		(1 of 56) PF00314 - Thaumatin family (Thaumatin)	0.347	-1.5268	0.00133265306803	0.0221979578475	yes	down	8.07	8.3	7.23	23.56	44.14	25.14	22.66	41.21	11.79	33.2875	GO:0006952;GO:000557	BP:defense response;CC:extracellular region;	------	------	------	------	XP_003525411.1	protein P21-like [Glycine max]	sp|P25096|P21_SOYBN;	Protein P21 OS=Glycine max OX=3847 PE=1 SV=1;
Glyma.05G157400.Wm82.a4.v1		(1 of 2) PTHR31194//PTHR31194:SF5 - SHN SHINE , DNA BINDING / TRANSCRIPTION FACTOR // SUBFAMILY NOT NAMED	0.44	-1.18556	0.00134332634489	0.0222967693501	yes	down	1.33	1.83	2.23	0.63	3.91	1.87	4	3.69	1.505	3.3675	GO:0035865;GO:0009723;GO:0006355;GO:0048528;GO:0000302;GO:0005634;GO:0043565;GO:0003700;GO:000367	BP:cellular response to potassium ion;BP:response to ethylene;BP:regulation of transcription, DNA-templated;BP:post-embryonic root development;BP:response to reactive oxygen species;CC:nucleus;MF:sequence-specific DNA binding;MF:transcription factor activity, sequence-specific DNA binding;MF:DNA binding;	K09286	EREBP	------	------	XP_003524198.1	ethylene-responsive transcription factor ERN3 [Glycine max]	sp|A9Y0K9|ERN3_MEDTR;	Ethylene-responsive transcription factor ERN3 OS=Medicago truncatula OX=3880 GN=ERN3 PE=2 SV=1;
Glyma.08G069100.Wm82.a4.v1		-	0.351	-1.51087	0.00134738330954	0.0223437488013	yes	down	1.49	2.18	0.35	1.37	2.15	5.38	4.92	2.42	1.3475	3.7175	------	------	------	------	------	------	RZB95652.1	17.3 kDa class I heat shock protein [Glycine soja]	------	------
Glyma.08G158800.Wm82.a4.v1		(1 of 14) PF06075 - Plant protein of unknown function (DUF936) (DUF936)	2.586	1.37082	0.00135232198486	0.0223544223568	yes	up	0.47	0.72	0.56	0.89	0.28	0.14	0.31	0.27	0.66	0.25	------	------	------	------	------	------	XP_003532890.1	uncharacterized protein LOC100782697 [Glycine max]	------	------
Glyma.U032405.Wm82.a4.v1		(1 of 12) PF13191 - AAA ATPase domain (AAA_16)	0.36	-1.47493	0.00136962634375	0.0225790029783	yes	down	0.44	0.2	0.36	0.74	0.35	1.76	1.05	1.74	0.435	1.225	GO:0006952;GO:0005524;GO:004353	BP:defense response;MF:ATP binding;MF:ADP binding;	------	------	------	------	XP_006576474.2	putative disease resistance RPP13-like protein 1 [Glycine max]	sp|Q9LRR4|R13L1_ARATH;	Putative disease resistance RPP13-like protein 1 OS=Arabidopsis thaliana OX=3702 GN=RPPL1 PE=3 SV=1;
Glyma.20G205800.Wm82.a4.v1		(1 of 8) PF00280 - Potato inhibitor I family (potato_inhibit)	0.408	-1.29371	0.00140253221833	0.0229862601487	yes	down	58.34	41.19	22.26	19.12	83.18	64.95	92.96	97.63	35.2275	84.68	GO:0009611;GO:000486	BP:response to wounding;MF:serine-type endopeptidase inhibitor activity;	------	------	------	------	XP_003556368.1	glu S.griseus protease inhibitor [Glycine max]	sp|P24076|BGIA_MOMCH;	Glu S.griseus protease inhibitor OS=Momordica charantia OX=3673 PE=1 SV=1;
Glyma.11G182000.Wm82.a4.v1		(1 of 4) PTHR31989//PTHR31989:SF4 - FAMILY NOT NAMED // NAC DOMAIN-CONTAINING PROTEIN 61-RELATED	0.413	-1.27513	0.00142631282589	0.0232921807197	yes	down	0.3	0.67	0.37	0.78	1.63	1.1	1.09	1.12	0.53	1.235	GO:0006355;GO:0016192;GO:0005634;GO:0016021;GO:000367	BP:regulation of transcription, DNA-templated;BP:vesicle-mediated transport;CC:nucleus;CC:integral component of membrane;MF:DNA binding;	------	------	------	------	XP_003538107.1	NAC domain-containing protein 90 [Glycine max]	sp|Q9FMR3|NAC90_ARATH;	NAC domain-containing protein 90 OS=Arabidopsis thaliana OX=3702 GN=NAC090 PE=1 SV=1;
Glyma.09G222300.Wm82.a4.v1		(1 of 155) K14488 - SAUR family protein (SAUR)	2.08	1.05649	0.0014480366273	0.0235519	yes	up	6	7.74	12.77	19.04	5.55	6.71	4.14	5.13	11.3875	5.3825	GO:000973	BP:response to auxin;	K14488	SAUR	map04075	Plant hormone signal transduction	XP_003534357.1	auxin-induced protein 10A5-like [Glycine max]	sp|P32295|ARG7_VIGRR;	Indole-3-acetic acid-induced protein ARG7 OS=Vigna radiata var. radiata OX=3916 GN=ARG7 PE=2 SV=1;
Glyma.05G033600.Wm82.a4.v1		-	0.498	-1.00597	0.00144973903597	0.0235585826483	yes	down	3.78	3.53	8.9	5.58	8	10.33	13.86	11.07	5.4475	10.815	------	------	------	------	------	------	XP_003525171.1	uncharacterized protein LOC100813287 [Glycine max]	------	------
Glyma.03G134800.Wm82.a4.v1		(1 of 2) K18134 - protein O-GlcNAc transferase (EOGT)	0.468	-1.0957	0.00149324358773	0.0240509918797	yes	down	1.47	1.02	0.78	2.42	1.68	2.97	4.06	3.4	1.4225	3.0275	GO:0016021;GO:001675	CC:integral component of membrane;MF:transferase activity, transferring glycosyl groups;	------	------	------	------	XP_003521167.1	protein O-linked-mannose beta-1,4-N-acetylglucosaminyltransferase 2 [Glycine max]	sp|Q10I20|XAT3_ORYSJ;	Alpha-1,3-arabinosyltransferase XAT3 OS=Oryza sativa subsp. japonica OX=39947 GN=XAT3 PE=1 SV=1;
Glyma.18G280800.Wm82.a4.v1		(1 of 3) PTHR33102//PTHR33102:SF6 - FAMILY NOT NAMED // DVL1-RELATED	2.799	1.4847	0.00153946887238	0.0246213649814	yes	up	3.57	1.59	2.46	1.36	0.81	1.07	0.8	0.45	2.245	0.7825	GO:001602	CC:integral component of membrane;	------	------	------	------	KRH01498.1	hypothetical protein GLYMA_18G280800 [Glycine max]	------	------
Glyma.20G210100.Wm82.a4.v1		(1 of 12) PTHR13683//PTHR13683:SF268 - ASPARTYL PROTEASES // EUKARYOTIC ASPARTYL PROTEASE FAMILY PROTEIN	0.49	-1.0301	0.00156251437112	0.0248915986371	yes	down	1.52	1.62	0.99	1.72	2.74	3.16	4.44	1.37	1.4625	2.9275	GO:0006508;GO:0030163;GO:0016740;GO:000419	BP:proteolysis;BP:protein catabolic process;MF:transferase activity;MF:aspartic-type endopeptidase activity;	------	------	------	------	XP_003556387.1	basic 7S globulin [Glycine max]	sp|Q9FSH9|CONG1_LUPAL;	Gamma conglutin 1 OS=Lupinus albus OX=3870 GN=Cgamma PE=1 SV=1;
Glyma.18G219700.Wm82.a4.v1		(1 of 51) PF01657//PF07714 - Salt stress response/antifungal (Stress-antifung) // Protein tyrosine kinase (Pkinase_Tyr)	0.473	-1.07943	0.00158305374532	0.0251637858217	yes	down	0.18	0.34	0.33	0.47	0.8	0.69	0.67	0.57	0.33	0.6825	GO:0006468;GO:0042742;GO:0016021;GO:0005886;GO:0004674;GO:0004672;GO:0005524;GO:000471	BP:protein phosphorylation;BP:defense response to bacterium;CC:integral component of membrane;CC:plasma membrane;MF:protein serine/threonine kinase activity;MF:protein kinase activity;MF:ATP binding;MF:protein tyrosine kinase activity;	------	------	------	------	XP_006602742.1	cysteine-rich receptor-like protein kinase 25 [Glycine max]	sp|Q9M0X5|CRK25_ARATH;	Cysteine-rich receptor-like protein kinase 25 OS=Arabidopsis thaliana OX=3702 GN=CRK25 PE=3 SV=1;
Glyma.01G024500.Wm82.a4.v1		-	0.278	-1.84677	0.00163269699401	0.0257953	yes	down	0.63	1.94	0.65	3.1	3.96	4.05	6.93	7.44	1.58	5.595	GO:0006887;GO:0016021;GO:000014	BP:exocytosis;CC:integral component of membrane;CC:exocyst;	------	------	------	------	XP_014633174.1	uncharacterized protein LOC102668650 [Glycine max]	------	------
Glyma.04G144800.Wm82.a4.v1		(1 of 4) PTHR10891//PTHR10891:SF638 - EF-HAND CALCIUM-BINDING DOMAIN CONTAINING PROTEIN // CALCIUM-BINDING PROTEIN CML15-RELATED	0.291	-1.77923	0.00164637467711	0.0259439310602	yes	down	0.07	0.15	0.07	0.3	0.45	0.27	0.59	0.69	0.1475	0.5	GO:0015914;GO:0045332;GO:0005886;GO:0016021;GO:0016787;GO:0140326;GO:0000287;GO:000552	BP:phospholipid transport;BP:phospholipid translocation;CC:plasma membrane;CC:integral component of membrane;MF:hydrolase activity;MF:ATPase-coupled intramembrane lipid transporter activity;MF:magnesium ion binding;MF:ATP binding;	K01530	E7.6.2.1	------	------	KHN06977.1	Putative phospholipid-transporting ATPase 9 [Glycine soja]	sp|Q9LI83|ALA10_ARATH;	Phospholipid-transporting ATPase 10 OS=Arabidopsis thaliana OX=3702 GN=ALA10 PE=3 SV=1;
Glyma.13G067500.Wm82.a4.v1		(1 of 2) PTHR11200//PTHR11200:SF168 - INOSITOL 5-PHOSPHATASE // SUBFAMILY NOT NAMED	0.263	-1.92675	0.00164795963771	0.0259576798447	yes	down	0.07	0.41	0.19	0.14	0.35	0.57	1.27	0.37	0.2025	0.64	GO:0046856;GO:0016021;GO:0034485;GO:0016787;GO:000443	BP:phosphatidylinositol dephosphorylation;CC:integral component of membrane;MF:phosphatidylinositol-3,4,5-trisphosphate 5-phosphatase activity;MF:hydrolase activity;MF:phosphatidylinositol-4,5-bisphosphate 5-phosphatase activity;	K01099	INPP5B_F	map04070;map00562	Phosphatidylinositol signaling system;Inositol phosphate metabolism	XP_003543840.1	type IV inositol polyphosphate 5-phosphatase 6 [Glycine max]	sp|Q0WT19|IP5P8_ARATH;	Type I inositol polyphosphate 5-phosphatase 8 OS=Arabidopsis thaliana OX=3702 GN=IP5P8 PE=2 SV=1;
Glyma.05G148700.Wm82.a4.v1		(1 of 2) PTHR11945//PTHR11945:SF241 - MADS BOX PROTEIN // SUBFAMILY NOT NAMED	3.9	1.96361	0.00170069825464	0.0265929354126	yes	up	2.96	1.79	6.65	4.04	0.64	1.15	1.22	1.06	3.86	1.0175	GO:0006355;GO:0045944;GO:0005634;GO:0016021;GO:0003700;GO:0032440;GO:0000977;GO:0003677;GO:004698	BP:regulation of transcription, DNA-templated;BP:positive regulation of transcription from RNA polymerase II promoter;CC:nucleus;CC:integral component of membrane;MF:transcription factor activity, sequence-specific DNA binding;MF:2-alkenal reductase [NA;MF:RNA polymerase II regulatory region sequence-specific DNA binding;MF:DNA binding;MF:protein dimerization activity;	------	------	------	------	XP_003524905.1	MADS-box protein FLOWERING LOCUS C isoform X2 [Glycine max]	sp|Q9S7Q7|FLC_ARATH;	MADS-box protein FLOWERING LOCUS C OS=Arabidopsis thaliana OX=3702 GN=FLC PE=1 SV=1;
Glyma.08G096900.Wm82.a4.v1		(1 of 331) PF01535//PF13041 - PPR repeat (PPR) // PPR repeat family (PPR_2)	2.91	1.54125	0.00171899839833	0.0267871123381	yes	up	0.56	0.53	0.82	0.91	0.43	0.16	0.12	0.27	0.705	0.245	GO:0051301;GO:0009451;GO:0043231;GO:000823	BP:cell division;BP:RNA modification;CC:intracellular membrane-bounded organelle;MF:peptidase activity;	------	------	------	------	XP_003532697.1	pentatricopeptide repeat-containing protein At4g21065 [Glycine max]	sp|Q0WQW5|PPR85_ARATH;	Pentatricopeptide repeat-containing protein At1g59720, chloroplastic/mitochondrial OS=Arabidopsis thaliana OX=3702 GN=PCMP-H51 PE=1 SV=2;
Glyma.12G087200.Wm82.a4.v1		(1 of 2) PTHR24296//PTHR24296:SF7 - FAMILY NOT NAMED // CYTOCHROME P450 94C1	0.366	-1.44887	0.00172545542799	0.0268762366857	yes	down	5.65	1.65	3.97	2.7	7.29	7.4	15.84	7.46	3.4925	9.4975	GO:0055114;GO:0016021;GO:0005506;GO:0016705;GO:002003	BP:oxidation-reduction process;CC:integral component of membrane;MF:iron ion binding;MF:oxidoreductase activity, acting on paired donors, with incorporation or reduction of molecular oxygen;MF:heme binding;	K20624	CYP94C1	------	------	XP_006592314.1	cytochrome P450 94C1 [Glycine max]	sp|Q9ZUX1|C94C1_ARATH;	Cytochrome P450 94C1 OS=Arabidopsis thaliana OX=3702 GN=CYP94C1 PE=1 SV=1;
Glyma.11G180700.Wm82.a4.v1		(1 of 3) PTHR27001//PTHR27001:SF224 - FAMILY NOT NAMED // SOMATIC EMBRYOGENESIS RECEPTOR KINASE 1	0.314	-1.66957	0.00175281218712	0.0272107691434	yes	down	1.22	1.11	0.97	1	1.06	2.28	2.1	1.66	1.075	1.775	GO:0006468;GO:0016021;GO:0005886;GO:0004675;GO:0004714;GO:0004672;GO:0005102;GO:000552	BP:protein phosphorylation;CC:integral component of membrane;CC:plasma membrane;MF:transmembrane receptor protein serine/threonine kinase activity;MF:transmembrane receptor protein tyrosine kinase activity;MF:protein kinase activity;MF:receptor binding;MF:ATP binding;	K13418	SERK1	------	------	XP_025980235.1	probable LRR receptor-like serine/threonine-protein kinase At2g23950 isoform X2 [Glycine max]	sp|Q94AG2|SERK1_ARATH;	Somatic embryogenesis receptor kinase 1 OS=Arabidopsis thaliana OX=3702 GN=SERK1 PE=1 SV=2;
Glyma.18G286900.Wm82.a4.v1		-	0.469	-1.09248	0.00175975953232	0.0272938778379	yes	down	5.1	1.87	3.65	2.27	6.22	7.43	9.98	3.92	3.2225	6.8875	------	------	------	------	------	------	XP_006601775.1	uncharacterized protein LOC100527107 isoform X1 [Glycine max]	------	------
Glyma.02G186600.Wm82.a4.v1		(1 of 9) K00006 - glycerol-3-phosphate dehydrogenase (NAD+) (GPD1)	0.28	-1.83904	0.00178295545413	0.0275480984141	yes	down	0.05	0.07	0.05	0.1	0.22	0.24	0.31	0.17	0.0675	0.235	GO:0005975;GO:0046168;GO:0006116;GO:0006072;GO:0055114;GO:0009331;GO:0005829;GO:0004367;GO:0016616;GO:005128	BP:carbohydrate metabolic process;BP:glycerol-3-phosphate catabolic process;BP:NADH oxidation;BP:glycerol-3-phosphate metabolic process;BP:oxidation-reduction process;CC:glycerol-3-phosphate dehydrogenase complex;CC:cytosol;MF:glycerol-3-phosphate dehydrogenase [NAD+] activity;MF:oxidoreductase activity, acting on the CH-OH group of donors, NAD or NADP as acceptor;MF:NAD binding;	K00006	GPD1	map00564	Glycerophospholipid metabolism	XP_003518136.1	probable glycerol-3-phosphate dehydrogenase [NAD(+)] 1, cytosolic [Glycine max]	sp|O22216|GPDHC_ARATH;	Glycerol-3-phosphate dehydrogenase [NA;
Glyma.17G222300.Wm82.a4.v1		(1 of 8) PTHR31429:SF3 - WRKY TRANSCRIPTION FACTOR 40-RELATED	0.5	-1.0002	0.00179266101874	0.0276511510989	yes	down	0.49	1.54	1.21	1.72	3.04	1.71	2.2	2.89	1.24	2.46	GO:0006355;GO:0005634;GO:0003700;GO:004356	BP:regulation of transcription, DNA-templated;CC:nucleus;MF:transcription factor activity, sequence-specific DNA binding;MF:sequence-specific DNA binding;	------	------	------	------	XP_006601212.1	WRKY transcription factor 30 isoform X1 [Glycine max]	sp|Q9SAH7|WRK40_ARATH;	Probable WRKY transcription factor 40 OS=Arabidopsis thaliana OX=3702 GN=WRKY40 PE=1 SV=1;
Glyma.12G104600.Wm82.a4.v1		(1 of 10) PTHR10641//PTHR10641:SF584 - MYB-LIKE DNA-BINDING PROTEIN MYB // SUBFAMILY NOT NAMED	0.276	-1.85814	0.00187148977036	0.0285910153729	yes	down	0.41	0.14	0.57	0.38	1.63	1.02	2.46	0.34	0.375	1.3625	GO:0030154;GO:0005634;GO:0043565;GO:0044212;GO:0003700;GO:000367	BP:cell differentiation;CC:nucleus;MF:sequence-specific DNA binding;MF:transcription regulatory region DNA binding;MF:transcription factor activity, sequence-specific DNA binding;MF:DNA binding;	K09422	MYBP	------	------	XP_006593053.1	transcription factor MYB14 [Glycine max]	sp|P20024|MYB1_MAIZE;	Myb-related protein Zm1 OS=Zea mays OX=4577 PE=2 SV=1;
Glyma.01G193600.Wm82.a4.v1		(1 of 5) PTHR24093//PTHR24093:SF262 - FAMILY NOT NAMED // CALCIUM-TRANSPORTING ATPASE 2, PLASMA MEMBRANE-TYPE-RELATED	0.482	-1.05268	0.00187164306163	0.0285910153729	yes	down	8.39	9.89	12.51	19.13	17.54	21.24	33.02	30.51	12.48	25.5775	GO:0043231;GO:0016021;GO:0000166;GO:0019829;GO:0005516;GO:0005388;GO:0046872;GO:000552	CC:intracellular membrane-bounded organelle;CC:integral component of membrane;MF:nucleotide binding;MF:cation-transporting ATPase activity;MF:calmodulin binding;MF:calcium-transporting ATPase activity;MF:metal ion binding;MF:ATP binding;	K01537	ATP2C	------	------	NP_001238485.2	plasma membrane Ca2+-ATPase [Glycine max]	sp|O81108|ACA2_ARATH;	Calcium-transporting ATPase 2, plasma membrane-type OS=Arabidopsis thaliana OX=3702 GN=ACA2 PE=1 SV=1;
Glyma.07G092000.Wm82.a4.v1		(1 of 4) PTHR31744//PTHR31744:SF3 - FAMILY NOT NAMED // GENOMIC DNA, CHROMOSOME 3, P1 CLONE: MYF24	0.454	-1.13809	0.0018864326268	0.0287326086506	yes	down	0.49	0.54	0.37	0.73	0.78	1.56	1.09	1.21	0.5325	1.16	GO:0006355;GO:0005634;GO:000367	BP:regulation of transcription, DNA-templated;CC:nucleus;MF:DNA binding;	------	------	------	------	XP_006583410.1	NAC domain-containing protein 92 [Glycine max]	sp|O04017|NAC98_ARATH;	Protein CUP-SHAPED COTYLEDON 2 OS=Arabidopsis thaliana OX=3702 GN=NAC098 PE=1 SV=1;
Glyma.12G030300.Wm82.a4.v1		(1 of 1) PTHR21495//PTHR21495:SF80 - NUCLEOPORIN-RELATED // DIRIGENT PROTEIN 23	0.347	-1.52689	0.00190228218537	0.0289135781642	yes	down	2.44	1.8	0.26	2.98	3.33	8.02	5.27	4.76	1.87	5.345	GO:0048046;GO:001602	CC:apoplast;CC:integral component of membrane;	------	------	------	------	XP_003540811.2	dirigent protein 23 [Glycine max]	sp|Q84TH6|DIR23_ARATH;	Dirigent protein 23 OS=Arabidopsis thaliana OX=3702 GN=DIR23 PE=2 SV=1;
Glyma.11G146272.Wm82.a4.v1		(1 of 3) PTHR27003//PTHR27003:SF94 - FAMILY NOT NAMED // RECEPTOR-LIKE PROTEIN KINASE HERK 1	2.959	1.56503	0.00191750369201	0.0291085050046	yes	up	0.32	0.55	0.43	0.25	0.17	0.06	0.16	0.1	0.3875	0.1225	GO:0006468;GO:0046777;GO:0016021;GO:0009506;GO:0005886;GO:0004672;GO:000552	BP:protein phosphorylation;BP:protein autophosphorylation;CC:integral component of membrane;CC:plasmodesma;CC:plasma membrane;MF:protein kinase activity;MF:ATP binding;	------	------	------	------	XP_028190208.1	receptor-like protein kinase HERK 1 [Glycine soja]	sp|Q9LX66|HERK_ARATH;	Receptor-like protein kinase HERK 1 OS=Arabidopsis thaliana OX=3702 GN=HERK1 PE=1 SV=1;
Glyma.08G000500.Wm82.a4.v1		-	0.271	-1.88293	0.00193254837644	0.0293002642526	yes	down	0.18	0.63	0.83	0.1	1.56	0.94	1.72	1.96	0.435	1.545	GO:0080183;GO:0048564;GO:000953	BP:response to photooxidative stress;BP:photosystem I assembly;CC:chloroplast thylakoid membrane;	------	------	------	------	XP_006586317.1	uncharacterized protein LOC102665371 [Glycine max]	------	------
Glyma.11G009400.Wm82.a4.v1		(1 of 4) PTHR10641//PTHR10641:SF671 - MYB-LIKE DNA-BINDING PROTEIN MYB // SUBFAMILY NOT NAMED	0.272	-1.87962	0.00195532770012	0.0295472642466	yes	down	0.29	0.11	0.08	0.08	0.31	0.51	0.83	0.44	0.14	0.5225	GO:0030154;GO:0005634;GO:0043565;GO:0044212;GO:0003700;GO:000367	BP:cell differentiation;CC:nucleus;MF:sequence-specific DNA binding;MF:transcription regulatory region DNA binding;MF:transcription factor activity, sequence-specific DNA binding;MF:DNA binding;	K09422	MYBP	------	------	XP_003538653.3	transcription factor MYB92 [Glycine max]	sp|Q9SBF3|MYB92_ARATH;	Transcription factor MYB92 OS=Arabidopsis thaliana OX=3702 GN=MYB92 PE=1 SV=1;
Glyma.16G059300.Wm82.a4.v1		(1 of 6) PTHR10891//PTHR10891:SF621 - EF-HAND CALCIUM-BINDING DOMAIN CONTAINING PROTEIN // SUBFAMILY NOT NAMED	0.414	-1.27334	0.00196412863023	0.0296177626136	yes	down	1.01	0.83	0.53	1.12	2.1	1.52	1.87	2.96	0.8725	2.1125	GO:000550	MF:calcium ion binding;	K13448	CML	map04626	Plant-pathogen interaction	XP_006599038.1	putative calcium-binding protein CML23 [Glycine max]	------	------
Glyma.15G122200.Wm82.a4.v1		(1 of 2) PTHR22814//PTHR22814:SF157 - COPPER TRANSPORT PROTEIN ATOX1-RELATED // SUBFAMILY NOT NAMED	0.454	-1.13968	0.0020915238058	0.0311046532933	yes	down	3.28	1.55	3.17	2.44	12.73	8.04	19.3	13.45	2.61	13.38	GO:0030001;GO:004687	BP:metal ion transport;MF:metal ion binding;	------	------	------	------	XP_025981452.1	heavy metal-associated isoprenylated plant protein 47 isoform X2 [Glycine max]	sp|F2VYU4|PIK1_ORYSJ;	Disease resistance protein Pik-1 OS=Oryza sativa subsp. japonica OX=39947 GN=PIK-1 PE=1 SV=1;
Glyma.15G189700.Wm82.a4.v1		(1 of 39) PF04398 - Protein of unknown function, DUF538 (DUF538)	0.344	-1.54134	0.00212529489521	0.0314759629745	yes	down	1.03	0.26	0.41	1.43	1.73	2.61	2.5	2.46	0.7825	2.325	------	------	------	------	------	------	XP_006597916.1	uncharacterized protein LOC100790662 [Glycine max]	------	------
Glyma.11G117500.Wm82.a4.v1		(1 of 1) K13195 - cold-inducible RNA-binding protein (CIRBP)	0.262	-1.93175	0.00224784894966	0.0327289651759	yes	down	0.25	0.05	0.1	0.11	0.68	0.48	0.57	0.3	0.1275	0.5075	GO:0051252;GO:0006397;GO:0005634;GO:1990904;GO:0003723;GO:0003676;GO:000372	BP:regulation of RNA metabolic process;BP:mRNA processing;CC:nucleus;CC:ribonucleoprotein complex;MF:RNA binding;MF:nucleic acid binding;MF:mRNA binding;	K13195	CIRBP	------	------	XP_025980177.1	glycine-rich RNA-binding protein GRP1A-like [Glycine max]	sp|Q03250|RBG7_ARATH;	Glycine-rich RNA-binding protein 7 OS=Arabidopsis thaliana OX=3702 GN=RBG7 PE=1 SV=1;
Glyma.15G052600.Wm82.a4.v1		(1 of 4) PTHR31235//PTHR31235:SF27 - FAMILY NOT NAMED // PEROXIDASE 62-RELATED	0.352	-1.50563	0.00226172706938	0.0328073036943	yes	down	0.24	0.25	0.19	0.4	0.7	0.85	0.88	0.62	0.27	0.7625	GO:0006979;GO:0042744;GO:0055114;GO:0009506;GO:0009505;GO:0005576;GO:0020037;GO:0046872;GO:000460	BP:response to oxidative stress;BP:hydrogen peroxide catabolic process;BP:oxidation-reduction process;CC:plasmodesma;CC:plant-type cell wall;CC:extracellular region;MF:heme binding;MF:metal ion binding;MF:peroxidase activity;	K00430	E1.11.1.7	map00940	Phenylpropanoid biosynthesis	XP_003557098.3	cationic peroxidase 2 [Glycine max]	sp|P22196|PER2_ARAHY;	Cationic peroxidase 2 OS=Arachis hypogaea OX=3818 GN=PNC2 PE=2 SV=1;
Glyma.16G218300.Wm82.a4.v1		(1 of 9) PTHR10217:SF475 - CYCLIC NUCLEOTIDE-GATED ION CHANNEL 19-RELATED	0.415	-1.27012	0.00228328444992	0.0330237802159	yes	down	0.27	0.06	0.48	0.56	0.77	0.97	0.81	0.82	0.3425	0.8425	GO:0006811;GO:0055085;GO:0016020;GO:0016021;GO:000521	BP:ion transport;BP:transmembrane transport;CC:membrane;CC:integral component of membrane;MF:ion channel activity;	K05391	CNGC	map04626	Plant-pathogen interaction	XP_003548318.1	probable cyclic nucleotide-gated ion channel 20, chloroplastic isoform X1 [Glycine max]	sp|Q9LD37|CNG20_ARATH;	Probable cyclic nucleotide-gated ion channel 20, chloroplastic OS=Arabidopsis thaliana OX=3702 GN=CNGC20 PE=2 SV=1;
Glyma.19G219100.Wm82.a4.v1		(1 of 2) PTHR11183//PTHR11183:SF54 - GLYCOGENIN // SUBFAMILY NOT NAMED	0.452	-1.14684	0.0022889511074	0.0330646395329	yes	down	0.66	0.86	0.42	1.27	1.37	2.4	1.88	1.28	0.8025	1.7325	GO:0006012;GO:0047216;GO:001675	BP:galactose metabolic process;MF:inositol 3-alpha-galactosyltransferase activity;MF:transferase activity, transferring glycosyl groups;	K18819	GOLS	map00052	Galactose metabolism	XP_003554564.1	galactinol synthase 1 [Glycine max]	sp|O22893|GOLS1_ARATH;	Galactinol synthase 1 OS=Arabidopsis thaliana OX=3702 GN=GOLS1 PE=1 SV=1;
Glyma.13G257800.Wm82.a4.v1		-	0.456	-1.13442	0.00245276658467	0.0347869866626	yes	down	3.16	6.2	1.4	3.24	4.91	8.84	9.08	6.73	3.5	7.39	------	------	------	------	------	------	TKY71500.1	hypothetical protein E2542_SST00231 [Spatholobus suberectus]	------	------
Glyma.07G157000.Wm82.a4.v1		(1 of 4) PTHR10795//PTHR10795:SF394 - PROPROTEIN CONVERTASE SUBTILISIN/KEXIN // SUBFAMILY NOT NAMED	0.493	-1.0214	0.00245795336836	0.0348310443677	yes	down	1.28	0.4	0.64	0.91	1.78	1.84	1.83	1.24	0.8075	1.6725	GO:0006508;GO:0016021;GO:0016020;GO:0004252;GO:0004427;GO:000967	BP:proteolysis;CC:integral component of membrane;CC:membrane;MF:serine-type endopeptidase activity;MF:inorganic diphosphatase activity;MF:hydrogen-translocating pyrophosphatase activity;	------	------	------	------	RZC03114.1	Chaperone protein dnaJ 15 isoform E [Glycine soja]	sp|Q6R2K3|SRF3_ARATH;	Protein STRUBBELIG-RECEPTOR FAMILY 3 OS=Arabidopsis thaliana OX=3702 GN=SRF3 PE=1 SV=1;
Glyma.17G067200.Wm82.a4.v1		(1 of 5) PTHR18966//PTHR18966:SF204 - IONOTROPIC GLUTAMATE RECEPTOR // GLUTAMATE RECEPTOR 2.5-RELATED	0.498	-1.00592	0.00274822253556	0.0377121298775	yes	down	0.47	0.78	0.63	0.66	1.48	1.47	0.8	1.26	0.635	1.2525	GO:0016021;GO:0016020;GO:0005886;GO:0038023;GO:0015276;GO:000497	CC:integral component of membrane;CC:membrane;CC:plasma membrane;MF:signaling receptor activity;MF:ligand-gated ion channel activity;MF:ionotropic glutamate receptor activity;	------	------	------	------	XP_028209263.1	glutamate receptor 2.8-like [Glycine soja]	sp|Q9C5V5|GLR28_ARATH;	Glutamate receptor 2.8 OS=Arabidopsis thaliana OX=3702 GN=GLR2.8 PE=2 SV=2;
Glyma.03G052200.Wm82.a4.v1		(1 of 2) K06910 - uncharacterized protein (K06910)	0.44	-1.18445	0.00276731617329	0.0379028684742	yes	down	2.93	5.94	1.41	6.2	7.98	6.81	12.2	9.28	4.12	9.0675	------	------	------	------	------	------	XP_003520363.1	uncharacterized protein LOC100817666 [Glycine max]	sp|O26373|Y273_METTH;	UPF0098 protein MTH_273 OS=Methanothermobacter thermautotrophicus;
Glyma.03G024700.Wm82.a4.v1		(1 of 4) PTHR11814:SF93 - SULFATE TRANSPORTER 3.3-RELATED	11.955	3.5796	0.00284397757201	0.0385901805889	yes	up	1.06	1.2	1.38	0.03	0	0.27	0	0	0.9175	0.0675	GO:0008272;GO:0055085;GO:0016021;GO:0016020;GO:0005887;GO:0015301;GO:0015116;GO:000827	BP:sulfate transport;BP:transmembrane transport;CC:integral component of membrane;CC:membrane;CC:integral component of plasma membrane;MF:anio;MF:sulfate transmembrane transporter activity;MF:secondary active sulfate transmembrane transporter activity;	K17471	SULTR3	------	------	RZC18825.1	putative sulfate transporter 3.3 [Glycine soja]	sp|Q9SXS2|SUT33_ARATH;	Probable sulfate transporter 3.3 OS=Arabidopsis thaliana OX=3702 GN=SULTR3;3 PE=2 SV=2;
Glyma.19G176000.Wm82.a4.v1		(1 of 2) PTHR19241//PTHR19241:SF258 - ATP-BINDING CASSETTE TRANSPORTER // ABC TRANSPORTER G FAMILY MEMBER 17-RELATED	0.317	-1.65888	0.00286330267336	0.0388092	yes	down	0.22	0.3	0.03	0.38	0.41	1.1	0.66	0.7	0.2325	0.7175	GO:0055085;GO:0016021;GO:0016020;GO:0005886;GO:0042626;GO:0016887;GO:000552	BP:transmembrane transport;CC:integral component of membrane;CC:membrane;CC:plasma membrane;MF:ATPase activity, coupled to transmembrane movement of substances;MF:ATPase activity;MF:ATP binding;	------	------	------	------	XP_003553533.1	ABC transporter G family member 20 [Glycine max]	sp|Q9LFG8|AB20G_ARATH;	ABC transporter G family member 20 OS=Arabidopsis thaliana OX=3702 GN=ABCG20 PE=2 SV=1;
Glyma.17G039900.Wm82.a4.v1		(1 of 39) PF04398 - Protein of unknown function, DUF538 (DUF538)	0.498	-1.00513	0.00290407420561	0.0392012358403	yes	down	1.33	1.77	1.29	2.27	4.24	2.3	3.46	2.99	1.665	3.2475	------	------	------	------	------	------	NP_001240904.1	uncharacterized protein LOC100800384 [Glycine max]	------	------
Glyma.16G097200.Wm82.a4.v1		(1 of 7) PTHR10353//PTHR10353:SF29 - GLYCOSYL HYDROLASE // BETA-GLUCOSIDASE 1-RELATED	0.218	-2.20038	0.00295263760604	0.0396998065607	yes	down	0.47	0.05	0	0.19	0.74	1.16	0.69	0.69	0.1775	0.82	GO:0005975;GO:0102483;GO:0008422;GO:000455	BP:carbohydrate metabolic process;MF:scopolin beta-glucosidase activity;MF:beta-glucosidase activity;MF:hydrolase activity, hydrolyzing O-glycosyl compounds;	K01188	E3.2.1.21	map00460;map00940;map00500	Cyanoamino acid metabolism;Phenylpropanoid biosynthesis;Starch and sucrose metabolism	XP_003547863.1	beta-glucosidase 11 [Glycine max]	sp|B3H5Q1|BGL11_ARATH;	Beta-glucosidase 11 OS=Arabidopsis thaliana OX=3702 GN=BGLU11 PE=2 SV=2;
Glyma.08G318400.Wm82.a4.v1		(1 of 6) PTHR22835//PTHR22835:SF116 - ZINC FINGER FYVE DOMAIN CONTAINING PROTEIN // SUBFAMILY NOT NAMED	0.333	-1.58563	0.0031794810755	0.042016	yes	down	0.45	0.15	0.16	0.66	0.52	1.06	1.48	1.26	0.355	1.08	GO:001678	MF:hydrolase activity, acting on ester bonds;	------	------	------	------	XP_003532134.1	GDSL esterase/lipase At5g55050 [Glycine max]	sp|Q9FIA1|GDL87_ARATH;	GDSL esterase/lipase At5g55050 OS=Arabidopsis thaliana OX=3702 GN=At5g55050 PE=2 SV=1;
Glyma.05G243200.Wm82.a4.v1		(1 of 4) PTHR33414//PTHR33414:SF2 - FAMILY NOT NAMED // PLASTID MOVEMENT IMPAIRED1	2.155	1.10786	0.00323842009779	0.0425490446866	yes	up	0.76	0.39	1.04	0.69	0.21	0.5	0.34	0.24	0.72	0.3225	GO:0006412;GO:0009902;GO:0005623;GO:0004812;GO:000552	BP:translation;BP:chloroplast relocation;CC:cell;MF:aminoacyl-tRNA ligase activity;MF:ATP binding;	------	------	------	------	XP_003525205.1	protein PLASTID MOVEMENT IMPAIRED 1 [Glycine max]	sp|Q9C8E6|PMI1_ARATH;	Protein PLASTID MOVEMENT IMPAIRED 1 OS=Arabidopsis thaliana OX=3702 GN=PMI1 PE=1 SV=1;
Glyma.13G188900.Wm82.a4.v1		(1 of 10) PTHR27002//PTHR27002:SF95 - FAMILY NOT NAMED // G-TYPE LECTIN S-RECEPTOR-LIKE SERINE/THREONINE-PROTEIN KINASE B120	0.467	-1.0994	0.0033111929833	0.0432123429659	yes	down	3.71	3.9	5.65	10.15	8.39	12.9	14.33	14.48	5.8525	12.525	GO:0006468;GO:0016021;GO:0005886;GO:0004672;GO:0004674;GO:000552	BP:protein phosphorylation;CC:integral component of membrane;CC:plasma membrane;MF:protein kinase activity;MF:protein serine/threonine kinase activity;MF:ATP binding;	K04733	IRAK4	------	------	XP_003541567.2	cysteine-rich receptor-like protein kinase 25 [Glycine max]	sp|Q9M0X5|CRK25_ARATH;	Cysteine-rich receptor-like protein kinase 25 OS=Arabidopsis thaliana OX=3702 GN=CRK25 PE=3 SV=1;
Glyma.05G014100.Wm82.a4.v1		(1 of 4) PTHR31964:SF13 - ADENINE NUCLEOTIDE ALPHA HYDROLASES-LIKE PROTEIN	2.143	1.09954	0.00332713779632	0.0432919496669	yes	up	2.77	0.86	2.17	2.28	0.44	1.18	1.58	0.49	2.02	0.9225	GO:000695	BP:response to stress;	------	------	------	------	XP_003525644.1	uncharacterized protein LOC100801011 [Glycine max]	------	------
Glyma.07G163200.Wm82.a4.v1		(1 of 4) PTHR10218//PTHR10218:SF226 - GTP-BINDING PROTEIN ALPHA SUBUNIT // EXTRA-LARGE GUANINE NUCLEOTIDE-BINDING PROTEIN 2	0.456	-1.13243	0.00336705706547	0.0437471721776	yes	down	4.35	5.18	8.3	12.58	12.59	13.55	19.06	20.71	7.6025	16.4775	GO:0007188;GO:0007186;GO:0005834;GO:0031683;GO:0003924;GO:0019001;GO:0004871;GO:0001664;GO:000552	BP:adenylate cyclase-modulating G-protein coupled receptor signaling pathway;BP:G-protein coupled receptor signaling pathway;CC:heterotrimeric G-protein complex;MF:G-protein beta/gamma-subunit complex binding;MF:GTPase activity;MF:guanyl nucleotide binding;MF:signal transducer activity;MF:G-protein coupled receptor binding;MF:GTP binding;	------	------	------	------	XP_025985071.1	extra-large guanine nucleotide-binding protein 1-like isoform X1 [Glycine max]	sp|O80462|XLG1_ARATH;	Extra-large guanine nucleotide-binding protein 1 OS=Arabidopsis thaliana OX=3702 GN=XLG1 PE=1 SV=2;
Glyma.17G115300.Wm82.a4.v1		(1 of 2) PTHR11654//PTHR11654:SF85 - OLIGOPEPTIDE TRANSPORTER-RELATED // PROTEIN NRT1/ PTR FAMILY 6.2	0.252	-1.98831	0.00338213540438	0.0438666212844	yes	down	1.27	0.73	0.73	0.24	4.63	3.97	2.62	0.69	0.7425	2.9775	GO:0006857;GO:0006810;GO:0016021;GO:0016020;GO:0005215;GO:0015333;GO:0022857;GO:1904680;GO:003567	BP:oligopeptide transport;BP:transport;CC:integral component of membrane;CC:membrane;MF:transporter activity;MF:peptid;MF:transmembrane transporter activity;MF:peptide transmembrane transporter activity;MF:oligopeptide transmembrane transporter activity;	------	------	------	------	XP_028209029.1	protein NRT1/ PTR FAMILY 6.2-like [Glycine soja]	sp|Q9SZY4|PTR27_ARATH;	Protein NRT1/ PTR FAMILY 6.2 OS=Arabidopsis thaliana OX=3702 GN=NPF6.2 PE=1 SV=1;
Glyma.08G302600.Wm82.a4.v1		(1 of 2) 2.6.1.44//2.6.1.45//2.6.1.51 - Alanine--glyoxylate transaminase / Alanine--glyoxylate aminotransferase // Serine--glyoxylate transaminase / SGAT // Serine--pyruvate transaminase / Serine--pyruvate aminotransferase	2.34	1.22679	0.00341922007138	0.0442688148048	yes	up	3.98	1.45	3.59	2.5	0.43	2.05	1.47	0.92	2.88	1.2175	GO:0050281;GO:0008483;GO:0008453;GO:000382	MF:serine-glyoxylate transaminase activity;MF:transaminase activity;MF:alanine-glyoxylate transaminase activity;MF:catalytic activity;	K00830	AGXT	map00630;map00250;map00260;map04146	Glyoxylate and dicarboxylate metabolism;Alanine, aspartate and glutamate metabolism;Glycine, serine and threonine metabolism;Peroxisome	NP_001237048.2	serine glyoxylate aminotransferase 3 [Glycine max]	sp|Q56YA5|SGAT_ARATH;	Serine--glyoxylate aminotransferase OS=Arabidopsis thaliana OX=3702 GN=AGT1 PE=1 SV=2;
Glyma.10G010400.Wm82.a4.v1		(1 of 4) PTHR10641:SF494 - TRANSCRIPTION FACTOR MYB108	0.442	-1.17909	0.00347582460808	0.0448106	yes	down	0.49	0.5	1.28	0.95	1.09	2.31	1.89	2.11	0.805	1.85	GO:0006355;GO:0005634;GO:0043565;GO:000367	BP:regulation of transcription, DNA-templated;CC:nucleus;MF:sequence-specific DNA binding;MF:DNA binding;	K09422	MYBP	------	------	XP_003536860.1	transcription factor MYB78 [Glycine max]	sp|Q9FGY3|MYB78_ARATH;	Transcription factor MYB78 OS=Arabidopsis thaliana OX=3702 GN=MYB78 PE=2 SV=1;
Glyma.05G204600.Wm82.a4.v1		(1 of 56) PF00314 - Thaumatin family (Thaumatin)	0.373	-1.42418	0.00352162542182	0.0452888736297	yes	down	6.79	11.35	11.83	25.58	45.83	29.43	20	50.85	13.8875	36.5275	GO:0006952;GO:000557	BP:defense response;CC:extracellular region;	------	------	------	------	XP_003525412.1	protein P21-like [Glycine max]	sp|P25096|P21_SOYBN;	Protein P21 OS=Glycine max OX=3847 PE=1 SV=1;
Glyma.10G115700.Wm82.a4.v1		(1 of 32) 1.14.13.121 - Premnaspirodiene oxygenase / Hyoscymus muticus premnaspirodiene oxygenase	4.754	2.24919	0.00357540364936	0.0457704431332	yes	up	0.2	0.22	0.55	1.02	0.09	0.23	0.1	0	0.4975	0.105	GO:0055114;GO:0016020;GO:0016021;GO:0004497;GO:0020037;GO:0016709;GO:0016705;GO:000550	BP:oxidation-reduction process;CC:membrane;CC:integral component of membrane;MF:monooxygenase activity;MF:heme binding;MF:oxidoreductase activity, acting on paired donors, with incorporation or reduction of molecular oxygen, NA;MF:oxidoreductase activity, acting on paired donors, with incorporation or reduction of molecular oxygen;MF:iron ion binding;	------	------	------	------	XP_028183792.1	cytochrome P450 71D8-like [Glycine soja]	sp|O81974|C71D8_SOYBN;	Cytochrome P450 71D8 OS=Glycine max OX=3847 GN=CYP71D8 PE=2 SV=1;
Glyma.14G051800.Wm82.a4.v1		(1 of 5) PTHR10891//PTHR10891:SF615 - EF-HAND CALCIUM-BINDING DOMAIN CONTAINING PROTEIN // SUBFAMILY NOT NAMED	0.381	-1.39086	0.00366778738769	0.0464956499289	yes	down	0.42	1.07	0.77	0.47	1.86	2.37	1.08	1.49	0.6825	1.7	GO:000550	MF:calcium ion binding;	------	------	------	------	XP_003545626.1	uncharacterized protein LOC100813858 [Glycine max]	------	------
Glyma.09G263652.Wm82.a4.v1		-	0.407	-1.29601	0.00377090251104	0.0473987980939	yes	down	0.77	0.68	0.6	0.32	1.5	1.23	1.38	1.65	0.5925	1.44	------	------	------	------	------	------	------	------	------	------
Glyma.16G076600.Wm82.a4.v1		(1 of 6) PTHR24286//PTHR24286:SF10 - FAMILY NOT NAMED // ABSCISIC ACID 8'-HYDROXYLASE 1-RELATED	0.414	-1.27071	0.00381382311337	0.0477980796318	yes	down	0.19	0.19	0.31	0.28	0.46	0.38	0.79	0.66	0.2425	0.5725	GO:0009687;GO:0016125;GO:0055114;GO:0004497;GO:0016705;GO:0020037;GO:0016709;GO:0010295;GO:0005506;GO:001649	BP:abscisic acid metabolic process;BP:sterol metabolic process;BP:oxidation-reduction process;MF:monooxygenase activity;MF:oxidoreductase activity, acting on paired donors, with incorporation or reduction of molecular oxygen;MF:heme binding;MF:oxidoreductase activity, acting on paired donors, with incorporation or reduction of molecular oxygen, NA;MF:;MF:iron ion binding;MF:oxidoreductase activit…	K09843	CYP707A	map00906	Carotenoid biosynthesis	XP_003547736.1	abscisic acid 8'-hydroxylase 1 isoform X1 [Glycine max]	sp|K4CI52|ABAH2_SOLLC;	Abscisic acid 8'-hydroxylase CYP707A2 OS=Solanum lycopersicum OX=4081 GN=CYP707A2 PE=2 SV=1;
Glyma.02G000800.Wm82.a4.v1		(1 of 1) PTHR23042:SF65 - TRANSCRIPTION FACTOR BHLH92	0.204	-2.29207	0.0038533487459	0.0481113964562	yes	down	0.23	0	0.18	0.09	0.3	0.79	1.38	0.29	0.125	0.69	GO:004698	MF:protein dimerization activity;	------	------	------	------	ACU20561.1	unknown, partial [Glycine max]	sp|Q9FIX5|BH092_ARATH;	Transcription factor bHLH92 OS=Arabidopsis thaliana OX=3702 GN=BHLH92 PE=1 SV=1;
Glyma.16G181200.Wm82.a4.v1		(1 of 4) KOG1208//KOG1611 - Dehydrogenases with different specificities (related to short-chain alcohol dehydrogenases) // Predicted short chain-type dehydrogenase	0.38	-1.39643	0.00392629468385	0.0487216260956	yes	down	0.35	0.09	0.28	0.24	0.68	0.77	0.59	0.44	0.24	0.62	GO:0008152;GO:001649	BP:metabolic process;MF:oxidoreductase activity;	------	------	------	------	XP_003548174.2	short-chain dehydrogenase TIC 32, chloroplastic [Glycine max]	sp|Q6RVV4|TIC32_PEA;	Short-chain dehydrogenase TIC 32, chloroplastic OS=Pisum sativum OX=3888 GN=TIC32 PE=1 SV=1;
