# Supplementary material for: Massilia strains facilitate root growth and reshape root microbiota through diverse salicylic acid hydrolysis pathways
Source: ISME J. 2026 May 26;20(1):wrag082. doi: 10.1093/ismejo/wrag082 (PMC13215587; doi:10.1093/ismejo/wrag082)
Supplement: Supplementary_material_wrag082 [file supplementary_material_wrag082.zip › dataset S3.xlsx]

## Sheet: sheet1
SUPPLEMENTARY DATASET S3: The contents and classification of naphthalene degradation metabolites detected in MM medium after inoculated M117 or M16 and added different concentrations of salicylic acid
ID	Metabolite	Metab ID	KEGG Pathway ID	KEGG Pathway Description	Library ID	Adducts	Formula	Retention time	KEGG Compound ID	Mode	KEGG Pathway Second Category	HMDB Superclass	HMDB Class	M/Z	RSD	Mass Error	CAS ID	HMDB Subclass	M117_0_1	M117_0_2	M117_0_3	M117_0_4	M117_0_5	M117_0_6	M117_0.1_1	M117_0.1_2	M117_0.1_3	M117_0.1_4	M117_0.1_5	M117_0.1_6	M117_1_1	M117_1_2	M117_1_3	M117_1_4	M117_1_5	M117_1_6	M16_0_1	M16_0_2	M16_0_3	M16_0_4	M16_0_5	M16_0_6	M16_0.1_1	M16_0.1_2	M16_0.1_3	M16_0.1_4	M16_0.1_5	M16_0.1_6	M16_1_1
pos_2020	1-Hydroxymethylnaphthalene	metab_1125	map00626;map01220;map01120	Naphthalene degradation;Degradation of aromatic compounds;Microbial metabolism in diverse environments	HMDB0060322	2M+NH4	C11H10O	5.1216	C14089	pos	Xenobiotics biodegradation and metabolism;Global and overview maps;Global and overview maps	Benzenoids	Naphthalenes	334.181	0.0289188677897	1.4576689514181298	4780-79-4	Not Available	5.0418	4.2654	5.417	4.8043	4.9843	4.6148	5.3139	5.6032	5.3819	5.7123	5.1562	4.7441	5.3545	5.4625	5.2119	5.7366	4.9884	5.1546	4.0841	3.953	3.0339	3.1821	3.8195	3.0296	5.4975	5.5209	5.3091	4.8053	5.169	4.2263	2.9709
pos_3354	2-Hydroxybenzaldehyde	metab_2600	map00626;map01100;map01120;map01220	Naphthalene degradation;Metabolic pathways;Microbial metabolism in diverse environments;Degradation of aromatic compounds	HMDB0034170	2M+NH4	C7H6O2	6.0301	C06202	pos	Xenobiotics biodegradation and metabolism;Global and overview maps;Global and overview maps;Global and overview maps	Organic oxygen compounds	Organooxygen compounds	262.107	0.0500877169041	-1.56009	1990-02-08	Carbonyl compounds	4.2186	4.1343	4.6199	4.0833	4.9975	5.0406	5.3332	4.7152	5.1371	5.3084	5.7232	5.759	4.5848	5.1682	4.9019	4.117	4.8181	5.7965	2.7399	4.4872	3.7838	1.3598	4.6803	1.577	5.3314	5.3248	4.499	3.6465	4.2824	2.2381	3.6906
pos_4710	2-Naphthoic acid	metab_4101	map00626;map01220;map01120	Naphthalene degradation;Degradation of aromatic compounds;Microbial metabolism in diverse environments	HMDB0245249	M+ACN+H	C11H8O2	2.4154	C14101	pos	Xenobiotics biodegradation and metabolism;Global and overview maps;Global and overview maps	Benzenoids	Naphthalenes	214.086	0.162514	-3.68755	1993-09-04	Naphthalenecarboxylic acids and derivatives	4.2987	2.6539	4.4812	2.7106	4.135	2.6052	3.9247	4.2412	4.079	4.5736	4.5295	4.1679	3.9767	3.8898	4.5956	4.4455	4.3404	4.4983	3.311	3.4128	2.581	3.2719	3.7342	3.4142	5.0804	5.0902	4.8391	3.8578	4.4707	2.6456	3.8417
neg_1063	Gentisic Acid	metab_5524	map00626;map00362;map01100;map00350;map01120	Naphthalene degradation;Benzoate degradation;Metabolic pathways;Tyrosine metabolism;Microbial metabolism in diverse environments	HMDB0059999;HMDB0000152;MJDBOTE0001086	M-H	C7H6O4	3.938	C00628	neg	Xenobiotics biodegradation and metabolism;Xenobiotics biodegradation and metabolism;Global and overview maps;Amino acid metabolism;Global and overview maps	Benzenoids	Benzene and substituted derivatives	153.018	0.0100829	-5.64917	490-79-9	Benzoic acids and derivatives	4.9085	4.8219	4.7996	4.8577	4.88	4.845	5.1805	5.8973	5.9692	5.5725	6.618	6.5781	5.7093	5.8904	6.5969	6.4802	6.6132	6.5649	5.1154	5.0045	4.9848	4.993	4.9162	4.9639	4.8387	4.7874	4.8021	4.8099	4.7918	4.785	4.6238
neg_2529	Catechol	metab_8924	map01100;map01220;map01120;map00626;map00627;map00624;map00621;map00362;map00361;map00364	Metabolic pathways;Degradation of aromatic compounds;Microbial metabolism in diverse environments;Naphthalene degradation;Aminobenzoate degradation;Polycyclic aromatic hydrocarbon degradation;Dioxin degradation;Benzoate degradation;Chlorocyclohexane and chlorobenzene degradation;Fluorobenzoate degradation	HMDB0000957;PW_C000764;MJDBOTE0000665	M-H	C6H6O2	3.9458	C00090	neg	Global and overview maps;Global and overview maps;Global and overview maps;Xenobiotics biodegradation and metabolism;Xenobiotics biodegradation and metabolism;Xenobiotics biodegradation and metabolism;Xenobiotics biodegradation and metabolism;Xenobiotics biodegradation and metabolism;Xenobiotics biodegradation and metabolism;Xenobiotics biodegradation and metabolism	Benzenoids	Phenols	109.028	0.0566838777996	-9.22233	120-80-9	Benzenediols	4.348	4.3033	4.1486	4.2566	4.0408	4.0274	4.3444	4.7274	4.7623	4.5263	5.3568	5.3498	4.7084	4.7599	5.3592	5.2424	5.3717	5.3433	4.7014	4.5891	4.481	4.4501	4.4911	4.227	3.997	4.1115	4.0304	4.2679	4.1347	4.1645	3.6717
neg_2075	Salicylic Acid	metab_8925	map01100;map01220;map00996;map01110;map01120;map00626;map00624;map00621;map01053	Metabolic pathways;Degradation of aromatic compounds;Biosynthesis of various alkaloids;Biosynthesis of secondary metabolites;Microbial metabolism in diverse environments;Naphthalene degradation;Polycyclic aromatic hydrocarbon degradation;Dioxin degradation;Biosynthesis of siderophore group nonribosomal peptides	PW_C001263;HMDB0000840;HMDB0302214;HMDB0001895;MJDBZSJ0000117	M-H	C7H6O3	5.8676	C00805	neg	Global and overview maps;Global and overview maps;Biosynthesis of other secondary metabolites;Global and overview maps;Global and overview maps;Xenobiotics biodegradation and metabolism;Xenobiotics biodegradation and metabolism;Xenobiotics biodegradation and metabolism;Metabolism of terpenoids and polyketides	Benzenoids	Benzene and substituted derivatives	137.023	0.0132903847475	-6.85676	487-54-7;69-72-7	Benzoic acids and derivatives	7.943	7.7792	7.7222	7.6774	7.5981	7.5648	8.0358	8.9036	8.971	8.4724	9.4353	9.4286	8.7922	8.9159	9.4377	9.4503	9.4418	9.4304	8.2767	8.0294	7.9315	7.8516	7.7699	7.7187	9.2606	9.2498	9.2581	9.2681	9.2713	9.2618	9.4816
[truncated: 9 more columns]
